# Supplementary material for: The role of toxin/antidote genes in the maintenance and evolution of accessory chromosomes in Fusarium
Source: Genetics. 2025 Sep 19;231(4):iyaf197. doi: 10.1093/genetics/iyaf197 (PMC12693581; doi:10.1093/genetics/iyaf197)
Supplement: iyaf197_Supplementary_Data [file iyaf197_supplementary_data.zip]

Archive with 4 entries (4 files):
- Supplementary_Figures_and_Captions_GENETICS-2025-308521.pdf
- Supplementary_File_1_GENETICS-2025-308521.unk
- Supplementary_File_2_GENETICS-2025-308521.unk
- Supplementary_Tables_GENETICS-2025-308521.xlsx
