# Supplementary material for: The role of toxin/antidote genes in the maintenance and evolution of accessory chromosomes in Fusarium
Source: Genetics. 2025 Sep 19;231(4):iyaf197. doi: 10.1093/genetics/iyaf197 (PMC12693581; doi:10.1093/genetics/iyaf197)
Supplement: iyaf197_Supplementary_Data [file iyaf197_supplementary_data.zip › Supplementary_File_2_GENETICS-2025-308521.unk]

>GCA_027247665.1_Spok1
---------------------------------------------------------------------------------------------------------------------------------------------------------------------------------------------------------------------------------------------------------------------------------------------------------------A-------------D----------------------KAERE----------------------------RQEE--------------R---------------------------------------------------------------QRAE---------------------E-------ERK----------------------------RA-----------E----------------------------------------------------------------------------------------------------R-------ER--------------KR-ADASEEETRPTTINEYIAACHTSV-FSKFTIETDPKLS--SRGSITNPHNKWCPKSLQPWTDFIHEQRLTFGILNDT----FPIETRVFENRAFLAGLGDRV-SQ-RR-IADEKTLEYFLHNSVEDPVRVIIK----KLGEAEEVTAAFEIGDGI--VFENHPHAL--------------SDTAEEVVERE---TPST----------P------------RTPD-HRRDLNQLR--------PDQICVTRS---SNR----TSAQRTMVYISEYKSPCKLTV-QHLRVGLRPMDIYKEVVNR-KTIPTSVDPDALFRYHAERLTASAITQTYHYMIESGLEYGNLTIGEATVFLKIDW-NEPETLHYHLAEPRYEVS---AHP-----SSFHICTAVGQYLAFTLMALGSPGEKREHGQEERRRAMDNLKTWAEDFETTLRSIPENERS------ASSDH-SP-------GYQPTTYH--DVE-------------RSPYLLR----------RR---RRRTAEQQTDET-LLRRDDRR---EPSDDESA----RP-PDTPTPAGRSTGQA-------------SRRSQR------LARRPH-----------------GYNH---------------------------EQ----SR---------QYCTQKCLLGLVRRGFLDPKCPNVAL----------HC-----------------KD-----RLTYAR-HPINHS-EWL----------------ALLRKQLER---------SLDDG----ITPLEQSGARGVLFKVTLLAYGYTFLGKGTVRAFISDLIHEAAVYGRLNRIQGRDVPIFLGAVDLRSM-------GKVYYYF---HRVYVVHVTFLSWGGDSLADVLKTGD----------------AGKN---LQTMVITSLRAMHQ----EGVVHKDVRLANMLFNREVN----RVMMIDFER--A----SLVEPPR-LPLAQLVS-NKRK----RMTEE-RESKNAVISSCNARRANRGFS-EDIANARMVFRD------LDT------------------------------------------------
>GCA_030272305.1_Spok1
---------------------------------------------------------------------------------------------------------------------------------------------------------------------------------------------------------------------------------------------------------------------------------------------------------------A-------------D----------------------DAERE----------------------------RQEE--------------R---------------------------------------------------------------RRAE---------------------Q-------AER----------------------------ER-----------Q----------------------------------------------------------------------------------------------------E-------ER--------------RR-ADASEEEIRPTTIDEYIAACHTSV-FSKFTIETDPKLS--SRGSITNPRNKWCPKNLRPWTDFIHEQRLTFGILNDT----FPTESRVFENRAFLAGLGDRV-SQ-RR-IADEKSLEYFLHNSVEDPVRVIIH----KLKEVEEVTAVFEIGDGI--VFENHPHAL--------------SDTAEEVAERE---APST----------P------------RTPD-HRRDLNQLR--------PDQICVTRS---NNG----PFAQRTMVYISEYKSPCKLTV-QHLRVGLRPMDIYKEVVNR-KTIPKSVDPDALFRYHAERLTASAITQTYHYMIESGLEYGNLTIGEATVFLKIDW-NEPETLNYHLAEPKYEVS---AHP-----SSFHVCTAVGQYLAFTLMALGSPGEQREHGQEERRRAMDNLKTWAEDFETTLRSIPENERS------ASSDH-SP-------DYQPTTYR--DVE-------------RSPYLLR----------RR---RRRTAEQQTDET-VLRRDDRR---EPSDDESA----RP-PDTPTPAGRSTGQA-------------SRRSQR------LARRPR-----------------GNNH---------------------------EQ----SR---------QYCTQKCLLGLVRGGFLDPKCPNAAF----------HC-----------------KN-----HLTHVR-HPISHS-EWL----------------ALLRKQLER---------SLDDG----ITRLEQSGARGVLFKVTLLAYGYTFLGKGTVRAFISDLMHEAAVYGRLNRIQGRDVPIFLGAVDLRSM-------DKVYYYF---HRVYVVHITFLSWGGDSLADVLKTGD----------------AGKT---LQHMAITSLRAMHQ----EGVIHRDVRFANMLFNREVN----RVMMIDFER---------------------------------------------------------------------------------------------------------------------------------
>GCA_019915245.1_Spok1
---------------------------------------------------------------MVD--------------------------------QKSADELERLLQEA---------------------------------------------------------------------------------------------------------------------------------------------I--------Q---------------------------------------RA-------------E----------------------DAERE----------------------------RQDE--------------R---------------------------------------------------------------RRAE---------------------E-------QRQ----------------------------RA-----------E--------------DAERERQEERQRAEKERQRAEDA--ERE---------R----Q----------------------DER-------QRAE-------K-------ER--------------QR-ADASEEETRRTTIEEYITACHTSV-FSRFTIETDPKLS--SRGSITNPRNKWCPKNLQPWTDFIHEQRLTFGILNDT----FPIDSRVFENRAFLAGLGDRV-SR-RR-IADEKSLEYFLHNSVEDPVRVIIE----QLKEVETVTAVFEIGDGI--VFENHPHAL--------------GDTAEEVVERE---TRAT----------P------------QTPD-HGRDLNQLR--------PDQICVTRS---NNE----PFAPSTMVYISEYKSPCKLTV-QHLRIGLRPMDIYKEVVNR-KTIPTSVDPGALFRYHAERLTASAITQTYHYMIESGLEYGNLTIGEAIVFLKIDW-SEPETLLYHLAEPKHEVS---AHP-----DSFHICTAVGQYLAFTLMALGSPGEQHEHGQEERRRVMNNLKTWAEDFETTLRSIPENERS------ASSEH-SP-------DYQPTTYT--DVE-------------RSPYFLR----------RR---RRRATEPQTDEI-SSRRDDRR---EPSDDEST----RP-PDTPTPTGRSTGQA-------------SRRSQR------LARRPR-----------------EGSH---------------------------QQ----GR---------QYCTQKCLLGLVRGDFLDPKCPNAAY----------HC-----------------KN-----SLTHAR-HPISHS-KWL----------------TLLREQLEQ---------SLDDG----ITRLEQSGARGALFKVTLLAYDYTFLAKGTVEAFITDLVHEAAVYGRLSRLQGRDVPIFLGAIDLRPM-------NKIYYYF---HRVYVVHMTFLSWGGDSLVDALKSGD----------------APKN---LQNMLITSLRAMYQ----EGVIHRDIRLENMLFNREVN----RVMMIDFER--A----SLLEPPR-LPLAQLVP-NKRK----QRSEE-RECKNMAALSRNARWASRWFS-EDIINARMVFRD------LASPY-----------------------GIAK-------------------
>GCA_014154955.1_Spok1
---------------------------------------------------------------MAD--------------------------------RKSADELERLLQEA---------------------------------------------------------------------------------------------------------------------------------------------I--------Q---------------------------------------RA-------------E----------------------DAERE----------------------------RQDE--------------R---------------------------------------------------------------RRAE---------------------E-------QRQ----------------------------RA-----------EDAERERQDERRRADDAERERQEERQRAEKERQRAEDA--ERE---------R----Q----------------------DER-------QRAE-------K-------ER--------------QR-ADASEEETRPTTIEEYITACHTSV-FSRFTIETDPKLS--SRGSITNPRNKWCPKNLQPWTDFIHEQRLTFGILNDT----FPIDSRVFENRAFLAGLGDRV-SQ-RR-IADEKSLEYFLHNSVEDPVRVIIQ----QLREVETVTAAFEIGDGI--VFENHPHAL--------------GDTAEEVVERE---TLAT----------P------------RTPD-HGRDLNQLR--------PDQICVTRS---NNE----PFAPSTMVYISEYKSPCKLTV-QHLRIGLRPMDIYKEVVNR-KTIPTSVDPDALFRYHAERLTASAITQTYHYMIESGLEYGNLTIGEATVFLKIDW-NEPDTLLYHLAEPKYEVS---AHP-----DSFHICTAVGQYLAFTLMALGSPGEQHEHGQEERRSVMNNLKTWAEDFETTLRSIPENERS------ASSEH-SP-------DYQPTTYN--DVE-------------RSPYLLR----------RR---RRRAAEPQIDEI-SSRRDDRR---EPSDDEST----RP-PDTPTPAGRSTGQA-------------SRRSQR------LARRPR-----------------GDIH---------------------------QQ----GR---------QYCTQKCLLGLVRGGFLDPKCPNVAL----------HC-----------------SN-----RPTQAC-HPVSHG-KWL----------------ALLQKQLER---------SLDEG----ITRLRQGGTRSVLFQVTLLAYGYTFLGKGTVRAFVSDLTHEAAVYNRLSPLQGRDVPVFLGAIDLRAM-------DKIYYFV---HRVYVVHITFLSWGGDSLADALKTGGF---------------TDKN---LQSMAITALRAMHQ----EGVVHKDVLFSNMLFNREVK----RVMMIDFER--A----VLVKPPR-PPLAQLVP-NKRR----RKPEE-TECKKTATSSCNIRRVGEGFS-KDILDAKMVFWD------LDSRY-----------------------GIAK-------------------
>GCA_025331925.1_Spok1
---------------------------------------------------------------MAD--------------------------------RKSADELERLLQEA---------------------------------------------------------------------------------------------------------------------------------------------I--------Q---------------------------------------RA-------------E----------------------DAERE----------------------------RQDE--------------R---------------------------------------------------------------RRAE---------------------E-------QRQ----------------------------RA-----------EDAERERQDERRRADDAERERQEERQRAEKERQRAEDA--ERE---------R----Q----------------------DER-------QRAE-------K-------ER--------------QR-ADASEEETRPTTIEEYITACHTSV-FSRFTIETDPKLS--SRGSITNPRNKWCPKNLQPWTDFIHEQRLTFGILNDT----FPIDSRVFENRAFLAGLGDRV-SQ-RR-IADEKSLEYFLHNSVEDPVRVIIQ----QLREVETVTAAFEIGDGI--VFENHPHAL--------------GDTAEEVVERE---TLAT----------P------------RTPD-HGRDLNQLR--------PDQICVTRS---NNE----PFAPSTMVYISEYKSPCKLTV-QHLRIGLRPMDIYKEVVNR-KTIPTSVDPDALFRYHAERLTASAITQTYHYMIESGLEYGNLTIGEATVFLKIDW-NEPDTLLYHLAEPKYEVS---AHP-----DSFHICTAVGQYLAFTLMALGSPGEQHEHGQEERRSVMNNLKTWAEDFETTLRSIPENERS------ASSEH-SP-------DYQPTTYN--DVE-------------RSPYLLR----------RR---RRRAAEPQIDEI-SSRRDDRR---EPSDDEST----RP-PDTPTPAGRSTGQA-------------SRRSQR------LARRPR-----------------GDIH---------------------------QQ----GR---------QYCTQKCLLGLVRGGFLDPKCPNVAL----------HC-----------------SN-----RPTQAC-HPVSHG-KWL----------------ALLQKQLER---------SLDEG----ITRLRQGGTRSVLFQVTLLAYGYTFLGKGTVRAFVSDLTHEAAVYNRLSPLQGRDVPVFLGAIDLRAM-------DKIYYFV---HRVYVVHITFLSWGGDSLADALKTGGF---------------TDKN---LQSMAITALRAMHQ----EGVVHKDVLFSNMLFNREVK----RVMMIDFER--A----VLVKPPR-PPLAQLVP-NKRR----RKPEE-TECKKTATSSCNIRRVGEGFS-KDILDAKMVFWD------LDSRY-----------------------GIAK-------------------
>GCA_018894095.1_Spok1
---------------------------------------------------------------MAD--------------------------------RKSADELERLLQEA---------------------------------------------------------------------------------------------------------------------------------------------I--------Q---------------------------------------RA-------------E----------------------DAERE----------------------------RQDE--------------R---------------------------------------------------------------RRAE---------------------E-------QRQ----------------------------RA-----------EDAERERQDERRRADDAERERQEERQRAEKERQRAEDA--ERE---------R----Q----------------------DER-------QRAE-------K-------ER--------------QR-ADASEEETRPTTIEEYITACHTSV-FSRFTIETDPKLS--SRGSITNPRNKWCPKNLQPWTDFIHEQRLTFGILNDT----FPIDSRVFENRAFLAGLGDRV-SQ-RR-IADEKSLEYFLHNSVEDPVRVIIQ----QLREVETVTAAFEIGDGI--VFENHPHAL--------------GDTAEEVVERE---TLAT----------P------------RTPD-HGRDLNQLR--------PDQICVTRS---NNE----PFAPSTMVYISEYKSPCKLTV-QHLRIGLRPMDIYKEVVNR-KTIPTSVDPDALFRYHAERLTASAITQTYHYMIESGLEYGNLTIGEATVFLKIDW-NEPDTLLYHLAEPKYEVS---AHP-----DSFHICTAVGQYLAFTLMALGSPGEQHEHGQEERRSVMNNLKTWAEDFETTLRSIPENERS------ASSEH-SP-------DYQPTTYN--DVE-------------RSPYLLR----------RR---RRRAAEPQIDEI-SSRRDDRR---EPSDDEST----RP-PDTPTPAGRSTGQA-------------SRRSQR------LARRPR-----------------GDIH---------------------------QQ----GR---------QYCTQKCLLGLVRGGFLDPKCPNVAL----------HC-----------------SN-----RPTQAC-HPVSHG-KWL----------------ALLQKQLER---------SLDEG----ITRLRQGGTRSVLFQVTLLAYGYTFLGKGTVRAFVSDLTHEAAVYNRLSPLQGRDVPVFLGAIDLRAM-------DKIYYFV---HRVYVVHITFLSWGGDSLADALKTGGF---------------TDKN---LQSMAITALRAMHQ----EGVVHKDVLFSNMLFNREVK----RVMMIDFER--A----VLVKPPR-PPLAQLVP-NKRR----RKPEE-TECKKTATSSCNIRRVGEGFS-KDILDAKMVFWD------LDSRY-----------------------GIAK-------------------
>GCA_009297405.1_Spok1
--------------------------------------------------------------------------------------------------------------------------------------------------------------------------------------------------------------------------------------------------------------------------------------------------------------RA-------------E----------------------DAERE----------------------------RQDE--------------R---------------------------------------------------------------RRAE---------------------E-------QRQ----------------------------RA-----------E--------------DAERERQEERQRAEKERQRAEDA--EKE---------R----Q----------------------DER-------QRAE-------K-------ER--------------QR-ADASEEETRRTTIEEYITACHTSV-FSRFTIETDPKLS--SRGSITNPRNKWCPKNLQPWTDFIHEQRLTFGILNDT----FPIDSRVFENRAFLAGLGDRV-SQ-RR-IADEKSLEYFLHNSVEDPVRVIIQ----QLREVETVTAAFEIGDGI--VFENHPHAL--------------GDTAEEVVERE---TLAT----------P------------RTPD-HGRDLNQLR--------PDQICVTRS---NND----PFAPSTMVYISEYKSPCKLTV-QHLRIGLRPMDIYKEVVNR-KTIPTSVDPDALFRYHAERLTASAITQTYHYMIESGLEYGNLTIGEATVFLKIDW-NEPETLLYHLAEPKYEVS---AHP-----DSFHICTAVGQYLAFTLMALGSPGEQHEHGQEERRSVMNNLKTWAEDFETTLRSIPENERS------ASSEH-SP-------DYQPTTYN--DVE-------------RSPYLLR----------RR---RRRAAEPQIDEI-SSRRDDRR---EPSEDEST----RP-PDTPTPAGRSTGQA-------------SRRSQR------LARRPR-----------------GDIH---------------------------QQ----GR---------QYCTQKCLLGLVRGGFLDPKCPNVAL----------HC-----------------SN-----RPTQAC-HPVSHG-KWL----------------ALLQKQLER---------SLDEG----ITRLRQGGTRSVLFQVTLLAYGYTFLGKGTVRAFVSDLTHEAAVYNRLSPLQGRDVPVFLGAIDLRAM-------DKIYYFV---HRVYVVHITFLSWGGDSLADALKTGGF---------------TDKS---LQSMAITALRAMHQ----EGVVHKDVSFSNMLFNREIK----RVMMIDFER--A----VLVTPPR-PPLAQLVP-N--------------------------------------------------------------------------------------------------------
>GCA_009299125.1_Spok1
---------------------------------------------------------------------------------------------------------------------------------------------------------------------------------------------------------------------------------------------------------------------------------------------------------------A-------------D----------------------DAERE----------------------------RQEE--------------R---------------------------------------------------------------RRAE---------------------E-------QRQ----------------------------RA-----------E-----------------------------------DA--ERE---------R----Q----------------------EER-------QRAE-------K-------ER--------------QR-ADASEEETRLTTIEEYITACHKSV-FSRFTIETDPKLS--SRGSITNPRNKWCPKNLQPWTDFIHEQRLTFGILNDT----FPIDSRVFENRAFLAGLGDRV-SQ-RR-IADEKSLEYFLHNSVEDPVRVIIQ----QLKEVETVTAAFEIGDGI--VFENHPHAL--------------GDTAEEVVERE---TLAT----------P------------RTPD-HGRDLNQLR--------PDQICVTRS---NNE----PFAPSTMVYISEYKSPCKLTV-QHLRIGLRPMDIYKEVVNR-KTIPTSVDPDALFRYHAERLTASAITQTYHYMIESGLEYGNLTIGEATVFLKIDW-NEPETLLYHLAEPKYEVS---AHP-----DSFHICTAVGQYLAFTLMALGSPGEQHEHGQEERRSVMNNLKTWAEDFETTLRSIPENERS------ASSEH-SP-------DYQPTTYN--NVE-------------RSPYLLR----------RR---RRRAAEPQIDEI-SSRRDDRR---EPSDDEST----RP-PDTPTPAGRSTGQA-------------SRRSQR------LATRPR-----------------GDIH---------------------------QQ----GR---------QYCTQKCLLGLVRGGFLDPKCPNVTL----------HC-----------------SN-----RPTQAC-HPVSHG-KWL----------------ALLQKQLER---------SLDEG----ITRLRQGGTRSVLFQVTLLAYGYTFLGKGTVRAFVSDLTHEAAVYNRLSPLQGRDVPVFLGAIDLRAM-------DKIYYFV---HRVYVVHITFLSWGGDSLADALKTGGF---------------TDKS---LQSMAITALRAMHQ----EGVVHKDVLFSNMLFNREVK----RVMMIDFER--A----VLVKPPR-PPLAQLVP-N--------------------------------------------------------------------------------------------------------
>GCA_026745415.1_Spok1
----------------------------------------------------------------------------------------------------------------------------------------------------------------------------------------------------------------------------------------------------------------------------------------------------------------------------------------------------EAERE----------------------------RQEE--------------R---------------------------------------------------------------QRAE---------------------R-------EQQ----------------------------RA-----------E-----------------------------------EA--ERE---------R----Q----------------------EER-------QRAE-------R-------EQ--------------QR-AEASEEQTRLTTLDEYIAACHASV-FSRFAIETDPNLT--SRGSITNPRDKWCPKNLRPWPDFLDQQKLTFGTLYDS----FPTESRVFENRNFLAGLGNRI-SQ-RP-IADEKTLEYFLHNSVEDPVRAIIQ----QLKQVEEVSRAFQIGDGV--VFENHPHAL--------------SDVAEEVVDRE---TPST---------PP------------RTPD-HRRDLNQLR--------PDQICVYRS---DNT----LSSRRTMVYVSEYKPPHKLTA-PHLRLGLRAMDIHKEVVNR-RTIPTSVDPDARFQYHAEKLTASAITQTYHYMIESGLEYGLLTTGEAIVFLKVDW-DEPETLYYHLAEPGPEVS---AHP-----NNLDICTAVGQYLAFTLMALGSPGERRGNSQEERLKAMEKLRTWTEDFESTLRSIPENERS------ASSDY-SP-------AYEPTTYK--GVD-------------RSPALPR----------KR---TRRTAVCQIGEG-SLRKDDGQ---EPSDDESAP-PPPP-PDTPTPNGRNTRQG-------------TRRSQR------LALRPR-----------------GGGG---------------------------EQ----GR---------HYCTQKCLLGMVKGGFLDPKCPNVAL----------HC-----------------KSCAPASARARAR-HPVNHE-EWL----------------RLLWMQLKQ---------SLDDG----IRPLGEGGARGVLFQVTLLSHGYTFVSKGTVRAFIQDLEHEAAVYERLKPIQGVHVPVFLGAVDLRSM-------NKTYYYD---HRVYVVHMSFLSWGGCSIDRAQRIGDM----------------DRS---LEDEAIRSLRAMHR----EGVAHKDVRLANMLFNPETS----GVMVIDFER--A----LLLNPPR-RPLAQLVP-NKRA----WKSET-MDAKKVTGDSRKRSRPSQSFS-EDIWLAKTAFLE------WNADLWT---------------------RVARAPC----------------
>GCA_026745425.1_Spok1
----------------------------------------------------------------------------------------------------------------------------------------------------------------------------------------------------------------------------------------------------------------------------------------------------------------------------------------------------EAERE----------------------------RQEE--------------R---------------------------------------------------------------QRAE---------------------R-------EQQ----------------------------RA-----------E-----------------------------------EA--ERE---------R----Q----------------------EER-------QRAE-------R-------EQ--------------QR-AEASEEQTRLTTLDEYIAACHASV-FSRFAIETDPNLT--SRGSITNPRDKWCPKNLRPWPDFLDQQKLTFGTLYDS----FPTESRVFENRNFLAGLGNRI-SQ-RP-IADEKTLEYFLHNSVEDPVRAIIQ----QLKQVEEVSRAFQIGDGV--VFENHPHAL--------------SDVAEEVVDRE---TPST---------PP------------RTPD-HRRDLNQLR--------PDQICVYRS---DNT----LSSRRTMVYVSEYKPPHKLTA-PHLRLGLRAMDIHKEVVNR-RTIPTSVDPDARFQYHAEKLTASAITQTYHYMIESGLEYGLLTTGEAIVFLKVDW-DEPETLYYHLAEPGPEVS---AHP-----NNLDICTAVGQYLAFTLMALGSPGERRGNSQEERLKAMEKLRTWTEDFESTLRSIPENERS------ASSDY-SP-------AYEPTTYK--GVD-------------RSPALPR----------KR---TRRTAVCQIGEG-SLRKDDGQ---EPSDDESAP-PPPP-PDTPTPNGRNTRQG-------------TRRSQR------LALRPR-----------------GGGG---------------------------EQ----GR---------HYCTQKCLLGMVKGGFLDPKCPNVAL----------HC-----------------KSCAPASARARAR-HPVNHE-EWL----------------RLLWMQLKQ---------SLDDG----IRPLGEGGARGVLFQVTLLSHGYTFVSKGTVRAFIQDLEHEAAVYERLKPIQGVHVPVFLGAVDLRSM-------NKTYYYD---HRVYVVHMSFLSWGGCSIDRAQRIGDM----------------DRS---LEDEAIRSLRAMHR----EGVAHKDVRLANMLFNPETS----GVMVIDFER--A----LLLNPPR-RPLAQLVP-NKRA----WKSET-MDAKKVTGDSRKRSRPSQSFS-EDIWLAKTAFLE------WNADLWT---------------------RVARAPC----------------
>GCA_027920445.1_Spok1
------------------------------------------------------------------------------------------------------------------------------------------------------------------------------------------------------------------------------------------------------------------------------------------------------------------------------------------------------------------------------------------------------------------------------------------------------------------------------------------------R-------EQQ----------------------------RA-----------E-----------------------------------EA--ERE---------R----Q----------------------EER-------QRAE-------R-------EQ--------------QR-AEASEEQTRLTTLDEYIAACHASV-FSRFAIETDPNLT--SRGSITNPRDKWCPKNLRPWPDFLDQQKLTFGTLYDS----FPTESRVFENRNFLAGLGNRI-SQ-RP-IADEKTLEYFLHNSVEDPVRAIIQ----QLKQVEEVSRAFQIGDGV--VFENHPHAL--------------SDVAEEVVDRE---TPST---------PP------------RTPD-HRRDLNQLR--------PDQICVYRS---DNT----LSSRRTMVYVSEYKPPHKLTA-PHLRLGLRAMDIHKEVVNR-RTIPTSVDPDARFQYHAEKLTASAITQTYHYMIESGLEYGLLTTGEAIVFLKVDW-DEPETLYYHLAEPGPEVS---AHP-----NNLDICTAVGQYLAFTLMALGSPGERRGNSQEERLKAMEKLRTWTEDFESTLRSIPENERS------ASSDY-SP-------AYEPTTYK--GVD-------------RSPALPR----------KR---TRRTAVCQIGEG-SLRKDDGQ---EPSDDESAP-PPPP-PDTPTPNGRNTRQG-------------TRRSQR------LALRPR-----------------GGGG---------------------------EQ----GR---------HYCTQKCLLGMVKGGFLDPKCPNVAL----------HC-----------------KSCAPASARARAR-HPVNHE-EWL----------------RLLWMQLKQ---------SLDDG----IRPLGEGGARGVLFQVTLLSHGYTFVSKGTVRAFIQDLEHEAAVYERLKPIQGVHVPVFLGAVDLRSM-------NKTYYYD---HRVYVVHMSFLSWGGCSIDRAQRIGDM----------------DRS---LEDEAIRSLRAMHR----EGVAHKDVRLANMLFNPETS----GVMVIDFER--A----LLLNPPR-RPLAQLVP-NKRA----WKSET-MDAKKVTGDSRKRSRPSQSFS-EDIWLAKTAFLE------WNADLWT---------------------RVARAPC----------------
>GCA_013423245.1_Spok1
---------------------------------------------------------------MAH--------------------------------QRSVGELEKLLQEAVQRA-----------E--------------------------------------------------------------------------------------------------------------------------------------------------------------------------------------------------------------------EAERE----------------------------RQEE--------------R-----------------------------------QRAE-------R--------------EQQRAE---------------------K-------EQQ----------------------------RA-----------E-----------------------------------EA--ERE---------R----Q----------------------EER------------------------------------------QR-AEASEEQTRLTTLDEYIAACHASV-FSRFAIETDPELT--SRGSITNPRDKWCPKNLRPWPDFLDQQKLTFGTLYDS----FPTESRVFENRNFLDGLGNRI-SQ-RP-IADEKTLEYFLHNSVEDPVRAIIQ----QLKQVEEVSRAFQIGDGV--VFENHPHAL--------------SDVAEEVVERE---TPSA---------PP------------RTPD-HRRDLKQLR--------PDQICVYRS---DNT----ASSQRTMVYVSEYKPPHKLTA-PHLRLGLRAMDIHKEVVNR-RTIPTSVDPDARFQYHAEKLTASAITQTYHYMIESGLEYGLLTTGEAIVFLKVDW-DEPETLYYHLAEPGPEVS---AHP-----NNLHICTAVGQYLAFTLMALGSPGERRGNRQEERLKAMENLKTWTEDFESTLRSIPENERL------ASSDY-SP-------GYEPTTYK--DVD-------------RSPALPR----------KR---TLRTAACQTGER-SSRKDDRH---ESSDDESAP-PPPP-PDTPTPTGRNTRQG-------------TRRSQR------LALRPR-----------------GGGG---------------------------EQ----GR---------QYCTQKCLLGMVKGGFLDPKCPNVTL----------HR-----------------KSCAP----ARAR-HPVNHE-EWL----------------RLLWKQLQQ---------SLDDG----IRPLGEGGARGVLFQVTLLAHGYTFVSKGTVRAFIKDLEHEAAVYERLKPIQGVHVPVFLGAIDLRSM-------NKTYYYD---HRVYVVHMTFLSWGGCSIDRTQRIGDM----------------DRS---LEDEAIRSLRAMHR----EGVIHKDVRLANMLFNPETN----GVMVIDFER--A----LLLKPPR-RPLAQLVP-NKRA----WKSET-MDAKKVTGDSSKRSRPSQSFS-EDIWLAKTAFSE------WNAGRWT---------------------RVARAPC----------------
>GCA_014839635.1_Spok1
---------------------------------------------------------------MDG--------------------------------SLSVGELTRLLREAEQRA-----------K--------------------------------------------------------E-------------------------------------------------------------ER--------------Q---------------------------------------RA-------------E----------------------AAERE----------------------------RQEE--------------R-----------------------------------QRAE-------REQQRAE-------KEQQRAE---------------------K-------EQQ----------------------------RA-----------E-----------------------------------EA--ERE---------R----Q----------------------EER-------QRAE-------R-------EQQRAEEAERERQEERQR-AEASEEQTRLTTLDEYIAACHASV-FSRFAIETDPKLT--SRGSITNPRDKWCPKNLRPWPDFLDQQKLTFGTLYDS----FPTESRVFENRNFLAGLGNRI-SQ-RP-IADEKTLEYFLHNSVEDPVRAIIQ----QLKQVEEVSGAFQIGDGV--VFENHPHAL--------------SDVAEEVVERE---TPST---------PP------------RTPD-HRRDLKQLR--------PDQICVYRS---DNT----ASSQRTMVYVSEYKPPHKLTA-PHLRLGLRAMDIHKEVVNR-RTIPTSVDPDARLQYHAEKLTASAVTQTYHYMIESGLEYGLLTTGETIVFLKVDW-DEPETLYYHLAEPGPEVS---AHP-----SNLPICTAVGQYLAFTLMALGSPGERRGNRQEERLKAMEKLKTWTEDFESTLRSIPENERS------ASSDY-SP-------AYEPTTYK--GVD-------------RSPALPR----------KK---TRRTAACQTGEG-SLSKDDRR---EPSDDESA---PRP-PDTPTPTGRNTRQG-------------TRRSQR------LALRPR-----------------GGGG---------------------------EQ----GR---------QYCTQKCLLGMVKGDFLDPKCPNVAL----------HC-----------------KSCAP----ARAR-HPVNHE-EWL----------------RLLWKQLKQ---------SLDDG----IRPLGEGGARGVLFQVTLLAHGYTFVSKGTVRAFIKDLEHEAAVYERLKPIQGVHVPVFLGAIDLRSM-------NKTYYYD---HRVYVVHMTFLSWGGCSIDRAQRIGDM----------------DRP---LEDEAIRSLRAMHR----EGVIHKDVRLANMLFNPETN----GVMVIDFER--A----LLLNPPR-RPLAQLVP-NKRA----WKSET-MDAKKITGDSSKRSRPSQSFS-EDIWLAKTAFLE------WNSDRWT---------------------RVARAPC----------------
>GCA_014154955.1_Spok2
---------------------------------------------------------------MDG--------------------------------SLSVGELTRLLREAEQRA-----------K--------------------------------------------------------E-------------------------------------------------------------ER--------------Q---------------------------------------RA-------------E----------------------AAERE----------------------------RQEE--------------R-----------------------------------QRAE-------REQQRAE-------KEQQRAE---------------------K-------EQQ----------------------------RA-----------E-----------------------------------EA--ERE---------R----Q----------------------EER-------QRAE-------R-------EQQRAEEAERERQEERQR-AEASEEQTRLTTLDEYIAACHASV-FSRFAIETDPKLT--SRGSITNPRDKWCPKNLRPWPDFLDQQKLTFGTLYDS----FPTESRVFENRNFLAGLGNRI-SQ-RP-IADEKTLEYFLHNSVEDPVRAIIQ----QLKQVEEVSGAFQIGDGV--VFENHPHAL--------------SDVAEEVVERE---TPST---------PP------------RTPD-HRRDLKQLR--------PDQICVYRS---DNT----ASSQRTMVYVSEYKPPHKLTA-PHLRLGLRAMDIHKEVVNR-RTIPTSVDPDARLQYHAEKLTASAVTQTYHYMIESGLEYGLLTTGETIVFLKVDW-DEPETLYYHLAEPGPEVS---AHP-----SNLPICTAVGQYLAFTLMALGSPGERRGNRQEERLKAMEKLKTWTEDFESTLRSIPENERS------ASSDY-SP-------AYEPTTYK--GVD-------------RSPALPR----------KK---TRRTAACQTGEG-SLSKDDRR---EPSDDESA---PRP-PDTPTPTGRNTRQG-------------TRRSQR------LALRPR-----------------GGGG---------------------------EQ----GR---------QYCTQKCLLGMVKGDFLDPKCPNVAL----------HC-----------------KSCAP----ARAR-HPVNHE-EWL----------------RLLWKQLKQ---------SLDDG----IRPLGEGGARGVLFQVTLLAHGYTFVSKGTVRAFIKDLEHEAAVYERLKPIQGVHVPVFLGAIDLRSM-------NKTYYYD---HRVYVVHMTFLSWGGCSIDRAQRIGDM----------------DRP---LEDEAIRSLRAMHR----EGVIHKDVRLANMLFNPETN----GVMVIDFER--A----LLLNPPR-RPLAQLVP-NKRA----WKSET-MDAKKITGDSSKRSRPSQSFS-EDIWLAKTAFLE------WNSDRWT---------------------RVARAPC----------------
>GCA_025331925.1_Spok2
---------------------------------------------------------------MDG--------------------------------SLSVGELTRLLREAEQRA-----------K--------------------------------------------------------E-------------------------------------------------------------ER--------------Q---------------------------------------RA-------------E----------------------AAERE----------------------------RQEE--------------R-----------------------------------QRAE-------REQQRAE-------KEQQRAE---------------------K-------EQQ----------------------------RA-----------E-----------------------------------EA--ERE---------R----Q----------------------EER-------QRAE-------R-------EQQRAEEAERERQEERQR-AEASEEQTRLTTLDEYIAACHASV-FSRFAIETDPKLT--SRGSITNPRDKWCPKNLRPWPDFLDQQKLTFGTLYDS----FPTESRVFENRNFLAGLGNRI-SQ-RP-IADEKTLEYFLHNSVEDPVRAIIQ----QLKQVEEVSGAFQIGDGV--VFENHPHAL--------------SDVAEEVVERE---TPST---------PP------------RTPD-HRRDLKQLR--------PDQICVYRS---DNT----ASSQRTMVYVSEYKPPHKLTA-PHLRLGLRAMDIHKEVVNR-RTIPTSVDPDARLQYHAEKLTASAVTQTYHYMIESGLEYGLLTTGETIVFLKVDW-DEPETLYYHLAEPGPEVS---AHP-----SNLPICTAVGQYLAFTLMALGSPGERRGNRQEERLKAMEKLKTWTEDFESTLRSIPENERS------ASSDY-SP-------AYEPTTYK--GVD-------------RSPALPR----------KK---TRRTAACQTGEG-SLSKDDRR---EPSDDESA---PRP-PDTPTPTGRNTRQG-------------TRRSQR------LALRPR-----------------GGGG---------------------------EQ----GR---------QYCTQKCLLGMVKGDFLDPKCPNVAL----------HC-----------------KSCAP----ARAR-HPVNHE-EWL----------------RLLWKQLKQ---------SLDDG----IRPLGEGGARGVLFQVTLLAHGYTFVSKGTVRAFIKDLEHEAAVYERLKPIQGVHVPVFLGAIDLRSM-------NKTYYYD---HRVYVVHMTFLSWGGCSIDRAQRIGDM----------------DRP---LEDEAIRSLRAMHR----EGVIHKDVRLANMLFNPETN----GVMVIDFER--A----LLLNPPR-RPLAQLVP-NKRA----WKSET-MDAKKITGDSSKRSRPSQSFS-EDIWLAKTAFLE------WNSDRWT---------------------RVARAPC----------------
>GCA_018894095.1_Spok2
---------------------------------------------------------------MDG--------------------------------SLSVGELTRLLREAEQRA-----------K--------------------------------------------------------E-------------------------------------------------------------ER--------------Q---------------------------------------RA-------------E----------------------AAERE----------------------------RQEE--------------R-----------------------------------QRAE-------REQQRAE-------KEQQRAE---------------------K-------EQQ----------------------------RA-----------E-----------------------------------EA--ERE---------R----Q----------------------EER-------QRAE-------R-------EQQRAEEAERERQEERQR-AEASEEQTRLTTLDEYIAACHASV-FSRFAIETDPKLT--SRGSITNPRDKWCPKNLRPWPDFLDQQKLTFGTLYDS----FPTESRVFENRNFLAGLGNRI-SQ-RP-IADEKTLEYFLHNSVEDPVRAIIQ----QLKQVEEVSGAFQIGDGV--VFENHPHAL--------------SDVAEEVVERE---TPST---------PP------------RTPD-HRRDLKQLR--------PDQICVYRS---DNT----ASSQRTMVYVSEYKPPHKLTA-PHLRLGLRAMDIHKEVVNR-RTIPTSVDPDARLQYHAEKLTASAVTQTYHYMIESGLEYGLLTTGETIVFLKVDW-DEPETLYYHLAEPGPEVS---AHP-----SNLPICTAVGQYLAFTLMALGSPGERRGNRQEERLKAMEKLKTWTEDFESTLRSIPENERS------ASSDY-SP-------AYEPTTYK--GVD-------------RSPALPR----------KK---TRRTAACQTGEG-SLSKDDRR---EPSDDESA---PRP-PDTPTPTGRNTRQG-------------TRRSQR------LALRPR-----------------GGGG---------------------------EQ----GR---------QYCTQKCLLGMVKGDFLDPKCPNVAL----------HC-----------------KSCAP----ARAR-HPVNHE-EWL----------------RLLWKQLKQ---------SLDDG----IRPLGEGGARGVLFQVTLLAHGYTFVSKGTVRAFIKDLEHEAAVYERLKPIQGVHVPVFLGAIDLRSM-------NKTYYYD---HRVYVVHMTFLSWGGCSIDRAQRIGDM----------------DRP---LEDEAIRSLRAMHR----EGVIHKDVRLANMLFNPETN----GVMVIDFER--A----LLLNPPR-RPLAQLVP-NKRA----WKSET-MDAKKITGDSSKRSRPSQSFS-EDIWLAKTAFLE------WNSDRWT---------------------RVARAPC----------------
>GCA_016166325.2_Spok1
---------------------------------------------------------------MAH--------------------------------QRSVGELEKLLQEAVQRA-----------E--------------------------------------------------------------------------------------------------------------------------------------------------------------------------------------------------------------------EAERE----------------------------RQEE--------------R---------------------------------------------------------------QRAE---------------------R-------EQQ----------------------------RA-----------E----------------------------------------------------------------------------------------------------R-------EQ--------------QR-AEASEEQTRLTTLDEYIAACHASV-FSRFAIETDPKLT--SKGSITNPRDKWCPKNLRPWPDFLDQQKLTFGTLYDA----FPTESRVFEN-NFLAGLGNRI-SQ-RP-IADEKTLEYFLHNSVEDPVRAIIQ----QLKQVEEVSRAFRIGDGV--VFENHPHAL--------------SDVAEEVVERE---TPST---------PP------------QTPD-HRRDLNQLR--------PDQICVYRS---DNT----ASSRRTMVYVSEYKPPHKLTA-PHLRLGLRAMDIHKEVVNR-RTVPTSVDPDARFQYHAEKLTASAITQTYHYMIESGLEYGLLTTGEAIVFLKVDW-DEPETLYYHLAEPGPEVS---AHP-----NNLHVCTAVGQYLAFTLIALGSPGERRGNRQEERLKAMENLKTWTEDFESTLRSIPVNERS------ASSDY-SP-------GHEPTTYK--DVD-------------RSPALPR----------RR---TRRTAESQIGEG-SLRKDDRR---EPSDDESA---PRP-PDTPTPTGRNTRQG-------------TRRSQR------LALRPR-----------------GGGG---------------------------EQ----GR---------QYCTQKCLLGMVKGGFLDPKCPNVAL----------HCK---------------SKSCAPARARARAR-HPVDHK-EWL----------------RLLWMQLKQ---------SLDDG----IRPLGEGGARGVLFQVTLLAHGYTFVSKGTVRAFIKDLEHEAAVYERLKPIQGVHVPVFLGAIDLRSM-------NKIYYYD---HRVYVVHMTFLSWGGCSIDRAQRVGDM----------------DRS---LEDEAIRSLRAMHR----EGVVHKDVRLANMLFNPETN----GVMVIDFER--A----LLLKQPR-RPLAQLVP-NKRA----WKSET-MDAKEVSGDSSKRSRASQSFS-EDIWLAKTAFLE------WNADRWT---------------------RVARAPC----------------
>GCA_012610825.1_Spok1
---------------------------------------------------------------MDG--------------------------------SLSVEELTRLLQEAEQRA-----------KE-ER-------------------------------------------------QRAER-------EQQRAEEAE-RERQEERQRAEREQQRAEDAERERQ---EERQRAER-------EQ--------------Q---------------------------------------RA-------------E----------------------DAERE----------------------------RQEE--------------R---------------------------------------------------------------QRAE---------------------R-------EQQ----------------------------RA-----------E-----------------------------------DA--ERE---------R----Q----------------------EER-------QRAE-------R-------EQ--------------QR-AEASEEQTRLTTLDEYMAACHTSV-FSRFAIETDPKLT--SRGSITNPRDKWCPRNLRPWPDFLDQQKLTFGTLYDS----FPTESRLFENRNFLAGLGNRI-SQ-RP-IADEKTLEYFLHNSVEDPVRAIIQ----QLKQVEEVSRAFPIGDGV--VFENHPHAL--------------SDVAEEVVERE---APST---------PP------------RTPD-HRRDLNQLR--------PDQICVYRS---DDT----LSSRRTMVYVSEYKPPHKLTA-PHLRLGLRAMDIHKEVVNR-RTIPTSVDPDARFQYHAEKLTASAITQTYHYMIESGLEYGLLTTGEAIVFLKVDW-DEPETLYYHLAEPGPEVL---AHP-----NNLHVCTAVGQYLAFTLMALGSPGERRETRQEDRLKAMENLKTWAEDFESTLRSIPENERS------ASSDY-SP-------GHEPTTYK--DVD-------------RSPALPR----------KR---TRRTAACQTGEG-SSRKDDRQ---EPSDDESA---PRP-PDTPTPTGRNTRQG-------------TRRSQR-LAL--LALRPR-----------------GGGG---------------------------EQ----GR---------QYCTQKCLLGMVKGGFLDPKCPNVAL----------HC-----------------KSCAP----ARAR-HPVDHK-EWL----------------RLLWKQLKQ---------SLDDG----IRPLGESGARGVLFQVTLLAHGYTFVSKGTVRAFIKDLEHEAAVYERLKPIQGVHVPVFLGAVDLRSM-------NKIYYYD---HRVYVVHMTFLSWGGCSIDRAPRIGDM----------------DRS---LEDEAIRSLRAMHR----EGVIHKDVRLANMLFNPETN----GVMVIDFER--A----LLLKLPR-RPLAQLVP-NKRA----WKSET-MDAKKVTGDSSKRSRPSQSFS-EDIWLAKTAFLE------WNADRWA---------------------RVARAPC----------------
>GCA_038050555.1_Spok2
---------------------------------------------------------------MDG--------------------------------SLSVEELTRLLQEAEQRA-----------KE-ER-------------------------------------------------QRAER-------EQQRAEEAE-RERQEERQRAEREQQRAEDAERERQ---EERQRAER-------EQ--------------Q---------------------------------------RA-------------E----------------------DAERE----------------------------RQEE--------------R---------------------------------------------------------------QRAE---------------------R-------EQQ----------------------------RA-----------E-----------------------------------DA--ERE---------R----Q----------------------EER-------QRAE-------R-------EQ--------------QR-AEASEEQTRLTTLDEYMAACHTSV-FSRFAIETDPKLT--SRGSITNPRDKWCPRNLRPWPDFLDQQKLTFGTLYDS----FPTESRLFENRNFLAGLGNRI-SQ-RP-IADEKTLEYFLHNSVEDPVRAIIQ----QLKQVEEVSRAFPIGDGV--VFENHPHAL--------------SDVAEEVVERE---APST---------PP------------RTPD-HRRDLNQLR--------PDQICVYRS---DDT----LSSRRTMVYVSEYKPPHKLTA-PHLRLGLRAMDIHKEVVNR-RTIPTSVDPDARFQYHAEKLTASAITQTYHYMIESGLEYGLLTTGEAIVFLKVDW-DEPETLYYHLAEPGPEVL---AHP-----NNLHVCTAVGQYLAFTLMALGSPGERRETRQEDRLKAMENLKTWAEDFESTLRSIPENERS------ASSDY-SP-------GHEPTTYK--DVD-------------RSPALPR----------KR---TRRTAACQTGEG-SSRKDDRQ---EPSDDESA---PRP-PDTPTPTGRNTRQG-------------TRRSQR-LAL--LALRPR-----------------GGGG---------------------------EQ----GR---------QYCTQKCLLGMVKGGFLDPKCPNVAL----------HC-----------------KSCAP----ARAR-HPVDHK-EWL----------------RLLWKQLKQ---------SLDDG----IRPLGESGARGVLFQVTLLAHGYTFVSKGTVRAFIKDLEHEAAVYERLKPIQGVHVPVFLGAVDLRSM-------NKIYYYD---HRVYVVHMTFLSWGGCSIDRAPRIGDM----------------DRS---LEDEAIRSLRAMHR----EGVIHKDVRLANMLFNPETN----GVMVIDFER--A----LLLKLPR-RPLAQLVP-NKRA----WKSET-MDAKKVTGDSSKRSRPSQSFS-EDIWLAKTAFLE------WNADRWA---------------------RVARAPC----------------
>GCA_009602635.1_Spok2
---------------------------------------------------------------MDG--------------------------------SLSVEELTRLLQEAEQRA-----------KE-ER-------------------------------------------------QRAER-------EQQRAEEAE-RERQEERQRAEREQQRAEDAERERQ---EERQRAER-------EQ--------------Q---------------------------------------RA-------------E----------------------DAERE----------------------------RQEE--------------R---------------------------------------------------------------QRAE---------------------R-------EQQ----------------------------RA-----------E-----------------------------------DA--ERE---------R----Q----------------------EER-------QRAE-------R-------EQ--------------QR-AEASEEQTRLTTLDEYMAACHTSV-FSRFAIETDPKLT--SRGSITNPRDKWCPRNLRPWPDFLDQQKLTFGTLYDS----FPTESRLFENRNFLAGLGNRI-SQ-RP-IADEKTLEYFLHNSVEDPVRAIIQ----QLKQVEEVSRAFPIGDGV--VFENHPHAL--------------SDVAEEVVERE---APST---------PP------------RTPD-HRRDLNQLR--------PDQICVYRS---DDT----LSSRRTMVYVSEYKPPHKLTA-PHLRLGLRAMDIHKEVVNR-RTIPTSVDPDARFQYHAEKLTASAITQTYHYMIESGLEYGLLTTGEAIVFLKVDW-DEPETLYYHLAEPGPEVL---AHP-----NNLHVCTAVGQYLAFTLMALGSPGERRETRQEDRLKAMENLKTWAEDFESTLRSIPENERS------ASSDY-SP-------GHEPTTYK--DVD-------------RSPALPR----------KR---TRRTAACQTGEG-SSRKDDRQ---EPSDDESA---PRP-PDTPTPTGRNTRQG-------------TRRSQR-LAL--LALRPR-----------------GGGG---------------------------EQ----GR---------QYCTQKCLLGMVKGGFLDPKCPNVAL----------HC-----------------KSCAP----ARAR-HPVDHK-EWL----------------RLLWKQLKQ---------SLDDG----IRPLGESGARGVLFQVTLLAHGYTFVSKGTVRAFIKDLEHEAAVYERLKPIQGVHVPVFLGAVDLRSM-------NKIYYYD---HRVYVVHMTFLSWGGCSIDRAPRIGDM----------------DRS---LEDEAIRSLRAMHR----EGVIHKDVRLANMLFNPETN----GVMVIDFER--A----LLLKLPR-RPLAQLVP-NKRA----WKSET-MDAKKVTGDSSKRSRPSQSFS-EDIWLAKTAFLE------WNADRWA---------------------RVARAPC----------------
>GCA_012610785.1_Spok2
---------------------------------------------------------------MDG--------------------------------SLSVEELTRLLQEAEQRA-----------KE-ER-------------------------------------------------QRAER-------EQQRAEEAE-RERQEERQRAEREQQRAEDAERERQ---EERQRAER-------EQ--------------Q---------------------------------------RA-------------E----------------------DAERE----------------------------RQEE--------------R---------------------------------------------------------------QRAE---------------------R-------EQQ----------------------------RA-----------E-----------------------------------DA--ERE---------R----Q----------------------EER-------QRAE-------R-------EQ--------------QR-AEASEEQTRLTTLDEYMAACHTSV-FSRFAIETDPKLT--SRGSITNPRDKWCPRNLRPWPDFLDQQKLTFGTLYDS----FPTESRLFENRNFLAGLGNRI-SQ-RP-IADEKTLEYFLHNSVEDPVRAIIQ----QLKQVEEVSRAFPIGDGV--VFENHPHAL--------------SDVAEEVVERE---APST---------PP------------RTPD-HRRDLNQLR--------PDQICVYRS---DDT----LSSRRTMVYVSEYKPPHKLTA-PHLRLGLRAMDIHKEVVNR-RTIPTSVDPDARFQYHAEKLTASAITQTYHYMIESGLEYGLLTTGEAIVFLKVDW-DEPETLYYHLAEPGPEVL---AHP-----NNLHVCTAVGQYLAFTLMALGSPGERRETRQEDRLKAMENLKTWAEDFESTLRSIPENERS------ASSDY-SP-------GHEPTTYK--DVD-------------RSPALPR----------KR---TRRTAACQTGEG-SSRKDDRQ---EPSDDESA---PRP-PDTPTPTGRNTRQG-------------TRRSQR-LAL--LALRPR-----------------GGGG---------------------------EQ----GR---------QYCTQKCLLGMVKGGFLDPKCPNVAL----------HC-----------------KSCAP----ARAR-HPVDHK-EWL----------------RLLWKQLKQ---------SLDDG----IRPLGESGARGVLFQVTLLAHGYTFVSKGTVRAFIKDLEHEAAVYERLKPIQGVHVPVFLGAVDLRSM-------NKIYYYD---HRVYVVHMTFLSWGGCSIDRAPRIGDM----------------DRS---LEDEAIRSLRAMHR----EGVIHKDVRLANMLFNPETN----GVMVIDFER--A----LLLKLPR-RPLAQLVP-NKRA----WKSET-MDAKKVTGDSSKRSRPSQSFS-EDIWLAKTAFLE------WNADRWA---------------------RVARAPC----------------
>GCA_014843455.1_Spok2
---------------------------------------------------------------MDG--------------------------------SLSVEELTRLLQEAEQRA-----------KE-ERQRAEREQQRAEEAERERQEERQRA------------EREQQR--AEREQQRAER-------EQQRAEEAE-RERQEERQRAEREQQRAEDAERERQ---EERQRAER-------EQ--------------Q---------------------------------------RA-------------E----------------------DAERE----------------------------RQEE--------------R---------------------------------------------------------------QRAE---------------------R-------EQQ----------------------------RA-----------E-----------------------------------DA--ERE---------R----Q----------------------EERQRAEREQQRAE-------R-------EQ--------------QR-AEASEEQTRLTTLDEYMAACHTSV-FSRFAIETDPKLT--SRGSITNPRDKWCPRNLRPWPDFLDQQKLTFGTLYDS----FPTESRVFENRNFLAGLGNRI-SQ-RP-IADEKTLEYFLHNSVEDPVRAIIQ----QLKQVEEVSRAFPIGDGV--VFENHPHAL--------------SDVAEEVVERE---APST---------PP------------RTPD-HRRDLNQLR--------PDQICVYRS---DDT----LSSRRTMVYVSEYKPPHKLTA-PHLRLGLRAMDIHKEVVNR-RTIPTSVDPDARFQYHAEKLTASAITQTYHYMIESGLEYGLLTTGEAIVFLKVDW-DEPETLYYHLAEPGPEVL---AHP-----NNLHVCTAVGQYLAFTLMALGSPGERRETRQEDRLKAMENLKTWAEDFESTLRSIPENERS------ASSDY-SP-------GHEPTTYK--DVD-------------RSPALPR----------KR---TRRTAACQTGEG-SSRKDDRQ---EPSDDESA---PRP-PDTPTPTGRNTRQG-------------TRRSQR-LAL--LALRPR-----------------GGGG---------------------------EQ----GL---------QYCTQKCLLGMVKGGFLDPKCPNVAL----------HC-----------------KSCAP----ARAR-HPVDHK-EWL----------------RLLWKQLKQ---------SLDDG----IRPLGESGARGVLFQVTLLAHGYTFVSKGTVRAFIKDLEHEAAVYERLKPIQGAHVPVFLGAIDLRSM-------NKIYYYD---HRVYVVHMTFLSWGGRSIDRAQRIGGM----------------DRS---LEDEAIRSLRAMHR----EGVIHKDVRLANMLFNPETN----GVMVIDFER--A----LLLKLPR-RPLAQLVP-NKRA----WKSET-MDAKKVTGDSSKRSRPSQSFS-EDIWLAKTAFLE------WNADRWA---------------------RVARAPC----------------
>GCA_014843455.1_Spok1
---------------------------------------------------------------MAH--------------------------------QRSVGELEKLLQEAVQRA-----------EEAER---------------ERQEER----------------------------QRAE----------------------------------------------REQQRAER-------EQ--------------Q---------------------------------------RA-------------E----------------------EAERE----------------------------RQEE--------------R---------------------------------------------------------------KRAE---------------------R-------EQQ----------------------------RA-----------E-----------------------------------EA--ERE---------R----Q----------------------EER------------------------------------------KR-AEASEEQTRLTTLDEYIAACHASV-FSRFAIETDPELT--SRGSITNPRDKWCPKNLRPWPDFLDQQKLTFGTLYDS----FPTESRLFENRNFLAGLGNRI-SQ-RP-IADEKTLEYFLHNSVEDPVRAIIQ----QLKQVEEVSRAFQIGDGV--VFENHPHAL--------------SDVAEEVVERE---TPST---------PP------------QTPD-HRRDLKQLR--------PDQICVYRS---DNT----ESCRRTMVYVSEYKPPHKLTA-PHLRLGLRAMDIHKEVVNR-RTIPTSVDPDARFQYHAEKLTASAITQTYHYMIESGLEYGLLTTGEAIVFLKVDW-DVPETLYYHLAEPGPEVL---AHP-----NNLHVCTAVGQYLAFTLMALGSPGERRQNRQEERLKAMENLKTWAEDFESTLRSIPENERS------ASSDY-SP-------GHEPTTYK--DVD-------------RSPALPR----------KR---TRRTAACQTGEG-SLRKDDRQ---EPSDDESA---PRP-PDTPTPTGRNARQG-------------TRRSQR------LALRPR-----------------GGGG---------------------------EQ----GR---------QYCTQKCLVGMVKGGFLDPKCPNVAL----------HC-----------------KSCAP----ARAR-HPVDHK-EWL----------------RLLWKQLKQ---------SLDDG----IRPLGEGGARGVLFQVTLLAHGYTFVSKGTVRAFIKDLEHEAAVYKRLKPIQGVNVPVFLGAIDLRSM-------NKTYYYD---HRVYVVHMTFLSWGGRSIDRAQRIGDM----------------DRS---LEDEAIRSLRAMHR----EGVIHKDVRLANMLFNPETN----GVMVIDFER--A----LLLKPPR-RPLAQLVP-NKRA----WKSET-MDAKKVTGDSSKRSQPHQSFS-EDIWLAKTAFLE------WNADRWA---------------------RVARAPC----------------
>GCA_016166095.2_Spok2
----------------------------------------------------------------------------------------------------------------------------------------------------------------------------------------------------------------------------------------------R-------EQ--------------Q---------------------------------------RA-------------E----------------------EAERE----------------------------RQEE--------------R---------------------------------------------------------------QRAE---------------------R-------EQQ-----------------------------------------------------------------------------------------------------------------------------------------------------------------------R-AEASEEQTRLTTLDEYIAACHASV-FSRFAIETDPELT--SRGSITNPRDKWCPKNLRPWPDFLDQQKFIFGTLYDA----FPTESRVFENRNFLAGLGNRI-SQ-RP-IADEKTLEYFLHNSVEDPVRAIIQ----QLKQVEEVSRAFPIGDGV--VFENHPHAL--------------SDVAEEVVERE---TPST---------PP------------QTPD-HRRDLKQLR--------PDQICVYRS---DNT----ESCRRTMVYVSEYKPPHKLTA-PHLRLGLRAMDIHKEVVNR-RTIPTSVDPDARFQYHAEKLTASAITQTYHYMIESGLEYGLLTTGEAIVFLKVDW-DVPETLYYHLAEPGPEVL---AHP-----NNLHVCTAVGQYLAFTLMALGSPGERRETRQEERLKAMENLKTWAEDFESTLRSIPENERS------ASSDY-SP-------GHEPTTYK--DVD-------------RSPALPR----------KR---TRRTAACQTGEG-SLRKDDRQ---EPSDNESA---PRP-PDTPTPTGRNTRQG-------------TRRSQR------LALRPR-----------------GGGG---------------------------EQ----GR---------QYCTQKCLLGMVKGGFLDPKCPNVAL----------HC-----------------KSCAP----ARAR-HPVNHE-EWL----------------RLLWMQLKQ---------SLDDG----IRPLGEGGARGVLFQVTLLAHGYTFVSKGTVRAFIKDLEHEAAVYERLKPIQGAHVPVFLGAIDLRSM-------NKIYYYD---HRVYVVHMTFLSWGGRSIDRAQRIGDM----------------DRS---LEDEAIRSLRAMHR----EGVIHKDVRLANMLFNPETN----GVMVIDFER--A----LLLKPPR-RPLAQLVP-NKRA----WKSET-MDAKKVTGDSSKRSRPHQSFS-EDIWLAKTAFLE------WNADRWA---------------------RVARAPC----------------
>GCA_016170085.2_Spok2
----------------------------------------------------------------------------------------------------------------------------------------------------------------------------------------------------------------------------------------------R-------EQ--------------Q---------------------------------------RA-------------E----------------------EAERE----------------------------RQEE--------------R---------------------------------------------------------------QRAE---------------------R-------EQQ-----------------------------------------------------------------------------------------------------------------------------------------------------------------------R-AEASEEQTRLTTLDEYIAACHASV-FSRFAIETDPELT--SRGSITNPRDKWCPKNLRPWPDFLDQQKFIFGTLYDA----FPTESRVFENRNFLAGLGNRI-SQ-RP-IADEKTLEYFLHNSVEDPVRAIIQ----QLKQVEEVSRAFPIGDGV--VFENHPHAL--------------SDVAEEVVERE---TPST---------PP------------QTPD-HRRDLKQLR--------PDQICVYRS---DNT----ESCRRTMVYVSEYKPPHKLTA-PHLRLGLRAMDIHKEVVNR-RTIPTSVDPDARFQYHAEKLTASAITQTYHYMIESGLEYGLLTTGEAIVFLKVDW-DVPETLYYHLAEPGPEVL---AHP-----NNLHVCTAVGQYLAFTLMALGSPGERRETRQEERLKAMENLKTWAEDFESTLRSIPENERS------ASSDY-SP-------GHEPTTYK--DVD-------------RSPALPR----------KR---TRRTAACQTGEG-SLRKDDRQ---EPSDNESA---PRP-PDTPTPTGRNTRQG-------------TRRSQR------LALRPR-----------------GGGG---------------------------EQ----GR---------QYCTQKCLLGMVKGGFLDPKCPNVAL----------HC-----------------KSCAP----ARAR-HPVNHE-EWL----------------RLLWMQLKQ---------SLDDG----IRPLGEGGARGVLFQVTLLAHGYTFVSKGTVRAFIKDLEHEAAVYERLKPIQGAHVPVFLGAIDLRSM-------NKIYYYD---HRVYVVHMTFLSWGGRSIDRAQRIGDM----------------DRS---LEDEAIRSLRAMHR----EGVIHKDVRLANMLFNPETN----GVMVIDFER--A----LLLKPPR-RPLAQLVP-NKRA----WKSET-MDAKKVTGDSSKRSRPHQSFS-EDIWLAKTAFLE------WNADRWA---------------------RVARAPC----------------
>GCA_016170085.2_Spok3
------------------------------------------------------------------------------------------------------------LREAEQRA-----------KE-------------------------------------------------------------------------------------------------------ERQRAER-------EQ--------------Q---------------------------------------RA-------------E----------------------REQQR----------------------------AERE--------------Q---------------------------------------------------------------QRAE---------------------R-------EQQ-----------------------------------------------------------------------------------------------------------------------------------------------------------------------R-AEASEEQTQLTTLDEYIAACHASV-FSRFAIETDPELT--SRGSITNPRDKWCPKNLRPWPDFLDQQKFIFGTLYDA----FPTESRVFENRNFLAGLGNRI-SQ-RP-IADEKTLEYFLHNSVEDPVRAIIQ----QLKQVEEVSRAFPIGDGV--VFENHPHAL--------------SDVAEEVVERE---TPST---------PP------------QTPD-HRRDLKQLR--------PDQICVYRS---DNT----ESCRRTMVYVSEYKPPHKLTA-PHLRLGLRAMDIHKEVVNR-RTIPTSVDPDARFQYHAEKLTASAITQTYHYMIESGLEYGLLTTGEAIVFLKVDW-DVPETLYYHLAEPGPEVL---AHP-----NNLHVCTAVGQYLAFTLMALGSPGERRETRQEERLKAMENLKTWAEDFESTLRSIPENERS------ASSDY-SP-------GHEPTTYK--DVD-------------RSPALPR----------KR---TRRTAACQTGEG-SLRKDDRQ---EPSDNESA---PRP-PDTPTPTGRNTRQG-------------TRRSQR------LALRPR-----------------GGGG---------------------------EQ----GR---------QYCTQKCLLGMVKGGFLDPKCPNVAL----------HC-----------------KSCAP----ARAR-HPVNHE-EWL----------------RLLWMQLKQ---------SLDDG----IRPLGEGGARGVLFQVTLLAHGYTFVSKGTVRAFIKDLEHEAAVYERLKPIQGAHVPVFLGAIDLRSM-------NKIYYYD---HRVYVVHMTFLSWGGRSIDRAQRIGDM----------------DRS---LEDEAIRSLRAMHR----EGVIHKDVRLANMLFNPETN----GVMVIDFER--A----LLLKPPR-RPLAQLVP-NKRA----WKSET-MDAKKVTGDSSKRSRPHQSFS-EDI------------------------------------------------------------------
>GCA_016170095.2_Spok3
-----------------------------------------------IHPSKSILITTSIPHIMDG--------------------------------SLSVEELTRLLREAEQRA-----------KE-------------------------------------------------------------------------------------------------------ERQRAER-------EQ--------------Q---------------------------------------RA-------------E----------------------REQQR----------------------------AERE--------------Q---------------------------------------------------------------QRAE---------------------R-------EQQ-----------------------------------------------------------------------------------------------------------------------------------------------------------------------R-AEASEEQTQLTTLDEYIAACHASV-FSRFAIETDPKLT--SRGSITNPRDKWCPKNLRPWPDFLDQQKLTFGTLYDS----FPTESRLFENRNFLAGLGDRI-SQ-RP-IADEKTLEYFLHNSVEDPVRAIIQ----QLKQVEEVSRAFPIGDGV--VFENHPHAL--------------SDVAEEVVERE---TPST---------PP------------QTPD-HRRDLKQLR--------PDQICVYRS---DNT----ESCRRTMVYVSEYKPPHKLTA-PHLRLGLRAMDIHKEVVNR-RTIPTSVDPDARFQYHAEKLTASAITQTYHYMIESGLEYGLLTTGEAIVFLKVDW-DVPETLYYHLAEPGPEVL---AHP-----NNLHVCTAVGQYLAFTLMALGSPGERRETRQEERLKAMENLKTWAEDFESTLRSIPENERS------ASSDY-SP-------GHEPTTYK--DVD-------------RSPALPR----------KR---TRRTAVCQTGEG-SLRKDDRQ---EPSDDESA---PRP-PDTPTPTGRNTRQG-------------TRRSQR------LALRPR-----------------GGGG---------------------------EQ----GR---------QYCTQKCLLGMVKGGFLDPKCPNVAL----------HC-----------------KSCAP----ARAR-HPVNHE-EWL----------------RLLWMQLKQ---------SLDDG----IRPLGEGGARGVLFQVTLLAHGYTFVSKGTVRAFIKDLEHEAAVYERLKPIQGAHVPVFLGAIDLRSM-------NKIYYYD---HRVYVVHMTFLSWGGRSIDRAQRIGDM----------------DRS---LEDEAIRSLRAMHR----EGVIHKDVRLANMLFNPETN----GVMVIDFER--A----LLLKPPR-RPLAQLVP-NKRA----WKSET-MDAKKVTGDSSKRSRPHQSFS-EDIWLAKTAFLE------WNADRWT---------------------RVARAPC----------------
>GCA_038050555.1_Spok1
---------------------------------------------------------------MAH--------------------------------QRSVGELEKLLQEAVQRA-----------EEAER---------------ERQEER----------------------------QRAER-------EQQRAEEAE-RERQEERQRAEREQQRAEEAERERQ---EERQRAER-------EQ--------------Q---------------------------------------RA-------------E----------------------EAERE----------------------------RQEE--------------R---------------------------------------------------------------KRAE---------------------R-------EQQ----------------------------RA-----------E-----------------------------------EA--ERE---------R----Q----------------------EER------------------------------------------KR-AEASEEQTRLTTLDEYIAACHASV-FSRFAIETDPKLT--SRGSITNPRDKWCPKNLRPWPDFLDQQKLTFGTLYDS----FPTESRVFENRNFLAGLGNRI-SQ-RP-IADEKTLEYFLHNSVEDPVRAIIQ----QLKQVEEVSRAFPIGDGV--VFENHPHAL--------------SDVAEEVVDRE---TPST---------PP------------RTPD-HRRDLKQLR--------PDQICVYRS---DNT----ESCRRTMVYVSEYKPPHKLTA-PHLRLGLRAMDIHKEVVNR-RTIPTSVDPDARFQYHAEKLTASAITQTYHYMIESGLEYGLLTTGEAIVFLKVDW-DVPETLYYHLAEPGPEVL---AHP-----NNLHVCTAVGQYLAFTLMALGSPGERRETRQEERLKAMENLKTWAEDFESTLRSIPENERS------ASSDY-SP-------GHEPTTYK--DVD-------------RSPALPR----------RR---TRRTAACQAGEG-SLRKDDRQ---EPSDDESV---PRP-PDTPTPTGRNTRQG-------------TRRSQR------LALRPR-----------------GGGG---------------------------EQ----GR---------QYCTQKCLVGMVKGGFLDPKCPNVAL----------HC-----------------KSCAP----ARAR-HPVDHK-EWL----------------RLLWIQLKQ---------SLDDG----IRPLGEGGARGVLFQVTLLAHGYTFVSKGTVRAFIKDLEHEAAVYERLKPIQGVHVPVFLGAIDLRSM-------NKTYYYD---HRVYVVHMTFLSWGGCSIDRAQRIGGM----------------DRS---LEDEAIRSLRAMHR----EGVIHKDVRLANMLFNPETN----RVMVIDFER--A----MLLKPPR-RPLAQLVP-NKRA----WKSER-MDAKKVTGDSSKRSRPSQSFS-EDIWLAKTAFLE------WNAGPWT---------------------RVARAPC----------------
>GCA_009602635.1_Spok1
---------------------------------------------------------------MAH--------------------------------QRSVGELEKLLQEAVQRA-----------EEAER---------------ERQEER----------------------------QRAER-------EQQRAEEAE-RERQEERQRAEREQQRAEEAERERQ---EERQRAER-------EQ--------------Q---------------------------------------RA-------------E----------------------EAERE----------------------------RQEE--------------R---------------------------------------------------------------KRAE---------------------R-------EQQ----------------------------RA-----------E-----------------------------------EA--ERE---------R----Q----------------------EER------------------------------------------KR-AEASEEQTRLTTLDEYIAACHASV-FSRFAIETDPKLT--SRGSITNPRDKWCPKNLRPWPDFLDQQKLTFGTLYDS----FPTESRVFENRNFLAGLGNRI-SQ-RP-IADEKTLEYFLHNSVEDPVRAIIQ----QLKQVEEVSRAFPIGDGV--VFENHPHAL--------------SDVAEEVVDRE---TPST---------PP------------RTPD-HRRDLKQLR--------PDQICVYRS---DNT----ESCRRTMVYVSEYKPPHKLTA-PHLRLGLRAMDIHKEVVNR-RTIPTSVDPDARFQYHAEKLTASAITQTYHYMIESGLEYGLLTTGEAIVFLKVDW-DVPETLYYHLAEPGPEVL---AHP-----NNLHVCTAVGQYLAFTLMALGSPGERRETRQEERLKAMENLKTWAEDFESTLRSIPENERS------ASSDY-SP-------GHEPTTYK--DVD-------------RSPALPR----------RR---TRRTAACQAGEG-SLRKDDRQ---EPSDDESV---PRP-PDTPTPTGRNTRQG-------------TRRSQR------LALRPR-----------------GGGG---------------------------EQ----GR---------QYCTQKCLVGMVKGGFLDPKCPNVAL----------HC-----------------KSCAP----ARAR-HPVDHK-EWL----------------RLLWIQLKQ---------SLDDG----IRPLGEGGARGVLFQVTLLAHGYTFVSKGTVRAFIKDLEHEAAVYERLKPIQGVHVPVFLGAIDLRSM-------NKTYYYD---HRVYVVHMTFLSWGGCSIDRAQRIGGM----------------DRS---LEDEAIRSLRAMHR----EGVIHKDVRLANMLFNPETN----RVMVIDFER--A----MLLKPPR-RPLAQLVP-NKRA----WKSER-MDAKKVTGDSSKRSRPSQSFS-EDIWLAKTAFLE------WNAGPWT---------------------RVARAPC----------------
>GCA_012610785.1_Spok1
---------------------------------------------------------------MAH--------------------------------QRSVGELEKLLQEAVQRA-----------EEAER---------------ERQEER----------------------------QRAER-------EQQRAEEAE-RERQEERQRAEREQQRAEEAERERQ---EERQRAER-------EQ--------------Q---------------------------------------RA-------------E----------------------EAERE----------------------------RQEE--------------R---------------------------------------------------------------KRAE---------------------R-------EQQ----------------------------RA-----------E-----------------------------------EA--ERE---------R----Q----------------------EER------------------------------------------KR-AEASEEQTRLTTLDEYIAACHASV-FSRFAIETDPKLT--SRGSITNPRDKWCPKNLRPWPDFLDQQKLTFGTLYDS----FPTESRVFENRNFLAGLGNRI-SQ-RP-IADEKTLEYFLHNSVEDPVRAIIQ----QLKQVEEVSRAFPIGDGV--VFENHPHAL--------------SDVAEEVVDRE---TPST---------PP------------RTPD-HRRDLKQLR--------PDQICVYRS---DNT----ESCRRTMVYVSEYKPPHKLTA-PHLRLGLRAMDIHKEVVNR-RTIPTSVDPDARFQYHAEKLTASAITQTYHYMIESGLEYGLLTTGEAIVFLKVDW-DVPETLYYHLAEPGPEVL---AHP-----NNLHVCTAVGQYLAFTLMALGSPGERRETRQEERLKAMENLKTWAEDFESTLRSIPENERS------ASSDY-SP-------GHEPTTYK--DVD-------------RSPALPR----------RR---TRRTAACQAGEG-SLRKDDRQ---EPSDDESV---PRP-PDTPTPTGRNTRQG-------------TRRSQR------LALRPR-----------------GGGG---------------------------EQ----GR---------QYCTQKCLVGMVKGGFLDPKCPNVAL----------HC-----------------KSCAP----ARAR-HPVDHK-EWL----------------RLLWIQLKQ---------SLDDG----IRPLGEGGARGVLFQVTLLAHGYTFVSKGTVRAFIKDLEHEAAVYERLKPIQGVHVPVFLGAIDLRSM-------NKTYYYD---HRVYVVHMTFLSWGGCSIDRAQRIGGM----------------DRS---LEDEAIRSLRAMHR----EGVIHKDVRLANMLFNPETN----RVMVIDFER--A----MLLKPPR-RPLAQLVP-NKRA----WKSER-MDAKKVTGDSSKRSRPSQSFS-EDIWLAKTAFLE------WNAGPWT---------------------RVARAPC----------------
>GCA_014843455.1_Spok3
---------------------------------------------------------------MEG--------------------------------SLSVEELTRLLREAEQRA-----------KE-ER-------QRAEEAERERQEER----------------------------QRAER-------EQQRAE--------REQQRAEREQQRAE----------REQQRAER-------EQ--------------Q---------------------------------------RA-------------E----------------------EAERE----------------------------RQEE--------------R-------------------------------------------------QRAG-------REQQRAE---------------------R-------EQQ----------------------------RA-----------E-----------------------------------EA--ERE---------R----Q----------------------EER------------------------------------------QR-AEASEEKTRLTTLDEYMAACHTSV-FSRFAIETDPKLT--SRGSITNPRDKWCPKNLRPWPDFLDQQKLTFGTLYDS----FPTESRLFENRNFLAGLGNRI-SQ-RP-IADEKTLEYFLHNSVEDPVRAIIQ----QLKQVEEVSRAFQIGDGV--VFENHPHAL--------------SDVAEEVVERE---TPST---------PP------------QTPD-HRRDLKQLR--------PDQICVYRS---DNT----ESCRRTMVYVSEYKPPHKLTA-PHLRLGLRAMDIHKEVVNR-RTIPTSVDPDARFQYHAEKLTASAITQTYHYMIESGLEYGLLTTGEAIVFLKVDW-DVPETLYYHLAEPGPEVL---AHP-----NNLHVCTAVGQYLAFTLMALGSPGERRETRQEERLKAMENLKTWAEDFESTLRSIPENERS------ASSDY-SP-------GHEPTTYK--DVD-------------RSPALPR----------RR---TRRTAACQAGEG-SLRKDDRQ---ETSDDESV---PRP-PDTPTPTGRNTRQG-------------TRRSQR------LALRPR-----------------GGGG---------------------------EQ----GR---------QYCTQKCLLGMVKGGFLDPKCPNVAL----------HC-----------------KSCAP----ARAR-HPVDHK-EWL----------------RLLWKQLKQ---------SLDDG----IKPLGEGGARGVLFQVTLLAHGYTFVSKGTVRAFIKDLEHEAAVYERLKPIQGVHVPVFLGAIDLGSM-------NKTYYYD---HRVYVVHMTFLSWGGRSIDRAQRIGDM----------------DRP---LEDEAIRSLRAMHR----EGVIHKDVRLANMLFNPETN----RVMVIDFER--A----LLLKLPR-RPLAQLVP-NKRA----WKSER-MDAKKVTGDSSKRSRASQSFS-EDIWLAKTAFLE------WNADRWT---------------------RVARAPC----------------
>GCA_017979615.1_Spok1
---------------------------------------------------------------MAH--------------------------------QRSVGELEKLLQEAVQRA-----------EEAER---------------ERQEER-------------------------------------------------------------------------------------------------------------Q---------------------------------------RA-------------E----------------------EAERE----------------------------RQEE--------------R---------------------------------------------------------------QRAE---------------------R-------EQQ----------------------------RA-----------E-----------------------------------EA--ERE---------R----Q----------------------EER------------------------------------------KR-AEASEEQTRLTTLDEYIAACHASV-FSRFAIETDPKLT--SRGSITNPRDKWCPKNLRPWPDFLDQQKLTFGTLYDS----FPTQSRVFENRNFLTGLGNRI-SQ-RP-IADEKTLEYFLHNSVEDPVRAIIQ----QLKQVEEVSRAFQIGDGV--VFENHPHAL--------------SDVAEEVVDRE---TPST---------PP------------RTPD-HRRDLKQLR--------PDQICVYRS---DNT----ESSRRTMVYVSEYKPPHKLTA-PHLRLGLRAMDIHKEVVNR-RTIPTSVDPDARFQYHAERLTASAITQTYHYMIESGLEYGLLTTGEAIVFLKVDW-DEPETLYYHLAEPGPEVS---AHP-----NNLHICTAVGQYLAFTLMALGSPGERRGNRQEERLKAMKNLKTWTEDFESTLRSIPENERS------ASSDY-SP-------GHEPTTYK--DVD-------------RSPALPR----------RR---TRRTAACQAGEG-SLRKDDRQ---EPSDDESV---PRP-PDTPTPTGRNTRQG-------------TRRSQR------LALRPRG--------------GGGGGG---------------------------EQ----GR---------QYCTQKCLLGMVKGGFLDPKCPNVAL----------HC-----------------KSCAP----ARAR-HPVNHE-EWL----------------RLLWKQLKQ---------SLDDG----MRPLGEGGARGVLFQVTLLAHGYTFVSKGTVRAFIKDLEHEAAVYERLKPIQGVHVPVFLGAVDLRSM-------NKTYYYD---HRVYVVHMTFLSWGGCSIDRAQRIGGM----------------DRS---LEDEAIRSLRAMHR----EGVVHKDVRLANMLFNPETS----GVMVIDFER--A----LLLKPPR-CPLAQLVP-NKRA----WKSER-MDAKKVTGDSSKRSRASQNFS-EDIWLAKTAFLE------WNAGRWA---------------------RIARAPC----------------
>GCA_012610825.1_Spok2
MVFGHRGAHVLAAPQMISGRVTPRNPMGLHFDQGRASKHQTHVCDANIHPSKSVLTTTSIPHIMDG--------------------------------SLSVEELTKLLREAEQRA-----------KE----------------------ER----------------------------R-----------------------------------------------------RAEK-------EQ--------------Q---------------------------------------RA-------------E----------------------EAERE----------------------------RQEE--------------R---------------------------------------------------------------QRAE---------------------R-------EQQ----------------------------RA-----------E-----------------------------------EA--ERE---------R----Q----------------------EER-------QRAE-------K-------EQ--------------QR-AEASEEQTRLTTLDEYIAACHASV-FSRFAIETDPKLT--SRGSITNPRDKWCPGNLRPWPDFLDQQKLTFGTLYDA----FPTQSRVFENRNFLAGLGNRI-SQ-RP-IADEKTLEYFLHNSVEDPVRAIIQ----QLKQVEEVSSAFQIGDGV--VFENHPHAL--------------SDVAEEVVDRE---TPST---------PP------------QTPD-HRRDLNQLR--------PDQICVYRS---DNT----ESSRRTMVYVSEYKPSHKLTA-PHLRLGLRAMDIHKEVVNR-RTIPTSVDPDARFQYHAEKLTASAITQTYHYMIESGLEYGLLTTGEAIVFLKVDW-DEPETLYYHLAEPGPEVA---AHP-----SNLPICTAVGQYLAFTLMALGSPGERRENSQEERLKAMKNLKTWAEDFESTLRSIPENERS------ASSDY-SP-------GHEPTTYK--DVD-------------RSPALSR----------RR---TRRTAACQTGEG-SLRRDDGQ---EPSDDESA---SRP-PDTPTPTGRNTRQG-------------TRRSQR------LALRPR-----------------GGGG---------------------------EQ----GR---------QYCTQKCLLGMVKGGFLDPKCPNVAL----------HC-----------------KRCAP----ARAR-HPVNHE-EWL----------------RLLWIQLKQ---------SLDDG----IRPLGEGGARGVLFQVTLLAHGYTFVSKGTVRAFIKDLEHEAAVYERLKPIQGVHVPVFLGAIDLRLM-------NKTYYYD---HRVYVVHMTFLSWGGCSIDRAQRIGDM----------------DRS---LEDEAIRSLRAMHR----EGVIHKDVRLANMLFSPETN----RVMVIDFER--A----LLLKPPR-RPLVQLVP-NKRA----WKSER-MDAKRVTGDSSKRSWLSQNFS-EDIWLAKTAFLE------WNADRWT---------------------RVARAPC----------------
>GCA_038050555.1_Spok3
MVFGHRGAHVLAAPQMISGRVTPRNPMGLHFDQGRASKHQTHVCDANIHPSKSVLTTTSIPHIMDG--------------------------------SLSVEELTKLLREAEQRA-----------KE----------------------ER----------------------------R-----------------------------------------------------RAEK-------EQ--------------Q---------------------------------------RA-------------E----------------------EAERE----------------------------RQEE--------------R---------------------------------------------------------------QRAE---------------------R-------EQQ----------------------------RA-----------E-----------------------------------EA--ERE---------R----Q----------------------EER-------QRAE-------K-------EQ--------------QR-AEASEEQTRLTTLDEYIAACHASV-FSRFAIETDPKLT--SRGSITNPRDKWCPGNLRPWPDFLDQQKLTFGTLYDA----FPTQSRVFENRNFLAGLGNRI-SQ-RP-IADEKTLEYFLHNSVEDPVRAIIQ----QLKQVEEVSSAFQIGDGV--VFENHPHAL--------------SDVAEEVVDRE---TPST---------PP------------QTPD-HRRDLNQLR--------PDQICVYRS---DNT----ESSRRTMVYVSEYKPSHKLTA-PHLRLGLRAMDIHKEVVNR-RTIPTSVDPDARFQYHAEKLTASAITQTYHYMIESGLEYGLLTTGEAIVFLKVDW-DEPETLYYHLAEPGPEVA---AHP-----SNLPICTAVGQYLAFTLMALGSPGERRENSQEERLKAMKNLKTWAEDFESTLRSIPENERS------ASSDY-SP-------GHEPTTYK--DVD-------------RSPALSR----------RR---TRRTAACQTGEG-SLRRDDGQ---EPSDDESA---SRP-PDTPTPTGRNTRQG-------------TRRSQR------LALRPR-----------------GGGG---------------------------EQ----GR---------QYCTQKCLLGMVKGGFLDPKCPNVAL----------HC-----------------KRCAP----ARAR-HPVNHE-EWL----------------RLLWIQLKQ---------SLDDG----IRPLGEGGARGVLFQVTLLAHGYTFVSKGTVRAFIKDLEHEAAVYERLKPIQGVHVPVFLGAIDLRLM-------NKTYYYD---HRVYVVHMTFLSWGGCSIDRAQRIGDM----------------DRS---LEDEAIRSLRAMHR----EGVIHKDVRLANMLFSPETN----RVMVIDFER--A----LLLKPPR-RPLVQLVP-NKRA----WKSER-MDAKRVTGDSSKRSWLSQNFS-EDIWLAKTAFLE------WNADRWT---------------------RVARAPC----------------
>GCA_009602635.1_Spok3
MVFGHRGAHVLAAPQMISGRVTPRNPMGLHFDQGRASKHQTHVCDANIHPSKSVLTTTSIPHIMDG--------------------------------SLSVEELTKLLREAEQRA-----------KE----------------------ER----------------------------R-----------------------------------------------------RAEK-------EQ--------------Q---------------------------------------RA-------------E----------------------EAERE----------------------------RQEE--------------R---------------------------------------------------------------QRAE---------------------R-------EQQ----------------------------RA-----------E-----------------------------------EA--ERE---------R----Q----------------------EER-------QRAE-------K-------EQ--------------QR-AEASEEQTRLTTLDEYIAACHASV-FSRFAIETDPKLT--SRGSITNPRDKWCPGNLRPWPDFLDQQKLTFGTLYDA----FPTQSRVFENRNFLAGLGNRI-SQ-RP-IADEKTLEYFLHNSVEDPVRAIIQ----QLKQVEEVSSAFQIGDGV--VFENHPHAL--------------SDVAEEVVDRE---TPST---------PP------------QTPD-HRRDLNQLR--------PDQICVYRS---DNT----ESSRRTMVYVSEYKPSHKLTA-PHLRLGLRAMDIHKEVVNR-RTIPTSVDPDARFQYHAEKLTASAITQTYHYMIESGLEYGLLTTGEAIVFLKVDW-DEPETLYYHLAEPGPEVA---AHP-----SNLPICTAVGQYLAFTLMALGSPGERRENSQEERLKAMKNLKTWAEDFESTLRSIPENERS------ASSDY-SP-------GHEPTTYK--DVD-------------RSPALSR----------RR---TRRTAACQTGEG-SLRRDDGQ---EPSDDESA---SRP-PDTPTPTGRNTRQG-------------TRRSQR------LALRPR-----------------GGGG---------------------------EQ----GR---------QYCTQKCLLGMVKGGFLDPKCPNVAL----------HC-----------------KRCAP----ARAR-HPVNHE-EWL----------------RLLWIQLKQ---------SLDDG----IRPLGEGGARGVLFQVTLLAHGYTFVSKGTVRAFIKDLEHEAAVYERLKPIQGVHVPVFLGAIDLRLM-------NKTYYYD---HRVYVVHMTFLSWGGCSIDRAQRIGDM----------------DRS---LEDEAIRSLRAMHR----EGVIHKDVRLANMLFSPETN----RVMVIDFER--A----LLLKPPR-RPLVQLVP-NKRA----WKSER-MDAKRVTGDSSKRSWLSQNFS-EDIWLAKTAFLE------WNADRWT---------------------RVARAPC----------------
>GCA_012610785.1_Spok3
MVFGHRGAHVLAAPQMISGRVTPRNPMGLHFDQGRASKHQTHVCDANIHPSKSVLTTTSIPHIMDG--------------------------------SLSVEELTKLLREAEQRA-----------KE----------------------ER----------------------------R-----------------------------------------------------RAEK-------EQ--------------Q---------------------------------------RA-------------E----------------------EAERE----------------------------RQEE--------------R---------------------------------------------------------------QRAE---------------------R-------EQQ----------------------------RA-----------E-----------------------------------EA--ERE---------R----Q----------------------EER-------QRAE-------K-------EQ--------------QR-AEASEEQTRLTTLDEYIAACHASV-FSRFAIETDPKLT--SRGSITNPRDKWCPGNLRPWPDFLDQQKLTFGTLYDA----FPTQSRVFENRNFLAGLGNRI-SQ-RP-IADEKTLEYFLHNSVEDPVRAIIQ----QLKQVEEVSSAFQIGDGV--VFENHPHAL--------------SDVAEEVVDRE---TPST---------PP------------QTPD-HRRDLNQLR--------PDQICVYRS---DNT----ESSRRTMVYVSEYKPSHKLTA-PHLRLGLRAMDIHKEVVNR-RTIPTSVDPDARFQYHAEKLTASAITQTYHYMIESGLEYGLLTTGEAIVFLKVDW-DEPETLYYHLAEPGPEVA---AHP-----SNLPICTAVGQYLAFTLMALGSPGERRENSQEERLKAMKNLKTWAEDFESTLRSIPENERS------ASSDY-SP-------GHEPTTYK--DVD-------------RSPALSR----------RR---TRRTAACQTGEG-SLRRDDGQ---EPSDDESA---SRP-PDTPTPTGRNTRQG-------------TRRSQR------LALRPR-----------------GGGG---------------------------EQ----GR---------QYCTQKCLLGMVKGGFLDPKCPNVAL----------HC-----------------KRCAP----ARAR-HPVNHE-EWL----------------RLLWIQLKQ---------SLDDG----IRPLGEGGARGVLFQVTLLAHGYTFVSKGTVRAFIKDLEHEAAVYERLKPIQGVHVPVFLGAIDLRLM-------NKTYYYD---HRVYVVHMTFLSWGGCSIDRAQRIGDM----------------DRS---LEDEAIRSLRAMHR----EGVIHKDVRLANMLFSPETN----RVMVIDFER--A----LLLKPPR-RPLVQLVP-NKRA----WKSER-MDAKRVTGDSSKRSWLSQNFS-EDIWLAKTAFLE------WNADRWT---------------------RVARAPC----------------
>GCA_016164145.2_Spok6
---------------------------------------------------------------MDG--------------------------------SLSVEELTKLLREAEQRA-----------KE----------------------ER----------------------------R-----------------------------------------------------RAEK-------EQ--------------Q---------------------------------------RA-------------E----------------------EAERE----------------------------RQEE--------------R----------------------------QRAEREQQRAE-------REQQRAE-------REQQRAE---------------------R-------EQQ----------------------------RA-----------E-----------------------------------EA--ERE---------R----Q----------------------EER-------QRAE-------K-------EQ--------------QR-AEASEEQTRLTTLDEYIAACHASV-FSRFAIETDPKLT--SRGSITNPRDKWCPGNLRPWPDFLDQQKLTFGTLYDA----FPTQSRVFENRNFLAGLGNRI-SQ-RP-IADEKTLEYFLHNSVEDPVRAIIQ----QLKQVEEVSSAFQIGDGV--VFENHPHAL--------------SDVAEEVVDRE---TPST---------PP------------QTPD-HRRDLNQLR--------PDQICVYRS---DNT----ESSRRTMVYVSEYKPPHKLTA-PHLRLGLRAMDIHKEVVNR-RTIPTSVDPDARFQYHAEKLTASAITQTYHYMIESGLEYGLLTTGEAIVFLKVDW-DEPETLYYHLAEPGPEVA---AHP-----SNLPICTAVGQYLAFTLMALGSPGERRENSQEERLKAMKNLKTWAEDFESTLRSIPENERS------ASSDY-SP-------GHEPTTYK--DVD-------------RSPALSR----------RR---TRRTAACQTGEG-SLRRDDGQ---EPSDDESA---PRP-PDTPTPTGRNTRQG-------------TRRSQR------LALRPR-----------------GGGG---------------------------EQ----GR---------QYCTQKCLLGMVNGGFLDPKCPNVAL----------HC-----------------KSCAP----ARAR-HPVDHE-EWL----------------RLLWRQLKQ---------SLDDG----IRPLGEGGARGVLFQVTLLAHGYTFVSKGTVRAFIKDLEHEAAVYERLKPIQGVHVPVFLGAIDLRSM-------NKTYYYD---HRVYVVHMTFLSWGGCSIDRAQRIGDM----------------DRS---LEDEAIRSLRAMHR----EGVIHKDVRLANILFSPETN----RVMVIDFER--A----LLLKPPR-RPLVQLVP-NKRA----WKSET-MDAKRVTGDSSKRSWLSQNFS-EDIWLAKTAFLE------WNADRWT---------------------RVARTPC----------------
>GCA_016166095.2_Spok3
---------------------------------------------------------------MDG--------------------------------SLSVEELTKLLREAEQRA-----------KE----------------------ER----------------------------R-----------------------------------------------------RAEK-------EQ--------------Q---------------------------------------RA-------------E----------------------EAERE----------------------------RQEE--------------R----------------------------QRAEREQQRAE-------REQQRAE-------REQQRAE---------------------R-------EQQ----------------------------RA-----------E-----------------------------------EA--ERE---------R----Q----------------------EER-------QRAE-------K-------EQ--------------QR-AEASEEQTRLTTLDEYIAACHASV-FSRFAIETDPKLT--SRGSITNPRDKWCPGNLRPWPDFLDQQKLTFGTLYDA----FPTQSRVFENRNFLAGLGNRI-SQ-RP-IADEKTLEYFLHNSVEDPVRAIIQ----QLKQVEEVSSAFQIGDGV--VFENHPHAL--------------SDVAEEVVDRE---TPST---------PP------------QTPD-HRRDLNQLR--------PDQICVYRS---DNT----ESSRRTMVYVSEYKPPHKLTA-PHLRLGLRAMDIHKEVVNR-RTIPTSVDPDARFQYHAEKLTASAITQTYHYMIESGLEYGLLTTGEAIVFLKVDW-DEPETLYYHLAEPGPEVA---AHP-----SNLPICTAVGQYLAFTLMALGSPGERRENSQEERLKAMKNLKTWAEDFESTLRSIPENERS------ASSDY-SP-------GHEPTTYK--DVD-------------RSPALSR----------RR---TRRTAACQTGEG-SLRRDDGQ---EPSDDESA---PRP-PDTPTPTGRNTRQG-------------TRRSQR------LALRPR-----------------GGGG---------------------------EQ----GR---------QYCTQKCLLGMVNGGFLDPKCPNVAL----------HC-----------------KSCAP----ARAR-HPVDHE-EWL----------------RLLWRQLKQ---------SLDDG----IRPLGEGGARGVLFQVTLLAHGYTFVSKGTVRAFIKDLEHEAAVYERLKPIQGVHVPVFLGAIDLRSM-------NKTYYYD---HRVYVVHMTFLSWGGCSIDRAQRIGDM----------------DRS---LEDEAIRSLRAMHR----EGVIHKDVRLANILFSPETN----RVMVIDFER--A----LLLKPPR-RPLVQLVP-NKRA----WKSET-MDAKRVTGDSSKRSWLSQNFS-EDIWLAKTAFLE------WNADRWT---------------------RVARTPC----------------
>GCA_016170085.2_Spok4
---------------------------------------------------------------MDG--------------------------------SLSVEELTKLLREAEQRA-----------KE----------------------ER----------------------------R-----------------------------------------------------RAEK-------EQ--------------Q---------------------------------------RA-------------E----------------------EAERE----------------------------RQEE--------------R----------------------------QRAEREQQRAE-------REQQRAE-------REQQRAE---------------------R-------EQQ----------------------------RA-----------E-----------------------------------EA--ERE---------R----Q----------------------EER-------QRAE-------K-------EQ--------------QR-AEASEEQTRLTTLDEYIAACHASV-FSRFAIETDPKLT--SRGSITNPRDKWCPGNLRPWPDFLDQQKLTFGTLYDA----FPTQSRVFENRNFLAGLGNRI-SQ-RP-IADEKTLEYFLHNSVEDPVRAIIQ----QLKQVEEVSSAFQIGDGV--VFENHPHAL--------------SDVAEEVVDRE---TPST---------PP------------QTPD-HRRDLNQLR--------PDQICVYRS---DNT----ESSRRTMVYVSEYKPPHKLTA-PHLRLGLRAMDIHKEVVNR-RTIPTSVDPDARFQYHAEKLTASAITQTYHYMIESGLEYGLLTTGEAIVFLKVDW-DEPETLYYHLAEPGPEVA---AHP-----SNLPICTAVGQYLAFTLMALGSPGERRENSQEERLKAMKNLKTWAEDFESTLRSIPENERS------ASSDY-SP-------GHEPTTYK--DVD-------------RSPALSR----------RR---TRRTAACQTGEG-SLRRDDGQ---EPSDDESA---PRP-PDTPTPTGRNTRQG-------------TRRSQR------LALRPR-----------------GGGG---------------------------EQ----GR---------QYCTQKCLLGMVNGGFLDPKCPNVAL----------HC-----------------KSCAP----ARAR-HPVDHE-EWL----------------RLLWRQLKQ---------SLDDG----IRPLGEGGARGVLFQVTLLAHGYTFVSKGTVRAFIKDLEHEAAVYERLKPIQGVHVPVFLGAIDLRSM-------NKTYYYD---HRVYVVHMTFLSWGGCSIDRAQRIGDM----------------DRS---LEDEAIRSLRAMHR----EGVIHKDVRLANILFSPETN----RVMVIDFER--A----LLLKPPR-RPLVQLVP-NKRA----WKSET-MDAKRVTGDSSKRSWLSQNFS-EDIWLAKTAFLE------WNADRWT---------------------RVARTPC----------------
>GCA_016170095.2_Spok4
---------------------------------------------------------------MDG--------------------------------SLSVEELTKLLREAEQRA-----------KE----------------------ER----------------------------R-----------------------------------------------------RAEK-------EQ--------------Q---------------------------------------RA-------------E----------------------EAERE----------------------------RQEE--------------R----------------------------QRAEREQQRAE-------REQQRAE-------REQQRAE---------------------R-------EQQ----------------------------RA-----------E-----------------------------------EA--ERE---------R----Q----------------------EER-------QRAE-------K-------EQ--------------QR-AEASEEQTRLTTLDEYIAACHASV-FSRFAIETDPKLT--SRGSITNPRDKWCPGNLRPWPDFLDQQKLTFGTLYDA----FPTQSRVFENRNFLAGLGNRI-SQ-RP-IADEKTLEYFLHNSVEDPVRAIIQ----QLKQVEEVSSAFQIGDGV--VFENHPHAL--------------SDVAEEVVDRE---TPST---------PP------------QTPD-HRRDLNQLR--------PDQICVYRS---DNT----ESSRRTMVYVSEYKPPHKLTA-PHLRLGLRAMDIHKEVVNR-RTIPTSVDPDARFQYHAEKLTASAITQTYHYMIESGLEYGLLTTGEAIVFLKVDW-DEPETLYYHLAEPGPEVA---AHP-----SNLPICTAVGQYLAFTLMALGSPGERRENSQEERLKAMKNLKTWAEDFESTLRSIPENERS------ASSDY-SP-------GHEPTTYK--DVD-------------RSPALSR----------RR---TRRTAACQTGEG-SLRRDDGQ---EPSDDESA---PRP-PDTPTPTGRNTRQG-------------TRRSQR------LALRPR-----------------GGGG---------------------------EQ----GR---------QYCTQKCLLGMVNGGFLDPKCPNVAL----------HC-----------------KSCAP----ARAR-HPVNHE-EWL----------------HLLWKQLKQ---------SLDDG----IRPLGEGGARGVLFQVTLLAHGYTFVSKGTVRAFIKDLEHEAAVYERLKPIQGVHVPVFLGAIDLRSM-------NKTYYYD---HRVYVVHMTFLSWGGCSIDRAQRIGDM----------------DRS---LEDEAIRSLRAMHR----EGVIHKDVRLANILFSPETN----RVMVIDFER--A----LLLKPPR-RPLVQLVP-NKRA----WKSET-MDAKRVTGDSSKRSWLSQNFS-EDIWLAKTAFLE------WNADRWT---------------------RVARTPC----------------
>GCA_012610825.1_Spok3
---------------------------------------------------------------MDG--------------------------------SMSVEELTSLLREAEQRA-----------KE----------------------ER----------------------------Q-----------------------------------------------------RAER-------EQ--------------Q---------------------------------------RA-------------E----------------------EAERE----------------------------RQEE--------------R-------------------------------------------------QRAE-------REQQRAE---------------------K-------EQQ----------------------------RA-----------E-----------------------------------EA--ERE---------R----QE-ERQ-------RAE-------REQ-------QRAE-------R-------EQ--------------QR-AEASEEQTRLTTLDEYMAACHTSV-FSHFAIETDPKLT--SRGSITNPRDKWCPKNLRPWPDFLHQQKLTFGTLYDS----FPTESRVFENRNFLAGLGNRI-SQ-RP-IADEKTLEYFLHNSVEDPVRAIIQ----QLKQVEEVSRAFQIGDGV--VFENHPHAL--------------SDVAEEVVERE---TPST--------PPP------------QTPD-HRRDLKQLR--------PDQICVYRS---DNT----ESSRRTMVYVSEYKPPHKLTA-PHLRLGLRAMDMHREVVNR-RTIPTSVDPDARFQYHAEKLTASAITQTYHYMIESGLEYGLLTTGEAIVFLKVDW-DKPETLYYHLAEPGPEVS---AHP-----NNLHICTAVGQYLAFTLMALGSPGERREIRQEERLKAMKDLKTWAEDFESTLRSIPENERS------ASSDY-SP-------GHEPTTYK--DVD-------------RSPALPR----------KR---TRRTAACQTGEE-SLRKDDRQ---EPSDDESA---PRP-PDTPTPTGRNTRQG-------------TRRSQR-LAL--LALRPR-----------------GGGG---------------------------EQ----GR---------QYCTQKCLLGMVKGGFLDPKCPNVAL----------HC-----------------KSCAP----ARAR-HPVDHK-EWL----------------RLLWKQLKQ---------SLDDG----IRPLGEGGARGVLFQVTLLAYGYTFVSKGTVRAFIKDLEHEAAVYERLKPIQGVHVPVFLGAIDLRSM-------DKTYYYD---HRVYVVHMTFLSWGGCSIDKAQKTGDM----------------DRS---LEDEAIRSLRAMHR----EGVVHKDVRLANMLFNPETN----RVMVIDFER--A----LLLGPPR-RPLAQLVP-NKRA----WKSER-MDVKKVTGDSSKRSRASQSFS-EDIWLAKTAFLE------WNADRWA---------------------RVARAPC----------------
>GCA_038050555.1_Spok4
---------------------------------------------------------------MDG--------------------------------SMSVEELTSLLREAEQRA-----------KE----------------------ER----------------------------Q-----------------------------------------------------RAER-------EQ--------------Q---------------------------------------RA-------------E----------------------EAERE----------------------------RQEE--------------R-------------------------------------------------QRAE-------REQQRAE---------------------K-------EQQ----------------------------RA-----------E-----------------------------------EA--ERE---------R----QE-ERQ-------RAE-------REQ-------QRAE-------R-------EQ--------------QR-AEASEEQTRLTTLDEYMAACHTSV-FSHFAIETDPKLT--SRGSITNPRDKWCPKNLRPWPDFLHQQKLTFGTLYDS----FPTESRVFENRNFLAGLGNRI-SQ-RP-IADEKTLEYFLHNSVEDPVRAIIQ----QLKQVEEVSRAFQIGDGV--VFENHPHAL--------------SDVAEEVVERE---TPST--------PPP------------QTPD-HRRDLKQLR--------PDQICVYRS---DNT----ESSRRTMVYVSEYKPPHKLTA-PHLRLGLRAMDMHREVVNR-RTIPTSVDPDARFQYHAEKLTASAITQTYHYMIESGLEYGLLTTGEAIVFLKVDW-DKPETLYYHLAEPGPEVS---AHP-----NNLHICTAVGQYLAFTLMALGSPGERREIRQEERLKAMKDLKTWAEDFESTLRSIPENERS------ASSDY-SP-------GHEPTTYK--DVD-------------RSPALPR----------KR---TRRTAACQTGEE-SLRKDDRQ---EPSDDESA---PRP-PDTPTPTGRNTRQG-------------TRRSQR-LAL--LALRPR-----------------GGGG---------------------------EQ----GR---------QYCTQKCLLGMVKGGFLDPKCPNVAL----------HC-----------------KSCAP----ARAR-HPVDHK-EWL----------------RLLWKQLKQ---------SLDDG----IRPLGEGGARGVLFQVTLLAYGYTFVSKGTVRAFIKDLEHEAAVYERLKPIQGVHVPVFLGAIDLRSM-------DKTYYYD---HRVYVVHMTFLSWGGCSIDKAQKTGDM----------------DRS---LEDEAIRSLRAMHR----EGVVHKDVRLANMLFNPETN----RVMVIDFER--A----LLLGPPR-RPLAQLVP-NKRA----WKSER-MDVKKVTGDSSKRSRASQSFS-EDIWLAKTAFLE------WNADRWA---------------------RVARAPC----------------
>GCA_009602635.1_Spok4
---------------------------------------------------------------MDG--------------------------------SMSVEELTSLLREAEQRA-----------KE----------------------ER----------------------------Q-----------------------------------------------------RAER-------EQ--------------Q---------------------------------------RA-------------E----------------------EAERE----------------------------RQEE--------------R-------------------------------------------------QRAE-------REQQRAE---------------------K-------EQQ----------------------------RA-----------E-----------------------------------EA--ERE---------R----QE-ERQ-------RAE-------REQ-------QRAE-------R-------EQ--------------QR-AEASEEQTRLTTLDEYMAACHTSV-FSHFAIETDPKLT--SRGSITNPRDKWCPKNLRPWPDFLHQQKLTFGTLYDS----FPTESRVFENRNFLAGLGNRI-SQ-RP-IADEKTLEYFLHNSVEDPVRAIIQ----QLKQVEEVSRAFQIGDGV--VFENHPHAL--------------SDVAEEVVERE---TPST--------PPP------------QTPD-HRRDLKQLR--------PDQICVYRS---DNT----ESSRRTMVYVSEYKPPHKLTA-PHLRLGLRAMDMHREVVNR-RTIPTSVDPDARFQYHAEKLTASAITQTYHYMIESGLEYGLLTTGEAIVFLKVDW-DKPETLYYHLAEPGPEVS---AHP-----NNLHICTAVGQYLAFTLMALGSPGERREIRQEERLKAMKDLKTWAEDFESTLRSIPENERS------ASSDY-SP-------GHEPTTYK--DVD-------------RSPALPR----------KR---TRRTAACQTGEE-SLRKDDRQ---EPSDDESA---PRP-PDTPTPTGRNTRQG-------------TRRSQR-LAL--LALRPR-----------------GGGG---------------------------EQ----GR---------QYCTQKCLLGMVKGGFLDPKCPNVAL----------HC-----------------KSCAP----ARAR-HPVDHK-EWL----------------RLLWKQLKQ---------SLDDG----IRPLGEGGARGVLFQVTLLAYGYTFVSKGTVRAFIKDLEHEAAVYERLKPIQGVHVPVFLGAIDLRSM-------DKTYYYD---HRVYVVHMTFLSWGGCSIDKAQKTGDM----------------DRS---LEDEAIRSLRAMHR----EGVVHKDVRLANMLFNPETN----RVMVIDFER--A----LLLGPPR-RPLAQLVP-NKRA----WKSER-MDVKKVTGDSSKRSRASQSFS-EDIWLAKTAFLE------WNADRWA---------------------RVARAPC----------------
>GCA_017979615.1_Spok2
---------------------------------------------------------------MDG--------------------------------SLSVEELTRLLREAEQRA-----------KE----------------------ER----------------------------Q-----------------------------------------------------RAER-------EQ--------------Q---------------------------------------RA-------------E----------------------EAERA----------------------------RQEE--------------R----------------------------Q-------RAE-------REQQRAE-------REQQRAE---------------------R-------EQ------------------------------------------------------------------------------------------------------------------------------------QRAE-------R-------EQ--------------QR-AEASEEQTRLTTLDEYIAACHASV-FSRFAIETDPKLT--SRGSITNPRDKWCPKNLRPWPDFLDQQKLTFGTLYDS----FPTESRVFENRNFLAGLGNRI-SQ-RP-IADEKTLEYFLHNSVEDPVRAIIQ----QLKQVEEVSRAFQIGDGV--VFENHPHAL--------------SDVAEEVVERE---TPST---------PP------------RTPD-HRRDLNQLR--------PDQICVYRS---DNT----LSSRRTMVYVSEYKPPHKLTT-PHLRLGLRAMDIHREVVNR-RTIPTSVDPDARFQYHAEKLTASAITQTYHYMIESGLEYGLLTTGEAIVFLKVDW-DEPETLYYHLAEPGPEVS---AHP-----NNLHICTAVGQYLAFTLIALGSPGERREIRQEERLKAMKNLKTWAEDFESTLRSIPENERS------ASSDY-SP-------GHEPTTYK--DVD-------------RSPALPR----------KR---TRRTAVCQIGEG-SLTKDDRQ---EPSDDESA---SRP-PDTPTPTGRNIRQG-------------TRRSQR------LALRPR-----------------GGSG---------------------------EQ----GR---------QYCTQKCLLGMAKGGFLDPKCPNVAL----------HC-----------------KSCAP----ARTR-HPVNHE-EWL----------------RLLWKQLKQ---------SLDDG----IRPLGEGGARGVLFQVTLLAHGYTFVSKGTVRAFIKDLEHEAAVYERLKPIQGVHVPVFLGAVDLRSM-------NKTYYYD---HRVYVVHISFLSWGGCSIDRAQRIGDM----------------DRS---LEDEAIRSLRAMHR----EGVVHKDVRLANMLFNPETS----GVMVIDFER--A----LLLNPPR-RPLAQLVP-NKRA----WKSET-MDAKKVIGDSSKRSRPSQSFS-EDIWLAKTAFLE------WNADPWT---------------------QVARAPC----------------
>GCA_019670985.1_Spok2
--------------KFPAGNPSQRTGAPL---LGQASKHKTNVYDANIHPSKSILTTISIPHIMDG--------------------------------SLSVEELTRLLREAEQRA-----------KE----------------------ER----------------------------Q-----------------------------------------------------RAER-------EK--------------Q---------------------------------------RA-------------E----------------------EAERE----------------------------RQEE--------------R---------------------------------------------------------------QRAE---------------------R-------EQ------------------------------------------------------------------------------------------------------------------------------------QRAE-------R-------EQ--------------QR-AEASEEQTRLTTLDEYIAACHASV-FSRFAIETDPKLT--SRGSITNPRDKWCPKNLRPWPDFLDQQKLTFGTLYDS----FPTESRVFENRNFLAGLGNRI-SQ-RP-IADEKTLEYFLHNSVEDPVRAIIQ----QLKQVEEVSRAFQIGDGV--VFENHPHAL--------------SDVAEEVVERE---TPST---------PP------------RTPD-HRRDLNQLR--------PDQICVYRS---DNT----LSSRRTMVYVSEYKPPHKLTT-PHLRLGLRAMDIHREVVNR-RTIPTSVDPDARFQYHAEKLTASAITQTYHYMIESGLEYGLLTTGEAIVFLKVDW-DEPETLYYHLAEPGPEVS---AHP-----NNLHICTAVGQYLAFTLMALGSPGERREIRQEERLKAMKNLKTWAEDFESTLRSIPENERS------ASSDY-SP-------GHEPTTYK--DVD-------------RSPALPR----------KR---TRRTAVCQIGEG-SLTKDDRQ---EPSDDESA---SRP-PDTPTPTGRNIRQG-------------TRRSQR------LALRPR-----------------GG-G---------------------------EQ----GR---------QYCTQKCLLGMAKGGFLDPKCPNVAL----------HC-----------------KSCAP----ARTR-HPVNHE-EWL----------------RLLWKQLKQ---------SLDDG----IRPLGEGGARGVLFQVTLLAHGYTFVSKGTVRAFIKDLEHEAAVYERLKPIQGVHVPVFLGAVDLRSM-------NKTYYYD---HRVYVVHMSFLSWGGCSIDRAQRIGDM----------------DRS---LEDEAIRSLRAMHR----EGVVHKDVRLANMLFNPETS----GVMVIDFER--A----LLLNPPR-RPLAQLVP-NKRA----WKSET-MDAKKVTGDSSKRSRPSQSFS-EDIWLAKTAFSE------WNADPWT---------------------RVARAPC----------------
>GCA_019671095.1_Spok2
--------------KFPAGNPSQRTGAPL---LGQASKHKTNVYDANIHPSKSILTTISIPHIMDG--------------------------------SLSVEELTRLLREAEQRA-----------KE----------------------ER----------------------------Q-----------------------------------------------------RAER-------EK--------------Q---------------------------------------RA-------------E----------------------EAERE----------------------------RQEE--------------R---------------------------------------------------------------QRAE---------------------R-------EQ------------------------------------------------------------------------------------------------------------------------------------QRAE-------R-------EQ--------------QR-AEASEEQTRLTTLDEYIAACHASV-FSRFAIETDPKLT--SRGSITNPRDKWCPKNLRPWPDFLDQQKLTFGTLYDS----FPTESRVFENRNFLAGLGNRI-SQ-RP-IADEKTLEYFLHNSVEDPVRAIIQ----QLKQVEEVSRAFQIGDGV--VFENHPHAL--------------SDVAEEVVERE---TPST---------PP------------RTPD-HRRDLNQLR--------PDQICVYRS---DNT----LSSRRTMVYVSEYKPPHKLTT-PHLRLGLRAMDIHREVVNR-RTIPTSVDPDARFQYHAEKLTASAITQTYHYMIESGLEYGLLTTGEAIVFLKVDW-DEPETLYYHLAEPGPEVS---AHP-----NNLHICTAVGQYLAFTLMALGSPGERREIRQEERLKAMKNLKTWAEDFESTLRSIPENERS------ASSDY-SP-------GHEPTTYK--DVD-------------RSPALPR----------KR---TRRTAVCQIGEG-SLTKDDRQ---EPSDDESA---SRP-PDTPTPTGRNIRQG-------------TRRSQR------LALRPR-----------------GG-G---------------------------EQ----GR---------QYCTQKCLLGMAKGGFLDPKCPNVAL----------HC-----------------KSCAP----ARTR-HPVNHE-EWL----------------RLLWKQLKQ---------SLDDG----IRPLGEGGARGVLFQVTLLAHGYTFVSKGTVRAFIKDLEHEAAVYERLKPIQGVHVPVFLGAVDLRSM-------NKTYYYD---HRVYVVHMSFLSWGGCSIDRAQRIGDM----------------DRS---LEDEAIRSLRAMHR----EGVVHKDVRLANMLFNPETS----GVMVIDFER--A----LLLNPPR-RPLAQLVP-NKRA----WKSET-MDAKKVTGDSSKRSRPSQSFS-EDIWLAKTAFSE------WNADPWT---------------------RVARAPC----------------
>GCA_012026625.1_Spok2
--------------KFPAGNPSQRTGAPL---LGQASKHKTNVYDANIHPSKSILTTISIPHIMDG--------------------------------SLSVEELTRLLREAEQRA-----------KE----------------------ER----------------------------Q-----------------------------------------------------RAER-------EK--------------Q---------------------------------------RA-------------E----------------------EAERE----------------------------RQEE--------------R---------------------------------------------------------------QRAE---------------------R-------EQ------------------------------------------------------------------------------------------------------------------------------------QRAE-------R-------EQ--------------QR-AEASEEQTRLTTLDEYIAACHASV-FSRFAIETDPKLT--SRGSITNPRDKWCPKNLRPWPDFLDQQKLTFGTLYDS----FPTESRVFENRNFLAGLGNRI-SQ-RP-IADEKTLEYFLHNSVEDPVRAIIQ----QLKQVEEVSRAFQIGDGV--VFENHPHAL--------------SDVAEEVVERE---TPST---------PP------------RTPD-HRRDLNQLR--------PDQICVYRS---DNT----LSSRRTMVYVSEYKPPHKLTT-PHLRLGLRAMDIHREVVNR-RTIPTSVDPDARFQYHAEKLTASAITQTYHYMIESGLEYGLLTTGEAIVFLKVDW-DEPETLYYHLAEPGPEVS---AHP-----NNLHICTAVGQYLAFTLMALGSPGERREIRQEERLKAMKNLKTWAEDFESTLRSIPENERS------ASSDY-SP-------GHEPTTYK--DVD-------------RSPALPR----------KR---TRRTAVCQIGEG-SLTKDDRQ---EPSDDESA---SRP-PDTPTPTGRNIRQG-------------TRRSQR------LALRPR-----------------GG-G---------------------------EQ----GR---------QYCTQKCLLGMAKGGFLDPKCPNVAL----------HC-----------------KSCAP----ARTR-HPVNHE-EWL----------------RLLWKQLKQ---------SLDDG----IRPLGEGGARGVLFQVTLLAHGYTFVSKGTVRAFIKDLEHEAAVYERLKPIQGVHVPVFLGAVDLRSM-------NKTYYYD---HRVYVVHMSFLSWGGCSIDRAQRIGDM----------------DRS---LEDEAIRSLRAMHR----EGVVHKDVRLANMLFNPETS----GVMVIDFER--A----LLLNPPR-RPLAQLVP-NKRA----WKSET-MDAKKVTGDSSKRSRPSQSFS-EDIWLAKTAFSE------WNADPWT---------------------RVARAPC----------------
>GCA_019671045.1_Spok2
---------------------------------------------------------------MDG--------------------------------SLSVEELTRLLREAEQRA-----------KE----------------------ER----------------------------Q-----------------------------------------------------RAER-------EK--------------Q---------------------------------------RA-------------E----------------------EAERE----------------------------RQEE--------------R---------------------------------------------------------------QRAE---------------------R-------EQ------------------------------------------------------------------------------------------------------------------------------------QRAE-------R-------EQ--------------QR-AEASEEQTRLTTLDEYIAACHASV-FSRFAIETDPKLT--SRGSITNPRDKWCPKNLRPWPDFLDQQKLTFGTLYDS----FPTESRVFENRNFLAGLGNRI-SQ-RP-IADEKTLEYFLHNSVEDPVRAIIQ----QLKQVEEVSRAFQIGDGV--VFENHPHAL--------------SDVAEEVVERE---TPST---------PP------------RTPD-HRRDLNQLR--------PDQICVYRS---DNT----LSSRRTMVYVSEYKPPHKLTT-PHLRLGLRAMDIHREVVNR-RTIPTSVDPDARFQYHAEKLTASAITQTYHYMIESGLEYGLLTTGEAIVFLKVDW-DEPETLYYHLAEPGPEVS---AHP-----NNLHICTAVGQYLAFTLMALGSPGERREIRQEERLKAMKNLKTWAEDFESTLRSIPENERS------ASSDY-SP-------GHEPTTYK--DVD-------------RSPALPR----------KR---TRRTAVCQIGEG-SLTKDDRQ---EPSDDESA---SRP-PDTPTPTGRNIRQG-------------TRRSQR------LALRPR-----------------GG-G---------------------------EQ----GR---------QYCTQKCLLGMAKGGFLDPKCPNVAL----------HC-----------------KSCAP----ARTR-HPVNHE-EWL----------------RLLWKQLKQ---------SLDDG----IRPLGEGGARGVLFQVTLLAHGYTFVSKGTVRAFIKDLEHEAAVYERLKPIQGVHVPVFLGAVDLRSM-------NKTYYYD---HRVYVVHMSFLSWGGCSIDRAQRIGDM----------------DRS---LEDEAIRSLRAMHR----EGVVHKDVRLANMLFNPETS----GVMVIDFER--A----LLLNPPR-RPLAQLVP-NKRA----WKSET-MDAKKVTGDSSKRSRPSQSFS-EDIWLAKTAFSE------WNADPWT---------------------RVARAPC----------------
>GCA_019671085.1_Spok2
---------------------------------------------------------------MDG--------------------------------SLSVEELTRLLREAEQRA-----------KE----------------------ER----------------------------Q-----------------------------------------------------RAER-------EK--------------Q---------------------------------------RA-------------E----------------------EAERE----------------------------RQEE--------------R---------------------------------------------------------------QRAE---------------------R-------EQ------------------------------------------------------------------------------------------------------------------------------------QRAE-------R-------EQ--------------QR-AEASEEQTRLTTLDEYIAACHASV-FSRFAIETDPKLT--SRGSITNPRDKWCPKNLRPWPDFLDQQKLTFGTLYDS----FPTESRVFENRNFLAGLGNRI-SQ-RP-IADEKTLEYFLHNSVEDPVRAIIQ----QLKQVEEVSRAFQIGDGV--VFENHPHAL--------------SDVAEEVVERE---TPST---------PP------------RTPD-HRRDLNQLR--------PDQICVYRS---DNT----LSSRRTMVYVSEYKPPHKLTT-PHLRLGLRAMDIHREVVNR-RTIPTSVDPDARFQYHAEKLTASAITQTYHYMIESGLEYGLLTTGEAIVFLKVDW-DEPETLYYHLAEPGPEVS---AHP-----NNLHICTAVGQYLAFTLMALGSPGERREIRQEERLKAMKNLKTWAEDFESTLRSIPENERS------ASSDY-SP-------GHEPTTYK--DVD-------------RSPALPR----------KR---TRRTAVCQIGEG-SLTKDDRQ---EPSDDESA---SRP-PDTPTPTGRNIRQG-------------TRRSQR------LALRPR-----------------GG-G---------------------------EQ----GR---------QYCTQKCLLGMAKGGFLDPKCPNVAL----------HC-----------------KSCAP----ARTR-HPVNHE-EWL----------------RLLWKQLKQ---------SLDDG----IRPLGEGGARGVLFQVTLLAHGYTFVSKGTVRAFIKDLEHEAAVYERLKPIQGVHVPVFLGAVDLRSM-------NKTYYYD---HRVYVVHMSFLSWGGCSIDRAQRIGDM----------------DRS---LEDEAIRSLRAMHR----EGVVHKDVRLANMLFNPETS----GVMVIDFER--A----LLLNPPR-RPLAQLVP-NKRA----WKSET-MDAKKVTGDSSKRSRPSQSFS-EDIWLAKTAFSE------WNADPWT---------------------RVARAPC----------------
>GCA_019671095.1_Spok3
---------------------------------------------------------------MDG--------------------------------SLSVEELTRLLREAEQRA-----------KE----------------------ER----------------------------Q-----------------------------------------------------RAER-------EK--------------Q---------------------------------------RA-------------E----------------------EAERE----------------------------RQEE--------------R---------------------------------------------------------------QRAE---------------------R-------EQ------------------------------------------------------------------------------------------------------------------------------------QRAE-------R-------EQ--------------QR-AEASEEQTRLTTLDEYIAACHASV-FSRFAIETDPKLT--SRGSITNPRDKWCPKNLRPWPDFLDQQKLTFGTLYDS----FPTESRVFENRNFLAGLGNRI-SQ-RP-IADEKTLEYFLHNSVEDPVRAIIQ----QLKQVEEVSRAFQIGDGV--VFENHPHAL--------------SDVAEEVVERE---TPST---------PP------------RTPD-HRRDLNQLR--------PDQICVYRS---DNT----LSSRRTMVYVSEYKPPHKLTT-PHLRLGLRAMDIHREVVNR-RTIPTSVDPDARFQYHAEKLTASAITQTYHYMIESGLEYGLLTTGEAIVFLKVDW-DEPETLYYHLAEPGPEVS---AHP-----NNLHICTAVGQYLAFTLMALGSPGERREIRQEERLKAMKNLKTWAEDFESTLRSIPENERS------ASSDY-SP-------GHEPTTYK--DVD-------------RSPALPR----------KR---TRRTAVCQIGEG-SLTKDDRQ---EPSDDESA---SRP-PDTPTPTGRNIRQG-------------TRRSQR------LALRPR-----------------GG-G---------------------------EQ----GR---------QYCTQKCLLGMAKGGFLDPKCPNVAL----------HC-----------------KSCAP----ARTR-HPVNHE-EWL----------------RLLWKQLKQ---------SLDDG----IRPLGEGGARGVLFQVTLLAHGYTFVSKGTVRAFIKDLEHEAAVYERLKPIQGVHVPVFLGAVDLRSM-------NKTYYYD---HRVYVVHMSFLSWGGCSIDRAQRIGDM----------------DRS---LEDEAIRSLRAMHR----EGVVHKDVRLANMLFNPETS----GVMVIDFER--A----LLLNPPR-RPLAQLVP-NKRA----WKSET-MDAKKVTGDSSKRSRPSQSFS-EDIWLAKTAFSE------WNADPWT---------------------RVARAPC----------------
>GCA_013423245.1_Spok3
---------------------------------------------------------------MDG--------------------------------SLSVEELTRLLREAEQRA-----------KE----------------------ER----------------------------Q-----------------------------------------------------RAER-------EK--------------Q---------------------------------------RA-------------E----------------------EAERE----------------------------RQEE--------------R---------------------------------------------------------------QRAE---------------------R-------EQ------------------------------------------------------------------------------------------------------------------------------------QRAE-------R-------EQ--------------QR-AEASEEQTRLTTLDEYIAACHASV-FSRFAIETDPKLT--SRGSITNPRDKWCPKNLRPWPDFLDQQKLTFGTLYDS----FPTESRVFENRNFLAGLGNRI-SQ-RP-IADEKTLEYFLHNSVEDPVRAIIQ----QLKQVEEVSRAFQIGDGV--VFENHPHAL--------------SDVAEEVVERE---TPST---------PP------------RTPD-HRRDLNQLR--------PDQICVYRS---DNT----LSSRRTMVYVSEYKPPHKLTT-PHLRLGLRAMDIHREVVNR-RTIPTSVDPDARFQYHAEKLTASAITQTYHYMIESGLEYGLLTTGEAIVFLKVDW-DEPETLYYHLAEPGPEVS---AHP-----NNLHICTAVGQYLAFTLMALGSPGERREIRQEERLKAMKNLKTWAEDFESTLRSIPENERS------ASSDY-SP-------GHEPTTYK--DVD-------------RSPALPR----------KR---TRRTAVCQIGEG-SLTKDDRQ---EPSDDESA---SRP-PDTPTPTGRNIRQG-------------TRRSQR------LALRPR-----------------GG-G---------------------------EQ----GR---------QYCTQKCLLGMAKGGFLDPKCPNVAL----------HC-----------------KSCAP----ARTR-HPVNHE-EWL----------------RLLWKQLKQ---------SLDDG----IRPLGEGGARGVLFQVTLLAHGYTFVSKGTVRAFIKDLEHEAAVYERLKPIQGVHVPVFLGAVDLRSM-------NKTYYYD---HRVYVVHMSFLSWGGCSIDRAQRIGDM----------------DRS---LEDEAIRSLRAMHR----EGVVHKDVRLANMLFNPETS----GVMVIDFER--A----LLLNPPR-RPLAQLVP-NKRA----WKSET-MDAKKVTGDSSKRSRPSQSFS-EDIWLAKTAFSE------WNADPWT---------------------RVARAPC----------------
>GCF_020744475.1_Spok1
---------------------------------------------------------------MDG--------------------------------SLSVEELTRLLREAEQRA-----------KE----------------------ER----------------------------Q-----------------------------------------------------RAEREKQRAEREK--------------Q---------------------------------------RA-------------E----------------------EAERE----------------------------RQEE--------------R--------------------------------------------------------------------------------------------------------------------------------------------------------------------------------------------------------------------------------------QRAE-------R-------EQ--------------QR-AEASEEQTRLTTLDEYIAACHASV-FSRFAIETDPKLT--SRGSITNPRDKWCPKNLRPWPDFLDQQKLTFGTLYDS----FPTESRVFENRNFLAGLGNRI-SQ-RP-IADEKTLEYFLHNSVEDPVRAIIQ----QLKQVEEVSRAFQIGDGV--VFENHPHAL--------------SDVAEEVVERE---TPST---------PP------------RTPD-HRRDLNQLR--------PDQICVYRS---DNT----LSSRRTMVYVSEYKPPHKLTT-PHLRLGLRAMDIHREVVNR-RTIPTSVDPDTRFQYHAEKLTASAITQTYHYMIESGLEYGLLTTGEAIVFLKVDW-DEPETLYYHLAEPGPEVS---AHP-----NNLHICTAVGQYLAFTLIALGSPGERREIRQEERLKAMKNLKTWAEDFESTLRSIPENERS------ASSDY-SP-------GHEPTTYK--DVD-------------RSPALPR----------KR---TRRTAVCQIGEG-SLTKDDRQ---EPSDDESA---SRP-PDTPTPTGRNIRQG-------------TRRSQR------LALRPR-----------------GGGG---------------------------EQ----GR---------QYCTQKCLLGMAKGGFLDPKCPNVAL----------HC-----------------KSCAP----ARAR-HPVNHE-EWL----------------RLLRKQLKQ---------SLDDG----IRPLGEGGARGVLFQVTLLAHGYTFVSKGTVRAFIKDLEHEAAVYERLKPIQGVHVPVFLGAVDLRSM-------NKTYYYD---HRVYVVHMSFLSWGGCSIDRAQRIGDM----------------DRS---LEDEAIRSLRAMHR----EGVVHKDVRLANMLFNPETS----GVMVIDFER--A----LLLNPPR-RPLAQLVP-NKRA----WKSET-MDAKKVIGDSSKRSRPSQSFS-EDIWLAKTAFLE------WNADPWT---------------------QVARAPC----------------
>GCA_014154955.1_Spok4
---------------------------------------------------------------MDG--------------------------------SLSVEELTRLLREAEQRA-----------KE----------------------ER----------------------------Q-----------------------------------------------------RAER-------EQ--------------Q---------------------------------------RA-------------E----------------------EAERE----------------------------RQEE--------------R--------------------------------------------------------------------------------------------------------------------------------------------------------------------------------------------------------------------------------------QRAE-------R-------EQ--------------QR-AEASEEQTRLTTLDEYIAACHASV-FSRFAIETDPKLT--SRGFITNPRDKWCPKNLRPWPDLLDQQKLTFGTLYDS----FPTESRVFENRNFLAGLGNRI-SQ-RP-IADEKTLEYFLHNSVEDPVRAIIQ----QLKQVEEVSRAFQIGDGV--VFENHPHAL--------------SDVAEEVVERE---TPST---------PP------------RTPD-HRRDLNQLR--------PDQICVYRS---DNT----LSSRRTMVYVSEYKPPHKLTT-PHLRLGLRAMDIHREVVNR-RTIPTSVDPDARFQYHAEKLTASAITQTYHYMIESGLEYGLLTTGEAIVFLKVDW-DEPETLYYHLAEPGPEVS---AHP-----NNLHICTAVGQYLAFTLMALGSPGERREIRQEERLKAMKNLKTWAEDFESTLRSIPENERS------ASSDY-SP-------GHEPTTYK--DVD-------------RSPALPR----------KR---TRRTAVCQIGEG-SLTKDDRQ---EPSDDESA---SRP-PDTPTPTGRNTRQG-------------TRRSQR------LALRPR-----------------GGGG---------------------------EQ----GR---------QYCTQKCLLGMVKGGFLDPKCPNVAL----------HR-----------------KSCAP----ARAR-HPVNHE-EWL----------------RLLWKQLEQ---------SLDDG----IRPLGEGGARGVLFQVTLLAHGYTFVSKGTVRAFIKDLLHEAAVYERLKPIQGVHVPVFLGAIDLRSM-------NKTYYYD---HRVYVVHMTFLSWGGCSIDRAQRIGDM----------------DRS---LEDEAIRSLRAMHR----EGVVHKDVRLANMLFNPETS----GVMVIDFER--A----LLLSPPR-RPLAQLVP-NKRA----WKLET-MGAKKVTGDSSKRSRPSQSFS-EDIWLAKTAFSE------WNADPWT---------------------RVARAPC----------------
>GCA_025331925.1_Spok4
---------------------------------------------------------------MDG--------------------------------SLSVEELTRLLREAEQRA-----------KE----------------------ER----------------------------Q-----------------------------------------------------RAER-------EQ--------------Q---------------------------------------RA-------------E----------------------EAERE----------------------------RQEE--------------R--------------------------------------------------------------------------------------------------------------------------------------------------------------------------------------------------------------------------------------QRAE-------R-------EQ--------------QR-AEASEEQTRLTTLDEYIAACHASV-FSRFAIETDPKLT--SRGFITNPRDKWCPKNLRPWPDLLDQQKLTFGTLYDS----FPTESRVFENRNFLAGLGNRI-SQ-RP-IADEKTLEYFLHNSVEDPVRAIIQ----QLKQVEEVSRAFQIGDGV--VFENHPHAL--------------SDVAEEVVERE---TPST---------PP------------RTPD-HRRDLNQLR--------PDQICVYRS---DNT----LSSRRTMVYVSEYKPPHKLTT-PHLRLGLRAMDIHREVVNR-RTIPTSVDPDARFQYHAEKLTASAITQTYHYMIESGLEYGLLTTGEAIVFLKVDW-DEPETLYYHLAEPGPEVS---AHP-----NNLHICTAVGQYLAFTLMALGSPGERREIRQEERLKAMKNLKTWAEDFESTLRSIPENERS------ASSDY-SP-------GHEPTTYK--DVD-------------RSPALPR----------KR---TRRTAVCQIGEG-SLTKDDRQ---EPSDDESA---SRP-PDTPTPTGRNTRQG-------------TRRSQR------LALRPR-----------------GGGG---------------------------EQ----GR---------QYCTQKCLLGMVKGGFLDPKCPNVAL----------HR-----------------KSCAP----ARAR-HPVNHE-EWL----------------RLLWKQLEQ---------SLDDG----IRPLGEGGARGVLFQVTLLAHGYTFVSKGTVRAFIKDLLHEAAVYERLKPIQGVHVPVFLGAIDLRSM-------NKTYYYD---HRVYVVHMTFLSWGGCSIDRAQRIGDM----------------DRS---LEDEAIRSLRAMHR----EGVVHKDVRLANMLFNPETS----GVMVIDFER--A----LLLSPPR-RPLAQLVP-NKRA----WKLET-MGAKKVTGDSSKRSRPSQSFS-EDIWLAKTAFSE------WNADPWT---------------------RVARAPC----------------
>GCA_018894095.1_Spok3
---------------------------------------------------------------MDG--------------------------------SLSVEELTRLLREAEQRA-----------KE----------------------ER----------------------------Q-----------------------------------------------------RAER-------EQ--------------Q---------------------------------------RA-------------E----------------------EAERE----------------------------RQEE--------------R--------------------------------------------------------------------------------------------------------------------------------------------------------------------------------------------------------------------------------------QRAE-------R-------EQ--------------QR-AEASEEQTRLTTLDEYIAACHASV-FSRFAIETDPKLT--SRGFITNPRDKWCPKNLRPWPDLLDQQKLTFGTLYDS----FPTESRVFENRNFLAGLGNRI-SQ-RP-IADEKTLEYFLHNSVEDPVRAIIQ----QLKQVEEVSRAFQIGDGV--VFENHPHAL--------------SDVAEEVVERE---TPST---------PP------------RTPD-HRRDLNQLR--------PDQICVYRS---DNT----LSSRRTMVYVSEYKPPHKLTT-PHLRLGLRAMDIHREVVNR-RTIPTSVDPDARFQYHAEKLTASAITQTYHYMIESGLEYGLLTTGEAIVFLKVDW-DEPETLYYHLAEPGPEVS---AHP-----NNLHICTAVGQYLAFTLMALGSPGERREIRQEERLKAMKNLKTWAEDFESTLRSIPENERS------ASSDY-SP-------GHEPTTYK--DVD-------------RSPALPR----------KR---TRRTAVCQIGEG-SLTKDDRQ---EPSDDESA---SRP-PDTPTPTGRNTRQG-------------TRRSQR------LALRPR-----------------GGGG---------------------------EQ----GR---------QYCTQKCLLGMVKGGFLDPKCPNVAL----------HR-----------------KSCAP----ARAR-HPVNHE-EWL----------------RLLWKQLEQ---------SLDDG----IRPLGEGGARGVLFQVTLLAHGYTFVSKGTVRAFIKDLLHEAAVYERLKPIQGVHVPVFLGAIDLRSM-------NKTYYYD---HRVYVVHMTFLSWGGCSIDRAQRIGDM----------------DRS---LEDEAIRSLRAMHR----EGVVHKDVRLANMLFNPETS----GVMVIDFER--A----LLLSPPR-RPLAQLVP-NKRA----WKLET-MGAKKVTGDSSKRSRPSQSFS-EDIWLAKTAFSE------WNADPWT---------------------RVARAPC----------------
>GCA_030345115.2_Spok1
----------------------------------------------------------------------------------------------------------------------------------------------------------------------------------------------------------------------------------------------R-------EQ--------------Q---------------------------------------RA-------------E----------------------EAERE----------------------------RQEE--------------R--------------------------------------------------------------------------------------------------------------------------------------------------------------------------------------------------------------------------------------QRAE-------R-------EQ--------------QR-AEASEEQTRLTTLDEYIAACHASV-FSRFAIETDPKLT--SRGFITNPRDKWCPKNLRPWPDLLDQQKLTFGTLYDS----FPTESRVFENRNFLAGLGNRI-SQ-RP-IADEKTLEYFLHNSVEDPVRAIIQ----QLKQVEEVSRAFQIGDGV--VFENHPHAL--------------SDVAEEVVERE---TPST---------PP------------RTPD-HRRDLNQLR--------PDQICVYRS---DNT----LSSRRTMVYVSEYKPPHKLTT-PHLRLGLRAMDIHREVVNR-RTIPTSVDPDARFQYHAEKLTASAITQTYHYMIESGLEYGLLTTGEAIVFLKVDW-DEPETLYYHLAEPGPEVS---AHP-----NNLHICTAVGQYLAFTLMALGSPGERREIRQEERLKAMKNLKTWAEDFESTLRSIPENERS------ASSDY-SP-------GHEPTTYK--DVD-------------RSPALPR----------KR---TRRTAVCQIGEG-SLTKDDRQ---EPSDDESA---SRP-PDTPTPTGRNTRQG-------------TRRSQR------LALRPR-----------------GGGG---------------------------EQ----GR---------QYCTQKCLLGMVKGGFLDPKCPNVAL----------HR-----------------KSCAP----ARAR-HPVNHE-EWL----------------RLLWKQLEQ---------SLDDG----IRPLGEGGARGVLFQVTLLAHGYTFVSKGTVRAFIKDLLHEAAVYERLKPIQGVHVPVFLGAIDLRSM-------NKTYYYD---HRVYVVHMTFLSWGGCSIDRAQRIGDM----------------DRS---LEDEAIRSLRAMHR----EGVVHKDVRLANMLFNPETS----GVMVIDFER--A----LLLSPPR-RPLAQLVP-NKRA----WKLET-MGAKKVTGDSSKRSRPSQSFS-EDIWLAKTAFSE------WNADPWT---------------------RVARAPC----------------
>GCA_009755825.1_Spok2
----------------------------------------------------------------------------------------------------------------------------------------------------------------------------------------------------------------------------------------------------------------------Q---------------------------------------RA-------------E----------------------EAERE----------------------------RQEE--------------R---------------------------------------------------------------QRAE---------------------R-------EQ------------------------------------------------------------------------------------------------------------------------------------QRAE-------R-------EQ--------------QR-AEASEEQTRLTTLDEYIAACHASV-FSRFAIETDPKLT--SRGSITNPRDKWCPKNLRPWPDFLDQQKLTFGTLYDS----FPTGSRVFENRNFLAGLGNRI-SQ-RP-IADEKTLEYFLHNSVEDPVRAIIQ----QLKQVEEVSRAFQIGDGV--VFENHPHAL--------------SDVAEEVVERE---TPST---------PP------------RTPD-YRRDLNQLR--------PDQICVYRS---DNT----LSSRRTMVYVSEYKPPHKLTT-PHLRLGLRAMDIHTEVVNR-RTIPTSVDPDARFQYHAEKLTASAITQTYHYMIESGLEYGLLTTGEAIVFLKVDW-DEPETLYYHLAEPGPEVS---AHP-----NNLHICTAVGQYLAFTLMALGSPGERREIRQEERLKAMKNLKTWAEDFESTLRSIPENERS------ASSDY-SP-------GHEPTTYK--DVD-------------RSPALPR----------KR---TRRTAVCQIGEG-SLTKDDRQ---EPSDDESA---SRP-PDTPTPTGRNTRQG-------------TRRSQR------LALRPR-----------------GGGG---------------------------EQ----GR---------QYCTQKCLLGMVKGGFLDPKCPNVAL----------HR-----------------KSCVP----ARAR-HPVNHE-EWL----------------RLLWKQLEQ---------SLDDG----IRPLGEGGARGVLFQVTLLAHGYTFVSKGTVRAFIKDLLHEAAVYERLKPIQGVHVPVFLGAIDLRSM-------NKTYYYD---HRVYVVHMTFLSWGGCSIDRAQRIGDM----------------DRS---LEDEAIRSLRAMHR----EGVVHKDVRLANMLFNPETS----GVMVIDFER--A----LLLNPPR-RPLAQLVP-NKRA----WKSET-MDAKKVTGDSSKRSRPSQSFS-EDIWLAKTAFSE------WNADPWT---------------------RVARAPC----------------
>GCA_035773055.1_Spok1
---------------------------------------------------------------MDG--------------------------------SLSVEELTRLLREAEQRA-----------KE----------------------ER----------------------------QRAER-------EQQRAEE----------------------AERERQ---EERQRAER-------EQ--------------Q---------------------------------------RA-------------E----------------------EAERE----------------------------RQEE--------------R---------------------------------------------------------------QRAE---------------------R-------EQQ----------------------------RA-----------E-----------------------------------EA--ERE---------R----Q----------------------EER-------QRAE-------R-------EQ--------------QR-AEASEEQTRLTTLDEYIAACHASV-FSRFAIETDPKLT--SRGSITNPRDKWCPKNLRPWPDFLDQQKLTFGTLYDS----FPTESRVFENRNFLAGLGNRI-SQ-RP-IADEKTLEYFLHNSVEDPVRAIIQ----QLKQVEEVSRAFQIGDGV--VFENHPHAL--------------SDVAEEVVERE---TPST---------PP------------RTPD-HRRDLNQLR--------PDQICVYRS---DNT----LSSRRTMVYVSEYKPPHKLTT-PHLRLGLRAMDIHREVVNR-RTIPTSVDPDARFQYHAEKLTASAITQTYHYMIESGLEYGLLTTGEAIVFLKVDW-DEPETLYYHLAEPGPEVS---AHP-----NNLHICTAVGQYLAFTLMALGSPGERREIRQEERLKAMKNLKTWAEDFESTLRSIPENERS------ASSDY-SP-------GHEPTTYK--DVD-------------RSPALPR----------KR---TRRTAVCQIGEG-SLTKDDRQ---EPSDDESA---SRP-PDTPTPTGRNTRQG-------------TRRSQR------LALRPR-----------------GGGG---------------------------EQ----GR---------QYCTQKCLLGMVKGGFLDPKCPNVAL----------HR-----------------KSCAP----ARAR-HPVNHE-EWL----------------RLLWKQLEQ---------SLDDG----IRPLREGGARGVLFQVTLLAHGYTFVSKGTVRAFIKDLLHEAAVYERLKPIQGVHVPVFLGAIDLRSM-------NKTYYYD---HRVYVVHMTFLSWGGCSIDRAQRIGDM----------------DRS---LEDEAIRSLRAMHR----EGVVHKDVRLANMLFNPETS----GVMVIDFER--A----LLLNPPR-RPLAQLVP-NKRA----WKSET-MDAKKVTGDSSKRSRPSQGFS-EDIWLAKTAFSE------WNADPWT---------------------RVARAPC----------------
>GCA_030020275.1_Spok2
---------------------------------------------------------------MDG--------------------------------SLSVEELTRLLREAEQRA-----------KE----------------------ER----------------------------Q-----------------------------------------------------RAER-------EQ--------------Q---------------------------------------RA-------------E----------------------EAERE----------------------------RQEE--------------R---------------------------------------------------------------QRAE---------------------R-------EKQ----------------------------RA-----------E-----------------------------------EA--ERE---------R----Q----------------------EER-------QRAE-------R-------EQ--------------QR-AEASEEQTRLTTLDEYIAACHASV-FSRFAIETDPKLT--SRGSITNPRDKWCPKNLRPWPDFLDQQKLTFGTLYDS----FPTESRVFENRNFLAGLGNRI-SQ-RP-IADEKTLEYFLHNSVEDPVRAIIQ----QLKQVEEVSRAFQIGDGV--VFENHPHAL--------------SDVAEEVVERE---TPST---------PP------------RTPD-HRRDLNQLR--------PDQICVYRS---DNT----LSSRRTMVYVSEYKPPHKLTT-PHLRLGLRAMDIHREVVNR-RTIPTSVDPDARFQYHAEKLTASAITQTYHYMIESGLEYGLLTTGEAIVFLKVDW-DEPETLYYHLAEPGPEVS---AHP-----NNLHICTAVGQYLAFTLMALGSPGERREIRQEERLKAMKNLKTWAEDFESTLRSIPENERS------ASSDY-SP-------GHEPTTYK--DVD-------------RSPALPR----------KR---TRRTAVCQIGEG-SLTKDDRQ---EPSDDESA---SRP-PDTPTPTGRNIRQG-------------TRRSQR------LALRPR-----------------GGGG---------------------------EQ----GR---------QYCTQKCLLGMAKGGFLDPKCPNVAL----------HC-----------------KSCAP----ARTR-HPVSHE-EWL----------------RLLWKQLKQ---------SLDDG----IRPLGEGGARGVLFQVTLLAHGYTFVSKGTVRAFIKDLEHEAAVYERLKPIQGVHVPVFLGAVDLRSM-------NKTYYYD---HRVYVVHMSFLSWGGCSIDRAQRIGDM----------------DRS---LEDEAIRSLRAMHR----EGVVHKDVRLANMLFNPETS----GVMVIDFER--A----LLLNPPR-RPLAQLVP-NKRA----WKSET-MDAKQ--------------------------------------------------------------------------------------
>FOXG_14235
---------------------------------------------------------------MDG--------------------------------SLSVEELTRLLREAEQRA-----------KE----------------------ER----------------------------Q-----------------------------------------------------RAER-------EQ--------------Q---------------------------------------RA-------------E----------------------EAERE----------------------------RQEE--------------R---------------------------------------------------------------QRAE---------------------R-------EKQ----------------------------RA-----------E-----------------------------------EA--ERE---------R----Q----------------------EER-------QRAE-------R-------EQ--------------QR-AEASEEQTRLTTLDEYIAACHASV-FSRFAIETDPKLT--SRGSITNPRDKWCPKNLRPWPDFLDQQKLTFGTLYDS----FPTESRVFENRNFLAGLGNRI-SQ-RP-IADEKTLEYFLHNSVEDPVRAIIQ----QLKQVEEVSRAFQIGDGV--VFENHPHAL--------------SDVAEEVVERE---TPST---------PP------------RTPD-HRRDLNQLR--------PDQICVYRS---DNT----LSSRRTMVYVSEYKPPHKLTT-PHLRLGLRAMDIHREVVNR-RTIPTSVDPDARFQYHAEKLTASAITQTYHYMIESGLEYGLLTTGEAIVFLKVDW-DEPETLYYHLAEPGPEVS---AHP-----NNVHICTAVGQYLAFTLMALGSPGERRGNRQEERLKAMKNLKTWAEDFESTLRSIPENERS------ASSDY-SP-------GHEPTTYK--DVD-------------RSPALPR----------KR---TRRTAACQTGEG-LLRKDDRQ---EPSDDESA---PRP-PDTPTPTGRNTRQG-------------TRRSQR------LALRPR----------------GGGGG---------------------------EQ----GR---------QYCTQKCLVGMVNGGFLDPKCPNVAL----------HC-----------------KSCAP----ARTR-HPVSHE-EWL----------------RLLWKQLKQ---------SLDDG----IRPLGEGGARGVLFQVTLLAHGYTFVSKGTVRAFIKDLEHEAAVYERLKPIQGVHVPVFLGAVDLRSM-------NKTYYYD---HRVYVVHMSFLSWGGCSIDRAQRIGDM----------------DRS---LEDEAIRSLRAMHR----EGVVHKDVRLANMLFNPETS----GVMVIDFER--A----LLLNPPR-RPLAQLVP-NKRA----WKSET-MDAKQ--------------------------------------------------------------------------------------
>GCA_003615085.1_Spok1
---------------------------------------------------------------MDG--------------------------------SLSVEELTRLLREAEQRA-----------KE----------------------ER----------------------------Q------------------------------------------------------------------------------------------------------------------------RA-------------E----------------------EAERE----------------------------REEE--------------R--------------------------------------------------------------------------------------------------------------------------------------------------------------------------------------------------------------------------------------QRAE-------R-------EQ--------------QR-AEASEEQTRLTTLDEYIAACHASV-FSRFAIQTDPKLT--SRGSITNPRDKWCPKKLRPWPDFLDQQKLTFGTLYDS----FPTESRVFENRNFLAGLGNRI-SQ-RP-IADEKTLEYFLHNSVEDPVRAIIQ----QLKQVEEVSRAFQIGDGV--VFENHPHAL--------------SDVAEEVVDRE---TPSI---------PP------------RTPD-HRRDLNQLR--------PDQICVYRS---DNT----LSSRRTMVYVSEYKPPHKLTA-PHLRLGLRAMDIHREVVNR-RTIPTSVDPDARFQYHAEKLTASAITQTYHYMIESGLEYGLLTTGEAIVFLKVDW-DEPETLYYHLAEPGPEVS---AHP-----NNLHICTAVGQYLAFTLMALGSPGERREIRQEERLKAMKNLKTWAEDFESTLRSIPENERS------ASSDY-SP-------GHEPTTYK--DVD-------------RSPALPR----------KR---TRRTAVCQIGDG-SLTKDDRQ---EPSDDESA---SRP-PDTPTPTGRNIRQG-------------TRRSQR------LALRPR-----------------GGSG---------------------------EQ----GR---------QYCTQKCLLGMAKGGFLDPKCPNVAL----------HC-----------------KSCTP----ARTR-HPVNHE-EWL----------------RLLWKQLKQ---------SLDDG----IRPLGEGGARGVLFQVTLLAHGYTFVSKGTVRAFIKDLEHEAAVYERLKPIQGVHVPVFLGAVDLRSM-------NKTYYYD---HRVYVVHMTFLSWGGCSIDRAQRIGDT----------------DRS---LEDEAIRSLRAVHR----EGVIHKDVRLANMLFNPETS----GVMVIDFER--A----LLLNPPR-RPLAQLVP-NKRA----WKSET-MDAKKVAGDSSKRSRPSQIFS-EDIWLAKTAFSE------WNADPWT---------------------RVARAPC----------------
>GCA_013347345.2_Spok7
---------------------------------------------------------------MDG--------------------------------SLSVEELTRLLREAEQRA-----------KE----------------------ER----------------------------QRAER-------EQQ---------------------------------------RAEREQQRAEREQ--------------Q---------------------------------------RA-------------E----------------------EAERE----------------------------RQEE--------------R---------------------------------------------------------------QRAE---------------------R-------EQQ----------------------------RA-----------E-----------------------------------EA--ERE---------R----Q----------------------EER-------QRAE-------R-------EQ--------------QR-AETSEEQTRLTTLDEYIAACHASV-FSRFAIETDPKLT--SRGSITNPRDKWCPKNLRPWPDFLDQQKLTFGTLYDS----FPTESRVFENRNFLAGLGNRI-SQ-RP-IADEKTLEYFLHNSVEDPVRAIIQ----QLKQVEEVSRAFQIGDGV--VFENHPHAL--------------SDVAEEVVERE---TPST---------PP------------RTPD-HRRDLKQLR--------PDQICVYRS---DNT----LSSRRTMVYVSEYKPPHKLTA-PHLRLGLRAMDIHREVVNR-RTIPTSVDPDARFQYHAEKLTASAITQTYHYMIESGLEYGLLTTGEAIVFLKVDW-DEPETLYYHLAEPGPEVS---AHP-----NNLHICTAVGQYLAFTLMALGSPGERRENRQEERLTAMKNLKTWAEDFESTLRSIPENERS------ASSDY-SP-------GHAPTTYK--DVD-------------RSPALPR----------KR---TRRTAVCQMGEG-PLRKDDRQ---EPSDDESA---SRP-PDTPTPTGRNTRQG-------------TRRSQR------LALRPR-----------------GGGG---------------------------EQ----SR---------QYCTQKCLLGMVKGDFLDPKCPNVAL----------HC-----------------KSCAP----ARAR-HPVNHE-EWL----------------RLLWKQLKQ---------SLDDG----IRPLGEGGARGVLFQVTLLAHGYTFVSKGTVRAFIKDLEHEAAVYERLKPIQGVHVPVFLGAVDLRSM-------NKTYYYD---HRVYVVHMTFLSWGGCSIDRAQRIGDM----------------DRS---LEDEAIRSLRAMHR----EGVVHKDVRLANLLFNPETS----GVMVIDFER--A----LLLNPPR-RPLAQLVP-NKRA----WKSET-MDAKKVTGDSSKRSRPSQSFS-EDIWSAKTAFLE------WNADRWT---------------------RVARAPW----------------
>GCA_013347535.2_Spok6
---------------------------------------------------------------MDG--------------------------------SLSVEELTRLLREAEQRA-----------KE----------------------ER----------------------------QRAER-------EQQ---------------------------------------RAEREQQRAEREQ--------------Q---------------------------------------RA-------------E----------------------EAERE----------------------------RQEE--------------R---------------------------------------------------------------QRAE---------------------R-------EQQ----------------------------RA-----------E-----------------------------------EA--ERE---------R----Q----------------------EER-------QRAE-------R-------EQ--------------QR-AETSEEQTRLTTLDEYIAACHASV-FSRFAIETDPKLT--SRGSITNPRDKWCPKNLRPWPDFLDQQKLTFGTLYDS----FPTESRVFENRNFLAGLGNRI-SQ-RP-IADEKTLEYFLHNSVEDPVRAIIQ----QLKQVEEVSRAFQIGDGV--VFENHPHAL--------------SDVAEEVVERE---TPST---------PP------------RTPD-HRRDLKQLR--------PDQICVYRS---DNT----LSSRRTMVYVSEYKPPHKLTA-PHLRLGLRAMDIHREVVNR-RTIPTSVDPDARFQYHAEKLTASAITQTYHYMIESGLEYGLLTTGEAIVFLKVDW-DEPETLYYHLAEPGPEVS---AHP-----NNLHICTAVGQYLAFTLMALGSPGERRENRQEERLTAMKNLKTWAEDFESTLRSIPENERS------ASSDY-SP-------GHAPTTYK--DVD-------------RSPALPR----------KR---TRRTAVCQMGEG-PLRKDDRQ---EPSDDESA---SRP-PDTPTPTGRNTRQG-------------TRRSQR------LALRPR-----------------GGGG---------------------------EQ----SR---------QYCTQKCLLGMVKGDFLDPKCPNVAL----------HC-----------------KSCAP----ARAR-HPVNHE-EWL----------------RLLWKQLKQ---------SLDDG----IRPLGEGGARGVLFQVTLLAHGYTFVSKGTVRAFIKDLEHEAAVYERLKPIQGVHVPVFLGAVDLRSM-------NKTYYYD---HRVYVVHMTFLSWGGCSIDRAQRIGDM----------------DRS---LEDEAIRSLRAMHR----EGVVHKDVRLANLLFNPETS----GVMVIDFER--A----LLLNPPR-RPLAQLVP-NKRA----WKSET-MDAKKVTGDSSKRSRPSQSFS-EDIWSAKTAFLE------WNADRWT---------------------RVARAPW----------------
>GCA_003615085.1_Spok3
---------------------------------------------------------------MDG--------------------------------SLSVEELTRLLREAEHRA-----------KE----------------------ER----------------------------Q-----------------------------------------------------RAER-------EQ--------------Q---------------------------------------RA-------------E-------------------------------------------------------REQQ--------------R-----------------------------------------------------------------AE---------------------R-------EQ------------------------------------------------------------------------------------------------------------------------------------QRAE-------R-------EQ--------------QR-AEASEEQTRLTTLDEYIAACHASV-FSRFAIETDPKLT--SRGSITNPRDKWCPKSLRPWPDFLDQQKLTFGTLYDS----FPTESRVFENRNFLAGLGNRI-SQ-RP-IADEKTLEYFLHNSVEDPVRAIIQ----QLKQVEEVSRAFQIGDGV--VFENHPHAL--------------SDVAEEVVERE---TPST---------PP------------RTPD-HRRDLNQLR--------PDQICVYRS---DNT----LSSRRTMVYVSEYKPPHKLTT-PHLRLGLRAMDIHREVVNR-RTIPTSVDPDARFQYHAEKLTASAITQTYHYMIESGLEYGLLTTGEAIVFLKVDW-DEPETLYYHLAEPGPEVS---AHP-----NNLHICTAVGQYLAFTLMALGSPGERREVRQEERLKAMKNLKTWAEDFESTLRSIPENERS------ASSDY-SP-------GHEPTTYK--DVD-------------RSPALPR----------KR---TRRTAVCQIGDG-SLTKDDRQ---EPSDDESA---PRP-PDTPTPTGRNIRQG-------------TRRSQR------LALRPR-----------------GGSG---------------------------EQ----GR---------QYCTQKCLLGMAKGGFLDPKCPNVAL----------HC-----------------KSCAP----ARAR-HPVNHE-EWL----------------RLLWKQLKQ---------SLDDG----IRPLGEGGARGVLFQVTLLAHGYTFVSKGTVRAFIKDLEHEAAVYERLKPIQGVNVPVFLGAIDLRSM-------NKIYYYD---HRVYVVHMTFLSWGGCSIDKAQKTGDI----------------NRS---LEDEAIRSLRAMHR----EGVIHKDVRLANMLFNPETN----GVMVIDFER--A----LLLNPPR-RPLAQLVP-NKRA----WKSET-MDAKKVTGDSSKRSRPSQSFS-EDIWLAKTAFSE------WNADPWT---------------------RVARAPC----------------
>GCA_014839635.1_Spok2
--------------KFPAGNPSQRNRAPL---LGQASKHKANVYDANIHPSKSILITISIPHIMDG--------------------------------SLSVEELTRLLREAEQRA-----------KE----------------------AR----------------------------QRAE--------------------------------------------------EAERERQE---ER--------------Q---------------------------------------RA-------------EREKQ---------------RAEEAERE----------------------------RQEE--------------R---------------------------------------------------------------QRAE---------------------R-------EQQ----------------------------RA-----------ER----------------------------EQ---QRA--ERE---------Q----QR------------AE-------REQ-------QRAE-------R-------EQ--------------QR-AEASEEQTRLTTLDEYIAACHASV-FSRFAVETDPKLT--SKGSITNPRDKWCPKNLRPWPDFLDQQKLTFGTLYDS----FPTESRVFENRNFLAGLGNRI-SQ-RP-IADEKTLEYFLHNSVEDPVRAIIQ----QLKQVEEVSRAFQIGDGV--VFENHPHAL--------------SDVAEEVVERE---TPPT---------PP------------RTPD-HRRDLNQLR--------PDQICVYRS---DNT----LSSRRTMVYVSEYKPPHKLTA-PHLRLGLRAMDIHREVVNR-RTIPTSVDPDARFQYHAEKLTASAITQTYHYMIESGLEYGLLTTGEAIVFLKVDW-DEPETLYYHLAEPGPEVS---AHP-----NNLHICTAVGQYLAFTLMALGSPGERREIRQEERLKAMKDLKTWAEDFESTLRSIPENERS------ASSDY-SP-------GHEPTTYK--DVD-------------RSPALPR----------RR---TRRTAECQIVEG-SLRKDDRQ---EPSDDESA---SRP-PDTPTPTGRNARQG-------------TRRSQR------LALRPR-----------------GGGG---------------------------EQ----GR---------QYCTQKCLLGMVKGGFLDPKCPNVTL----------HR-----------------KSCAP----ARAR-HPVNHE-EWL----------------RLLWMQLKQ---------SLDDG----IRPLGEGGARGVLFQVTLLAHGYTFVSKGTVRAFIKDLKHEAAAYERLKPIQGVHVPVFLGAVDLRSM-------NKTYYYD---HRVYVVHMTFLSWGGCSIDRAHRIGDM----------------DRS---LEDEAIRSLRAMHR----EGVVHKDVRLANMLFNPETS----GVMVIDFER--A----LLLNPPR-RPLAQLVP-NKRA----WKSET-MDAKKVTGDSSKRSGSSQSFS-EDIWLAKTAFLE------WNANPWA---------------------RIARAVC----------------
>GCA_036785135.1_Spok1
--------------KFPAGNPSQRNRAPL---LGQASKHKANVYDANIHPSKSILITISIPHIMDG--------------------------------SLSVEELTRLLREAEQRA-----------KE----------------------AR----------------------------QRAE--------------------------------------------------EAERERQE---ER--------------Q---------------------------------------RA-------------EREKQ---------------RAEEAERE----------------------------RQEE--------------R---------------------------------------------------------------QRAE---------------------R-------EQQ----------------------------RA-----------ER----------------------------EQ---QRA--ERE---------Q----QR------------AE-------REQ-------QRAE-------R-------EQ--------------QR-AEASEEQTRLTTLDEYIAACHASV-FSRFAVETDPKLT--SKGSITNPRDKWCPKNLRPWPDFLDQQKLTFGTLYDS----FPTESRVFENRNFLAGLGNRI-SQ-RP-IADEKTLEYFLHNSVEDPVRAIIQ----QLKQVEEVSRAFQIGDGV--VFENHPHAL--------------SDVAEEVVERE---TPPT---------PP------------RTPD-HRRDLNQLR--------PDQICVYRS---DNT----LSSRRTMVYVSEYKPPHKLTA-PHLRLGLRAMDIHREVVNR-RTIPTSVDPDARFQYHAEKLTASAITQTYHYMIESGLEYGLLTTGEAIVFLKVDW-DEPETLYYHLAEPGPEVS---AHP-----NNLHICTAVGQYLAFTLMALGSPGERREIRQEERLKAMKDLKTWAEDFESTLRSIPENERS------ASSDY-SP-------GHEPTTYK--DVD-------------RSPALPR----------RR---TRRTAECQIVEG-SLRKDDRQ---EPSDDESA---SRP-PDTPTPTGRNARQG-------------TRRSQR------LALRPR-----------------GGGG---------------------------EQ----GR---------QYCTQKCLLGMVKGGFLDPKCPNVTL----------HR-----------------KSCAP----ARAR-HPVNHE-EWL----------------RLLWMQLKQ---------SLDDG----IRPLGEGGARGVLFQVTLLAHGYTFVSKGTVRAFIKDLKHEAAAYERLKPIQGVHVPVFLGAVDLRSM-------NKTYYYD---HRVYVVHMTFLSWGGCSIDRAHRIGDM----------------DRS---LEDEAIRSLRAMHR----EGVVHKDVRLANMLFNPETS----GVMVIDFER--A----LLLNPPR-RPLAQLVP-NKRA----WKSET-MDAKKVTGDSSKRSGSSQSFS-EDIWLAKTAFLE------WNANPWA---------------------RIARAVC----------------
>GCA_014154955.1_Spok5
---------------------------------------------------------------MDG--------------------------------SLSVEELTRLLREAEQRA-----------KE----------------------AR----------------------------QRAE--------------------------------------------------EAERERQE---ER--------------Q---------------------------------------RA-------------EREKQ---------------RAEEAERE----------------------------RQEE--------------R---------------------------------------------------------------QRAE---------------------R-------EQQ----------------------------RA-----------ER----------------------------EQ---QRA--ERE---------Q----QR------------AE-------REQ-------QRAE-------R-------EQ--------------QR-AEASEEQTRLTTLDEYIAACHASV-FSRFAVETDPKLT--SKGSITNPRDKWCPKNLRPWPDFLDQQKLTFGTLYDS----FPTESRVFENRNFLAGLGNRI-SQ-RP-IADEKTLEYFLHNSVEDPVRAIIQ----QLKQVEEVSRAFQIGDGV--VFENHPHAL--------------SDVAEEVVERE---TPPT---------PP------------RTPD-HRRDLNQLR--------PDQICVYRS---DNT----LSSRRTMVYVSEYKPPHKLTA-PHLRLGLRAMDIHREVVNR-RTIPTSVDPDARFQYHAEKLTASAITQTYHYMIESGLEYGLLTTGEAIVFLKVDW-DEPETLYYHLAEPGPEVS---AHP-----NNLHICTAVGQYLAFTLMALGSPGERREIRQEERLKAMKDLKTWAEDFESTLRSIPENERS------ASSDY-SP-------GHEPTTYK--DVD-------------RSPALPR----------RR---TRRTAECQIVEG-SLRKDDRQ---EPSDDESA---SRP-PDTPTPTGRNARQG-------------TRRSQR------LALRPR-----------------GGGG---------------------------EQ----GR---------QYCTQKCLLGMVKGGFLDPKCPNVTL----------HR-----------------KSCAP----ARAR-HPVNHE-EWL----------------RLLWMQLKQ---------SLDDG----IRPLGEGGARGVLFQVTLLAHGYTFVSKGTVRAFIKDLKHEAAAYERLKPIQGVHVPVFLGAVDLRSM-------NKTYYYD---HRVYVVHMTFLSWGGCSIDRAHRIGDM----------------DRS---LEDEAIRSLRAMHR----EGVVHKDVRLANMLFNPETS----GVMVIDFER--A----LLLNPPR-RPLAQLVP-NKRA----WKSET-MDAKKVTGDSSKRSGSSQSFS-EDIWLAKTAFLE------WNANPWA---------------------RIARAVC----------------
>GCA_025331925.1_Spok5
---------------------------------------------------------------MDG--------------------------------SLSVEELTRLLREAEQRA-----------KE----------------------AR----------------------------QRAE--------------------------------------------------EAERERQE---ER--------------Q---------------------------------------RA-------------EREKQ---------------RAEEAERE----------------------------RQEE--------------R---------------------------------------------------------------QRAE---------------------R-------EQQ----------------------------RA-----------ER----------------------------EQ---QRA--ERE---------Q----QR------------AE-------REQ-------QRAE-------R-------EQ--------------QR-AEASEEQTRLTTLDEYIAACHASV-FSRFAVETDPKLT--SKGSITNPRDKWCPKNLRPWPDFLDQQKLTFGTLYDS----FPTESRVFENRNFLAGLGNRI-SQ-RP-IADEKTLEYFLHNSVEDPVRAIIQ----QLKQVEEVSRAFQIGDGV--VFENHPHAL--------------SDVAEEVVERE---TPPT---------PP------------RTPD-HRRDLNQLR--------PDQICVYRS---DNT----LSSRRTMVYVSEYKPPHKLTA-PHLRLGLRAMDIHREVVNR-RTIPTSVDPDARFQYHAEKLTASAITQTYHYMIESGLEYGLLTTGEAIVFLKVDW-DEPETLYYHLAEPGPEVS---AHP-----NNLHICTAVGQYLAFTLMALGSPGERREIRQEERLKAMKDLKTWAEDFESTLRSIPENERS------ASSDY-SP-------GHEPTTYK--DVD-------------RSPALPR----------RR---TRRTAECQIVEG-SLRKDDRQ---EPSDDESA---SRP-PDTPTPTGRNARQG-------------TRRSQR------LALRPR-----------------GGGG---------------------------EQ----GR---------QYCTQKCLLGMVKGGFLDPKCPNVTL----------HR-----------------KSCAP----ARAR-HPVNHE-EWL----------------RLLWMQLKQ---------SLDDG----IRPLGEGGARGVLFQVTLLAHGYTFVSKGTVRAFIKDLKHEAAAYERLKPIQGVHVPVFLGAVDLRSM-------NKTYYYD---HRVYVVHMTFLSWGGCSIDRAHRIGDM----------------DRS---LEDEAIRSLRAMHR----EGVVHKDVRLANMLFNPETS----GVMVIDFER--A----LLLNPPR-RPLAQLVP-NKRA----WKSET-MDAKKVTGDSSKRSGSSQSFS-EDIWLAKTAFLE------WNANPWA---------------------RIARAVC----------------
>GCA_018894095.1_Spok4
---------------------------------------------------------------MDG--------------------------------SLSVEELTRLLREAEQRA-----------KE----------------------AR----------------------------QRAE--------------------------------------------------EAERERQE---ER--------------Q---------------------------------------RA-------------EREKQ---------------RAEEAERE----------------------------RQEE--------------R---------------------------------------------------------------QRAE---------------------R-------EQQ----------------------------RA-----------ER----------------------------EQ---QRA--ERE---------Q----QR------------AE-------REQ-------QRAE-------R-------EQ--------------QR-AEASEEQTRLTTLDEYIAACHASV-FSRFAVETDPKLT--SKGSITNPRDKWCPKNLRPWPDFLDQQKLTFGTLYDS----FPTESRVFENRNFLAGLGNRI-SQ-RP-IADEKTLEYFLHNSVEDPVRAIIQ----QLKQVEEVSRAFQIGDGV--VFENHPHAL--------------SDVAEEVVERE---TPPT---------PP------------RTPD-HRRDLNQLR--------PDQICVYRS---DNT----LSSRRTMVYVSEYKPPHKLTA-PHLRLGLRAMDIHREVVNR-RTIPTSVDPDARFQYHAEKLTASAITQTYHYMIESGLEYGLLTTGEAIVFLKVDW-DEPETLYYHLAEPGPEVS---AHP-----NNLHICTAVGQYLAFTLMALGSPGERREIRQEERLKAMKDLKTWAEDFESTLRSIPENERS------ASSDY-SP-------GHEPTTYK--DVD-------------RSPALPR----------RR---TRRTAECQIVEG-SLRKDDRQ---EPSDDESA---SRP-PDTPTPTGRNARQG-------------TRRSQR------LALRPR-----------------GGGG---------------------------EQ----GR---------QYCTQKCLLGMVKGGFLDPKCPNVTL----------HR-----------------KSCAP----ARAR-HPVNHE-EWL----------------RLLWMQLKQ---------SLDDG----IRPLGEGGARGVLFQVTLLAHGYTFVSKGTVRAFIKDLKHEAAAYERLKPIQGVHVPVFLGAVDLRSM-------NKTYYYD---HRVYVVHMTFLSWGGCSIDRAHRIGDM----------------DRS---LEDEAIRSLRAMHR----EGVVHKDVRLANMLFNPETS----GVMVIDFER--A----LLLNPPR-RPLAQLVP-NKRA----WKSET-MDAKKVTGDSSKRSGSSQSFS-EDIWLAKTAFLE------WNANPWA---------------------RIARAVC----------------
>GCA_014154955.1_Spok6
---------------------------------------------------------------MDG--------------------------------SLSVEELTRLLREAEQRE-----------KE----------------------AR----------------------------QRAE--------------------------------------------------EAERERQE---ER--------------Q---------------------------------------RA-------------E------------------------------------------------------------------------------------------------------------------------------------------------------------------------------------------------------------------------------------------------------------------------------------------------------REQ-------QRAE-------R-------EQ--------------QR-AEASEEQTRLTTLDEYIAACHASV-FSRFAIETDPKLT--SKGSITNPRDKWCPKNLRPWPDFLDQQKLTFGTLYNS----FPTESRVFENRNFLAGLGNRI-SQ-RP-IADEKTLEYFLHNSVEDPVRAIIQ----QLKQVEEVSRAFQIGDGV--VFENHPHAL--------------SDVAEEVVERE---TPST---------PP------------RTPD-HRRDLNQLR--------PDQICVYRS---DNT----LSSRRTMVYVSEYKPPHKLTA-PHLRLGLRAMDIHREVVNR-RTIPTSVDPDARFQYHAEKLTASAITQTYHYMIESGLEYGLLTTGEAIVFLKVDW-DEPETLYYHLAEPGPEVS---AHP-----NNLHICTAVGQYLAFTLMALGSPGERREIRQEERLKAMKDLKTWAEDFESTLRSIPENERS------ASSDY-SP-------GHEPTTYK--DVD-------------RSPALPR----------RR---TRRTAECQIVEG-SLRKDDRQ---EPSDDESA---SRP-PDTPTPTGRNARQG-------------TRRSQR------LALRPR-----------------GGGG---------------------------EQ----GR---------QYCTQKCLLGMVKGGFLDPKCPNVTL----------HR-----------------KSCAP----ARAR-HPVNHE-EWL----------------RLLWMQLKQ---------SLDDG----IRPLGEGGARGVLFQVTLLAHGYTFVSKGTVRAFIKDLKHEAAAYERLKPIQGVHVPVFLGAVDLRSM-------NKTYYYD---HRVYVVHMTFLSWGGCSIDRAHRIGDM----------------DRS---LEDEAIRSLRAMHR----EGVVHKDVRLANMLFNPETS----GVMVIDFER--A----LLLNPPR-RPLAQLVP-NKRA----WKSET-MDAKKVTGDSSKRSGSSQSFS-EDIWLAKTAFLE------WNANPWA---------------------RIARAVC----------------
>GCA_025331925.1_Spok6
---------------------------------------------------------------MDG--------------------------------SLSVEELTRLLREAEQRE-----------KE----------------------AR----------------------------QRAE--------------------------------------------------EAERERQE---ER--------------Q---------------------------------------RA-------------E------------------------------------------------------------------------------------------------------------------------------------------------------------------------------------------------------------------------------------------------------------------------------------------------------REQ-------QRAE-------R-------EQ--------------QR-AEASEEQTRLTTLDEYIAACHASV-FSRFAIETDPKLT--SKGSITNPRDKWCPKNLRPWPDFLDQQKLTFGTLYNS----FPTESRVFENRNFLAGLGNRI-SQ-RP-IADEKTLEYFLHNSVEDPVRAIIQ----QLKQVEEVSRAFQIGDGV--VFENHPHAL--------------SDVAEEVVERE---TPST---------PP------------RTPD-HRRDLNQLR--------PDQICVYRS---DNT----LSSRRTMVYVSEYKPPHKLTA-PHLRLGLRAMDIHREVVNR-RTIPTSVDPDARFQYHAEKLTASAITQTYHYMIESGLEYGLLTTGEAIVFLKVDW-DEPETLYYHLAEPGPEVS---AHP-----NNLHICTAVGQYLAFTLMALGSPGERREIRQEERLKAMKDLKTWAEDFESTLRSIPENERS------ASSDY-SP-------GHEPTTYK--DVD-------------RSPALPR----------RR---TRRTAECQIVEG-SLRKDDRQ---EPSDDESA---SRP-PDTPTPTGRNARQG-------------TRRSQR------LALRPR-----------------GGGG---------------------------EQ----GR---------QYCTQKCLLGMVKGGFLDPKCPNVTL----------HR-----------------KSCAP----ARAR-HPVNHE-EWL----------------RLLWMQLKQ---------SLDDG----IRPLGEGGARGVLFQVTLLAHGYTFVSKGTVRAFIKDLKHEAAAYERLKPIQGVHVPVFLGAVDLRSM-------NKTYYYD---HRVYVVHMTFLSWGGCSIDRAHRIGDM----------------DRS---LEDEAIRSLRAMHR----EGVVHKDVRLANMLFNPETS----GVMVIDFER--A----LLLNPPR-RPLAQLVP-NKRA----WKSET-MDAKKVTGDSSKRSGSSQSFS-EDIWLAKTAFLE------WNANPWA---------------------RIARAVC----------------
>GCA_018894095.1_Spok5
---------------------------------------------------------------MDG--------------------------------SLSVEELTRLLREAEQRE-----------KE----------------------AR----------------------------QRAE--------------------------------------------------EAERERQE---ER--------------Q---------------------------------------RA-------------E------------------------------------------------------------------------------------------------------------------------------------------------------------------------------------------------------------------------------------------------------------------------------------------------------REQ-------QRAE-------R-------EQ--------------QR-AEASEEQTRLTTLDEYIAACHASV-FSRFAIETDPKLT--SKGSITNPRDKWCPKNLRPWPDFLDQQKLTFGTLYNS----FPTESRVFENRNFLAGLGNRI-SQ-RP-IADEKTLEYFLHNSVEDPVRAIIQ----QLKQVEEVSRAFQIGDGV--VFENHPHAL--------------SDVAEEVVERE---TPST---------PP------------RTPD-HRRDLNQLR--------PDQICVYRS---DNT----LSSRRTMVYVSEYKPPHKLTA-PHLRLGLRAMDIHREVVNR-RTIPTSVDPDARFQYHAEKLTASAITQTYHYMIESGLEYGLLTTGEAIVFLKVDW-DEPETLYYHLAEPGPEVS---AHP-----NNLHICTAVGQYLAFTLMALGSPGERREIRQEERLKAMKDLKTWAEDFESTLRSIPENERS------ASSDY-SP-------GHEPTTYK--DVD-------------RSPALPR----------RR---TRRTAECQIVEG-SLRKDDRQ---EPSDDESA---SRP-PDTPTPTGRNARQG-------------TRRSQR------LALRPR-----------------GGGG---------------------------EQ----GR---------QYCTQKCLLGMVKGGFLDPKCPNVTL----------HR-----------------KSCAP----ARAR-HPVNHE-EWL----------------RLLWMQLKQ---------SLDDG----IRPLGEGGARGVLFQVTLLAHGYTFVSKGTVRAFIKDLKHEAAAYERLKPIQGVHVPVFLGAVDLRSM-------NKTYYYD---HRVYVVHMTFLSWGGCSIDRAHRIGDM----------------DRS---LEDEAIRSLRAMHR----EGVVHKDVRLANMLFNPETS----GVMVIDFER--A----LLLNPPR-RPLAQLVP-NKRA----WKSET-MDAKKVTGDSSKRSGSSQSFS-EDIWLAKTAFLE------WNANPWA---------------------RIARAVC----------------
>GCA_003615085.1_Spok2
---------------------------------------------------------------MDG--------------------------------SLSVEELTRLLREAEQRA-----------KE----------------------AR----------------------------QRAE--------------------------------------------------EAERERQE---ER--------------Q---------------------------------------RA-------------EREKQ---------------RAEEAERE----------------------------RQGE--------------R---------------------------------------------------------------QRAE---------------------------------------------------------------------------------------------------------------------------------------------------------REQ-------QRAE-------R-------EQ--------------QR-AEASEEQTRLTTLDEYIAACHASV-FSRFAIETDPKLT--SKGSITNPRDKWCPKNLRPWPDFLDQQKLTFGTLYDS----FPTESRVFENRNFLAGLGNRI-SQ-RP-IADEKTLEYFLHNSVEDPVRAIIQ----QLKPVEEVSRAFQIGDGV--VFENHPHAL--------------SDVAEEVVERE---TPST---------PP------------RTPD-HRRDLNQLR--------PDQICVYRS---DNT----LSSRRTMVYVSEYKPPHKLTA-PHLRLGLRAMDIHREVVNR-RTIPTSVDPDARFQYHAEKLTASAITQTYHYMIESGLEYGLLTTGEAIVFLKVDW-DEPETLYYHLAEPGPEVS---AHP-----NNLHICTAVGQYLAFTLMALGSPGERREIRQEERLKAMKDLKTWAEDFESTLRSIPENERS------ASSDY-SP-------GHEPTTYK--DVD-------------RSPALPR----------RR---TRRTAECQIVEG-SLRKDDRQ---EPSDDESA---SRP-PDTPTPTGRNARQG-------------TRRSQR------LALRPR-----------------GGGG---------------------------EQ----GR---------QYCTQKCLLGMVKGGFLDPKCPNVTL----------HR-----------------KSCAP----ARAR-HPVNHE-EWL----------------RLLWMQLKQ---------SLDDG----IRPLGEGGARGVLFQVTLLAHGYTFVSKGTVRAFIKDLKHEAAAYERLKPIQGVHVPVFLGAVDLRSM-------NKTYYYD---HRVYVVHMTFLSWGGCSIDRAHRIGDM----------------DRS---LEDEAIRSLRAMHR----EGVVHKDVRLANMLFNPETS----GVMVIDFER--A----LLLNPPR-RPLAQLVP-NKRA----WKSET-MDAKKVTGDSSKRSGSSQSFS-EDIWLAKTAFLE------WNANPWA---------------------RIARAVC----------------
>GCA_030345115.2_Spok2
--------------------------------------------------------------------------------------------------------------------------------------------------------------------------------------RAE--------------------------------------------------EAERERQE---ER--------------Q---------------------------------------RA-------------E------------------------------------------------------------------------------------------------------------------------------------------------------------------------------------------------------------------------------------------------------------------------------------------------------REQ-------QRAE-------R-------EQ--------------QR-AEASEEQTRLTTLDEYIAACHASV-FSRFAIETDPKLT--SKGSITNPRDKWCPKNLRPWPDFLDQQKLTFGTLYNS----FPTESRVFENRNFLAGLGNRI-SQ-RP-IADEKTLEYFLHNSVEDPVRAIIQ----QLKQVEEVSRAFQIGDGV--VFENHPHAL--------------SDVAEEVVERE---TPST---------PP------------RTPD-HRRDLNQLR--------PDQICVYRS---DNT----LSSRRTMVYVSEYKPPHKLTA-PHLRLGLRAMDIHREVVNR-RTIPTSVDPDARFQYHAEKLTASAITQTYHYMIESGLEYGLLTTGEAIVFLKVDW-DEPETLYYHLAEPGPEVS---AHP-----NNLHICTAVGQYLAFTLMALGSPGERREIRQEERLKAMKDLKTWAEDFESTLRSIPENERS------ASSDY-SP-------GHEPTTYK--DVD-------------RSPALPR----------RR---TRRTAECQIVEG-SLRKDDRQ---EPSDDESA---SRP-PDTPTPTGRNARQG-------------TRRSQR------LALRPR-----------------GGGG---------------------------EQ----GR---------QYCTQKCLLGMVKGGFLDPKCPNVTL----------HR-----------------KSCAP----ARAR-HPVNHE-EWL----------------RLLWMQLKQ---------SLDDG----IRPLGEGGARGVLFQVTLLAHGYTFVSKGTVRAFIKDLKHEAAAYERLKPIQGVHVPVFLGAVDLRSM-------NKTYYYD---HRVYVVHMTFLSWGGCSIDRAHRIGDM----------------DRS---LEDEAIRSLRAMHR----EGVVHKDVRLANMLFNPETS----GVMVIDFER--A----LLLNPPR-RPLAQLVP-NKRA----WKSET-MDAKKVTGDSSKRSGSSQSFS-EDIWLAKTAFLE------WNANPWA---------------------RIARAVC----------------
>GCA_013347535.2_Spok4
------------------------------------------------------------------------------------------------------REQQRA-EEAERER-----------QE----------------------ER----------------------------QRAE--------------------------------------------------EAERERQE---ER--------------Q---------------------------------------RA-------------E----------------------EAERE----------------------------RQEE--------------R---------------------------------------------------------------QRAE---------------------R-------EKQ----------------------------RA-----------E-----------------------------------EA--ERE---------R----H----------------------EER-------KRAE-------R-------EQ--------------QR-AEASEEQTRLTTLDEYIAACHASV-FSRFAIETDPKLT--SRGSITNPRDKWCPKNLRPWPDFLDQQKLTFGTLYDS----FPTESRVFENRNFLAGLGNRI-SQ-RP-IADEKTLEYFLHNSVEDPVRAIIQ----QLKQVEEVSRAFQIGDGV--VFENHPHAL--------------SDVAEEVVERE---TPST---------PP------------RTPD-HRRDLNQLR--------PDQICVYRS---DNT----LSSRRTMVYVSEYKPPHKLTT-PHLRLGLRAMDIHREVVNR-RTIPTSVDPDARFQYHAEKLTASAITQTYHYMIESGLEYGLLSTGEAIVFLKVDW-DEPETLYYHLAEPGPEVS---AHP-----NNLHICTAVGQYLAFTLMALGSPGERREIRQEERLKAMKNLKTWAEDFESTLRSIPENERS------ASSDY-SP-------GHEPTTYK--DVD-------------RSPALPR----------KR---TRRTAVCQIGEG-SLTKDDRQ---EPSDDESA---SRP-PDTPTPTGRNARQG-------------TRRSQR------LALRPR-----------------GGGG---------------------------EQ----GR---------QYCTQKCLLGMVKGGFLDQKCPNVTL----------HR-----------------KSCAP----ARAR-HPVNHE-EWL----------------RLLWKQLKQ---------SLDDG----IRPLGEGGARGVLFQVTLLAHGYTFVSKGTVRAFIKDLEHEAAVYERLKPIQGVHVPVFLGAVDLRSM-------NKTYYYD---HRVYVVHMSFLSWGGCSIDRAQRIGDM----------------DRS---LEDEAIRSLRAMHR----EGVVHKDVRLANMLFNPETS----GVMVIDFER--A----LLLNPPR-RPLAQLVP-NKRA----WKSET-MDAKKVTGDSSKRSRPSQSFS-EDIWLAKTAFLE------WNADRWT---------------------RVARAPC----------------
>GCA_013347345.2_Spok6
-------------------------------------------------------------------------------------------------------------------------------------------------------EQ----------------------------Q-----------------------------------------------------RAEK-------EQ--------------Q---------------------------------------RA-------------E------------------------------------------------------------------------------------------------------------------------------------------------------------------------------------------------------------------------------------------------------------------------------------------------------KEQ-------QRAE-------K-------EQ--------------QR-AEASEEQTRLTTLDEYIAACHASV-FSRFAIETDPNLT--SRGSITNPRDKWCPKNLRPWPDFLDQQKLTFGTLYDS----FPTESRVFENRNFLAGLGNRI-SQ-RP-IADEKTLEYFLHNSVEDPVRAIIQ----QLKQVEEVSRAFQIGDGV--VFENHPHAL--------------SDVAEEVVERE---TPST---------PP------------RTPD-HRRDLNQLR--------PDQICVYRS---DNT----LSSRRTMVYVSEYKPPHKLTA-PHLRLGLRAMDIHREVVNR-RTIPTSVDPDARFQYHAEKLTASAITQTYHYMIESGLEYGLLTTGEAIVFLKVDW-DEPETLYYHLAEPGPEVS---AHP-----NNLHICTAVGQYLAFTLMVLGSPGERRENGQEERLKAMKNLKTWAEDFESTLRSIPETERS------ASSDY-SP-------GHEPTTYK--DVD-------------RSPALPR----------KR---TRRTAVCQIGER-SLTKDDRQ---EPSDDESA---SRP-PDTPTPTGRNTRQG-------------TRRSQR------LALRPR-----------------GGGG---------------------------EQ----GR---------QYCTQKCLLGMVKGGFLDPKCPNVAL----------HC-----------------KSCAP----ARAR-HPVNHE-EWL----------------RLLWKQLKQ---------SLDDG----IRPLREGGARGVLFQVTLLAHGYTFVSKGTVRAFIKDLEHEATVYERLKPIQGVHVPVFLGAVDLRSM-------NKTYYYD---HRVYVVHMTFLSWGGCSIDRAQRIGDM----------------DRS---LEDEAIRSLRAMHR----EGVIHKDVRLANMLFNPETS----GVMVIDFER--A----LLLNPPR-RPLAQLVP-NKRA----WKSET-MDAKK--------------------------------------------------------------------------------------
>GCA_035772935.1_Spok1
----------------------------------------------------------------------------------------------------RAEEAERERQEERQRA-----------ER----------------------EQ----------------------------QRAER-------EQQRAE------------------------------------EAERERQE---ER--------------Q---------------------------------------RA-------------EREQQ---------------RAEEAERE----------------------------RQEE--------------R-------------------------------------------------QRAE-------REQQRAE---------------------R-------EQQ----------------------------RA-----------E-----------------------------------EA--ERE---------R----Q----------------------EER-------QRAE-------R-------EQ--------------QR-AEASEEQTRLTTLDEYIAACHASV-FSRFAIETDPKLT--SRGSITNPRDKWCPKNLRPWPDFLDQQKLTFGTLYDA----FPTESRVFENRNFLAGLGNRI-SQ-RP-IADEKTLEYFLHNSVEDPVRAIIQ----QLKQVEEVSRAFQIGDGV--VFENHPHAL--------------SDVAEEVVERE---TPST---------PP------------RTPD-HRRDLNQLR--------PDQICVYRS---DNT----LSSRRTMVYVSEYKPPHKLTA-PHLRLGLRAMDIHKEVVNR-RTIPTSVDPDARFQYHAEKLTASAITQTYHYMIESGLEYGLLTTGEAIVFLKVDW-DEPETLYYHLAEPGPEVS---AHP-----NNLHICTAVGQYLAFTLMALGSPGERREIRQEERLKAMKNLKTWAEDFESTLRSIPENERS------ASSDY-SP-------GHEPTTYK--DVD-------------RSPALPR----------KR---TRRTAVCQMGEG-SLRKDDRQ---EPSDDESA---PRP-PDTPTPTGRNTRQG-------------TRRSQR------LALRPR-----------------GGGG---------------------------EQ----GR---------QYCTQKCLLGMVKGGFLDPKCPNVAL----------HC-----------------KSCVP----ARAR-HPVNHE-EWL----------------RLLWKQLKQ---------SLDDG----IRPLGEGGARGVLFQVTLLAHGYTFVSKGTVRAFIKDLEHEAAVYERLKPIQGVYVPVFLGAIDLRSM-------NKTYYYD---HRVYVVHMTFLSWGGCSIDKAQKTGD------------------RS---LEDEAIRSLRAMHR----EGVIHKDVRLANMLFNPETN----GVMVIDFER--A----LLLKPPR-RPLAQLVP-NKRA----WKSER-MDAKKATGDSGKRSQASQSFS-EDIWLAKTAFLE------WNADRWA---------------------QVARAPC----------------
>GCA_019670985.1_Spok1
---------------------------------------------------------------MAH--------------------------------QRSVGELEKLLQEAVQRA-----------EEAER---------------ERQEER----------------------------QRAER-------EQQ---------------------------------------RAER-------EQ--------------Q---------------------------------------RA-------------E----------------------EAERE----------------------------RQEE--------------R-------------------------------------------------QRAE-------REQQRAE---------------------R-------EQQ----------------------------RA-----------E-----------------------------------EA--ERE---------R----QE-ERQ-------RAE-------REQ-------QRAE-------R-------EQ--------------QR-AEASEEQTRLTTLDEYIATCHASV-FSRFAIETDPELT--SRGSITNPRDKWCPKNLRPWPDFLDQQKLTFGTLYDS----FPTESRVFENRNFLAGLGNRI-SQ-RP-VADEKTLEYFLHNSVEDPVRAIIQ----QIKQVEEVSRAFQIGDGV--VFENHPHAL--------------SDVAEEVVERE---TPST---------PP------------RTPD-HRRDLNQLR--------PDQICVYRS---DNT----ESSRRTMVYVSEYKPPHKLTA-PHLRLGLRAMDIHKEVVNR-RTIPTSVDPDARFQYHAEKLTASAITQTYHYMIESGLEYGLLTTGEAIVFLKVDW-DEPETLYYHLAEPGPEVS---AHP-----NNLHVCTAVGQYLAFTLMALGSPGERRGNRQEERLQAMKNLKTWAEDFESTLRSIPENERS------ASSDY-SP-------GHEPTTYK--DVD-------------RSPALPR----------KR---TRRTAACQTGEG-SLRKDDRQ---EPSDDESA---PRP-PDTPTPTGRNTRQG-------------TRRSQR-LAL--LALRPR-----------------GGGG---------------------------EQGRGRGR---------QYCTQKCLLGMVKGGFLDPKCPNVAL----------HC-----------------NSCAP----ARAR-HPVSHG-EWL----------------RLLWKQLKQ---------SLDDG----IRPLGEGGARGVLFQVTLLAHGYTFVSKGTVRAFIKDLEHEAAVYERLKPIQGVHVPVFLGAIDLRSM-------NKTYYYD---HRVYVVHMTFLSWGGCSIDKAQKTGDM----------------DRS---LEDKAIRSLRAMHR----EGVVHKDVRLANMLFDPETN----RVMVIDFER--A----LLLKPPR-RPLAQLVP-NKRA----WKSER-MDAKKVAGESSKRSRPSQSFS-EDIWLAKTAFLE------WNADRWA---------------------HVARAPC----------------
>GCA_019671045.1_Spok1
---------------------------------------------------------------MAH--------------------------------QRSVGELEKLLQEAVQRA-----------EEAER---------------ERQEER----------------------------QRAER-------EQQ---------------------------------------RAER-------EQ--------------Q---------------------------------------RA-------------E----------------------EAERE----------------------------RQEE--------------R-------------------------------------------------QRAE-------REQQRAE---------------------R-------EQQ----------------------------RA-----------E-----------------------------------EA--ERE---------R----QE-ERQ-------RAE-------REQ-------QRAE-------R-------EQ--------------QR-AEASEEQTRLTTLDEYIATCHASV-FSRFAIETDPELT--SRGSITNPRDKWCPKNLRPWPDFLDQQKLTFGTLYDS----FPTESRVFENRNFLAGLGNRI-SQ-RP-VADEKTLEYFLHNSVEDPVRAIIQ----QIKQVEEVSRAFQIGDGV--VFENHPHAL--------------SDVAEEVVERE---TPST---------PP------------RTPD-HRRDLNQLR--------PDQICVYRS---DNT----ESSRRTMVYVSEYKPPHKLTA-PHLRLGLRAMDIHKEVVNR-RTIPTSVDPDARFQYHAEKLTASAITQTYHYMIESGLEYGLLTTGEAIVFLKVDW-DEPETLYYHLAEPGPEVS---AHP-----NNLHVCTAVGQYLAFTLMALGSPGERRGNRQEERLQAMKNLKTWAEDFESTLRSIPENERS------ASSDY-SP-------GHEPTTYK--DVD-------------RSPALPR----------KR---TRRTAACQTGEG-SLRKDDRQ---EPSDDESA---PRP-PDTPTPTGRNTRQG-------------TRRSQR-LAL--LALRPR-----------------GGGG---------------------------EQGRGRGR---------QYCTQKCLLGMVKGGFLDPKCPNVAL----------HC-----------------NSCAP----ARAR-HPVSHG-EWL----------------RLLWKQLKQ---------SLDDG----IRPLGEGGARGVLFQVTLLAHGYTFVSKGTVRAFIKDLEHEAAVYERLKPIQGVHVPVFLGAIDLRSM-------NKTYYYD---HRVYVVHMTFLSWGGCSIDKAQKTGDM----------------DRS---LEDKAIRSLRAMHR----EGVVHKDVRLANMLFDPETN----RVMVIDFER--A----LLLKPPR-RPLAQLVP-NKRA----WKSER-MDAKKVAGESSKRSRPSQSFS-EDIWLAKTAFLE------WNADRWA---------------------HVARAPC----------------
>GCA_019671095.1_Spok1
---------------------------------------------------------------MAH--------------------------------QRSVGELEKLLQEAVQRA-----------EEAER---------------ERQEER----------------------------QRAER-------EQQ---------------------------------------RAER-------EQ--------------Q---------------------------------------RA-------------E----------------------EAERE----------------------------RQEE--------------R-------------------------------------------------QRAE-------REQQRAE---------------------R-------EQQ----------------------------RA-----------E-----------------------------------EA--ERE---------R----QE-ERQ-------RAE-------REQ-------QRAE-------R-------EQ--------------QR-AEASEEQTRLTTLDEYIATCHASV-FSRFAIETDPELT--SRGSITNPRDKWCPKNLRPWPDFLDQQKLTFGTLYDS----FPTESRVFENRNFLAGLGNRI-SQ-RP-VADEKTLEYFLHNSVEDPVRAIIQ----QIKQVEEVSRAFQIGDGV--VFENHPHAL--------------SDVAEEVVERE---TPST---------PP------------RTPD-HRRDLNQLR--------PDQICVYRS---DNT----ESSRRTMVYVSEYKPPHKLTA-PHLRLGLRAMDIHKEVVNR-RTIPTSVDPDARFQYHAEKLTASAITQTYHYMIESGLEYGLLTTGEAIVFLKVDW-DEPETLYYHLAEPGPEVS---AHP-----NNLHVCTAVGQYLAFTLMALGSPGERRGNRQEERLQAMKNLKTWAEDFESTLRSIPENERS------ASSDY-SP-------GHEPTTYK--DVD-------------RSPALPR----------KR---TRRTAACQTGEG-SLRKDDRQ---EPSDDESA---PRP-PDTPTPTGRNTRQG-------------TRRSQR-LAL--LALRPR-----------------GGGG---------------------------EQGRGRGR---------QYCTQKCLLGMVKGGFLDPKCPNVAL----------HC-----------------NSCAP----ARAR-HPVSHG-EWL----------------RLLWKQLKQ---------SLDDG----IRPLGEGGARGVLFQVTLLAHGYTFVSKGTVRAFIKDLEHEAAVYERLKPIQGVHVPVFLGAIDLRSM-------NKTYYYD---HRVYVVHMTFLSWGGCSIDKAQKTGDM----------------DRS---LEDKAIRSLRAMHR----EGVVHKDVRLANMLFDPETN----RVMVIDFER--A----LLLKPPR-RPLAQLVP-NKRA----WKSER-MDAKKVAGESSKRSRPSQSFS-EDIWLAKTAFLE------WNADRWA---------------------HVARAPC----------------
>GCA_019670985.1_Spok3
---------------------------------------------------------------MDG--------------------------------SLSVEELTRLLREAEQRA-----------KE----------------------ER----------------------------QRAEK-------EQQ---------------------------------------RAER-------EQ--------------Q---------------------------------------RA-------------E----------------------EAERE----------------------------RQEE--------------R---------------------------------------------------------------QRAE---------------------R-------EQQ----------------------------RA-----------E-----------------------------------EA--ERQ---------R----QE-ER----------------------------QRAE-------R-------EQ--------------QR-AEASEEQTRLTTLDEYIAACHASV-FSRFAIETDPKLT--SRGSITNPRDKWCPKNLRPWPDFLDQQKLTFGTLYDT----FPTESRVFENRNFLAGLGNRI-SQ-RP-IADEKTLEYFLHNSVEDPVRAIIQ----QLKQVEEVSRAFQIGDGV--VFENHPHAL--------------SDVAEEVVERE---TPST---------PP------------RTPD-HRRDLNQLR--------PDQICVYRS---DNT----ESSRRTMVYVSEYKPPHKLTA-PHLRLGLRAMDIHREVVNR-RTIPTSVDPDARFQYHAEKLTASAITQTYHYMIESGLEYGLLTTGEAIVFLKVDW-DEPETLYYHLAEPGPEVS---AHP-----NNLHVCTAVGQYLAFTLMALGSPGERRENRQEERLKAMKNLKTWAEDFESTLRSIPENERS------ASSDY-SP-------GHEPTTYK--DVD-------------RSPALPR----------KR---TRRAAACQTGEG-SLRKDDRQ---EPSDDESA---PRP-PDTPTPTGRNTRQG-------------TRRSQR-LAL--LALRPR-----------------GGGG---------------------------EQ----GR---------QYCTQKCLLGMAKGGFLDPKCPNVAL----------HC-----------------KSCAP----ARAR-HPVNHA-EWL----------------RLLWKQLKQ---------SLDDG----IRPLGEGGARGVLFQVTLLAHGYTFVSKGTVRAFIKDLEHEAAVYERLKPIQGVHVPVFLGAIDLRSM-------NKTYYYD---HRVYVVHMTFLSWGGCSIDKAQKTGDM----------------DRP---LEDEAIRSLRAMHR----EGVVHKDVRLANMLFDPETN----RVMVIDFER--A----LLLEPPR-RPLAQLVP-NKRA----WKSER-MDAKKVTGDSSKRSRPSQSFS-EDIWLAKTAFSE------WNADRWA---------------------RVARAPC----------------
>GCA_019671095.1_Spok4
---------------------------------------------------------------MDG--------------------------------SLSVEELTRLLREAEQRA-----------KE----------------------ER----------------------------QRAEK-------EQQ---------------------------------------RAER-------EQ--------------Q---------------------------------------RA-------------E----------------------EAERE----------------------------RQEE--------------R---------------------------------------------------------------QRAE---------------------R-------EQQ----------------------------RA-----------E-----------------------------------EA--ERQ---------R----QE-ER----------------------------QRAE-------R-------EQ--------------QR-AEASEEQTRLTTLDEYIAACHASV-FSRFAIETDPKLT--SRGSITNPRDKWCPKNLRPWPDFLDQQKLTFGTLYDT----FPTESRVFENRNFLAGLGNRI-SQ-RP-IADEKTLEYFLHNSVEDPVRAIIQ----QLKQVEEVSRAFQIGDGV--VFENHPHAL--------------SDVAEEVVERE---TPST---------PP------------RTPD-HRRDLNQLR--------PDQICVYRS---DNT----ESSRRTMVYVSEYKPPHKLTA-PHLRLGLRAMDIHREVVNR-RTIPTSVDPDARFQYHAEKLTASAITQTYHYMIESGLEYGLLTTGEAIVFLKVDW-DEPETLYYHLAEPGPEVS---AHP-----NNLHVCTAVGQYLAFTLMALGSPGERRENRQEERLKAMKNLKTWAEDFESTLRSIPENERS------ASSDY-SP-------GHEPTTYK--DVD-------------RSPALPR----------KR---TRRAAACQTGEG-SLRKDDRQ---EPSDDESA---PRP-PDTPTPTGRNTRQG-------------TRRSQR-LAL--LALRPR-----------------GGGG---------------------------EQ----GR---------QYCTQKCLLGMAKGGFLDPKCPNVAL----------HC-----------------KSCAP----ARAR-HPVNHA-EWL----------------RLLWKQLKQ---------SLDDG----IRPLGEGGARGVLFQVTLLAHGYTFVSKGTVRAFIKDLEHEAAVYERLKPIQGVHVPVFLGAIDLRSM-------NKTYYYD---HRVYVVHMTFLSWGGCSIDKAQKTGDM----------------DRP---LEDEAIRSLRAMHR----EGVVHKDVRLANMLFDPETN----RVMVIDFER--A----LLLEPPR-RPLAQLVP-NKRA----WKSER-MDAKKVTGDSSKRSRPSQSFS-EDIWLAKTAFSE------WNADRWA---------------------RVARAPC----------------
>GCA_012026625.1_Spok3
---------------------------------------------------------------MDG--------------------------------SLSVEELTRLLREAEQRA-----------KE----------------------ER----------------------------QRAEK-------EQQ---------------------------------------RAER-------EQ--------------Q---------------------------------------RA-------------E----------------------EAERE----------------------------RQEE--------------R---------------------------------------------------------------QRAE---------------------R-------EQQ----------------------------RA-----------E-----------------------------------EA--ERQ---------R----QE-ER----------------------------QRAE-------R-------EQ--------------QR-AEASEEQTRLTTLDEYIAACHASV-FSRFAIETDPKLT--SRGSITNPRDKWCPKNLRPWPDFLDQQKLTFGTLYDT----FPTESRVFENRNFLAGLGNRI-SQ-RP-IADEKTLEYFLHNSVEDPVRAIIQ----QLKQVEEVSRAFQIGDGV--VFENHPHAL--------------SDVAEEVVERE---TPST---------PP------------RTPD-HRRDLNQLR--------PDQICVYRS---DNT----ESSRRTMVYVSEYKPPHKLTA-PHLRLGLRAMDIHREVVNR-RTIPTSVDPDARFQYHAEKLTASAITQTYHYMIESGLEYGLLTTGEAIVFLKVDW-DEPETLYYHLAEPGPEVS---AHP-----NNLHVCTAVGQYLAFTLMALGSPGERRENRQEERLKAMKNLKTWAEDFESTLRSIPENERS------ASSDY-SP-------GHEPTTYK--DVD-------------RSPALPR----------KR---TRRAAACQTGEG-SLRKDDRQ---EPSDDESA---PRP-PDTPTPTGRNTRQG-------------TRRSQR-LAL--LALRPR-----------------GGGG---------------------------EQ----GR---------QYCTQKCLLGMAKGGFLDPKCPNVAL----------HC-----------------KSCAP----ARAR-HPVNHA-EWL----------------RLLWKQLKQ---------SLDDG----IRPLGEGGARGVLFQVTLLAHGYTFVSKGTVRAFIKDLEHEAAVYERLKPIQGVHVPVFLGAIDLRSM-------NKTYYYD---HRVYVVHMTFLSWGGCSIDKAQKTGDM----------------DRP---LEDEAIRSLRAMHR----EGVVHKDVRLANMLFDPETN----RVMVIDFER--A----LLLEPPR-RPLAQLVP-NKRA----WKSER-MDAKKVTGDSSKRSRPSQSFS-EDIWLAKTAFSE------WNADRWA---------------------RVARAPC----------------
>GCA_013423245.1_Spok6
-----------------------------------------------IHPSKSIFTTTSIPHIMDG--------------------------------SLSVEELTRLLREAEQRA-----------KE----------------------ER----------------------------QRAEK-------EQQ---------------------------------------RAER-------EQ--------------Q---------------------------------------RA-------------E----------------------EAERE----------------------------RQEE--------------R---------------------------------------------------------------QRAE---------------------R-------EQQ----------------------------RA-----------E-----------------------------------EA--ERQ---------R----QE-ER----------------------------QRAE-------R-------EQ--------------QR-AEASEEQTRLTTLDEYIAACHASV-FSRFAIETDPKLT--SRGSITNPRDKWCPKNLRPWPDFLDQQKLTFGTLYDT----FPTESRVFENRNFLAGLGNRI-SQ-RP-IADEKTLEYFLHNSVEDPVRAIIQ----QLKQVEEVSRAFQIGDGV--VFENHPHAL--------------SDVAEEVVERE---TPST---------PP------------RTPD-HRRDLNQLR--------PDQICVYRS---DNT----ESSRRTMVYVSEYKPPHKLTA-PHLRLGLRAMDIHREVVNR-RTIPTSVDPDARFQYHAEKLTASAITQTYHYMIESGLEYGLLTTGEAIVFLKVDW-DEPETLYYHLAEPGPEVS---AHP-----NNLHVCTAVGQYLAFTLMALGSPGERRENRQEERLKAMKNLKTWAEDFESTLRSIPENERS------ASSDY-SP-------GHEPTTYK--DVD-------------RSPALPR----------KR---TRRAAACQTGEG-SLRKDDRQ---EPSDDESA---PRP-PDTPTPTGRNTRQG-------------TRRSQR-LAL--LALRPR-----------------GGGG---------------------------EQ----GR---------QYCTQKCLLGMAKGGFLDPKCPNVAL----------HC-----------------KSCAP----ARAR-HPVNHA-EWL----------------RLLWKQLKQ---------SLDDG----IRPLGEGGARGVLFQVTLLAHGYTFVSKGTVRAFIKDLEHEAAVYERLKPIQGVHVPVFLGAIDLRSM-------NKTYYYD---HRVYVVHMTFLSWGGCSIDKAQKTGDM----------------DRP---LEDEAIRSLRAMHR----EGVVHKDVRLANMLFDPETN----RVMVIDFER--A----LLLEPPR-RPLAQLVP-NKRA----WKSER-MDAKKVTGDSSKRSRPSQSFS-EDIWLAKTAFSE------WNADRWA---------------------RVARAPC----------------
>GCA_013423245.1_Spok2
---------------------------------------------------------------MAH--------------------------------QRSVEELEKLLQEAVQRA-----------EEA---------------------ER----------------------------ERQE--------ERQ---------------------------------------RAER-------EQ--------------Q---------------------------------------RA-------------E----------------------EAERE----------------------------RQEE--------------R----------------------------Q-------RAE-------KEQQRAE-------REQQRAE---------------------R-------EQQ----------------------------RA-----------E-----------------------------------EA--ERE---------R----QE-ER----------------------------QRAE-------R-------EQ--------------QR-AESSEEQTRLTTLDEYIAACHASV-FSRFAIETDPKLT--SRGSITNPRDKWCPKNLRPWPDFLDQQKLTFGTLYDS----FPTESRVFENRNFLAGLGNRI-SQ-RP-VADEKTLEYFLHNSVEDPVRAIIQ----QLKQVEEVSRAFQIGDGV--VFENHPHAL--------------SDVAEEVVERE---TPST---------PP------------RTPD-HRRDLKQLR--------PDQICVYRS---DNT----ESSRRTMVYVSEYKPPHKLTA-PHLRLGLRAMDIHREVVNR-RTIPTSVDPDARFQYHAEKLTASAITQTYHYMIESGLEYGLLTTGEAIVFLKVDW-DEPETLYYHLAEPGPEVS---AHP-----NNLHVCTAVGQYLAFTLIALGSPGERRENRQEERLKAMKNLKTWAEDFESTLRSIPENERS------ASSDY-SP-------GHEPTTYK--DVD-------------RSPALPR----------KR---TRRTAACQTGEG-SLRKDDRQ---EPSDDESA---PRP-PDTPTPTGRNTRQG-------------TRRSQR-LAL--LALRPR-----------------GGGG---------------------------EQG--RGR---------QYCTQKCLVGMVKGGFLDPKCPNVAL----------HC-----------------KSCAP----ARTR-HPVNHA-EWL----------------RLLWKQLKQ---------SLDDG----IRPLGEGGARGVLFQVTLLAHGYTFVSKGTVRAFIKDLEHEAAVYERLKPIQGVNVPVFLGAIDLRSM-------NKTYYYD---HRVYVVHMTFLSWGGCSIDKAQKTGDM----------------DRS---LEDEAIRSLRAMHR----EGVIHKDVRLANMLFNPETS----GVMVIDFER--A----LLLKPPR-RPLAQLVP-NKRA----WKSER-MDAKKVAGDSSKRGRASQSFS-EDIWLAKTAFSE------WNADRWA---------------------RVARAPC----------------
>GCA_016164145.2_Spok1
---------------------------------------------------------------MAH--------------------------------QRSVGELEKLLQEAVQRA-----------EEAER---------------ERQEER----------------------------QRAER-------EQQ---------------------------------------RAER-------EQ--------------Q---------------------------------------RA-------------E--------------------------------------------------------------------------------------------------------------------------------------REQQR--------------------------------------------------------------------------------------------------------------------------------------------------AE-------REQ-------QRAE-------R-------EQ--------------QR-AEASEEQTRLTTLDEYIAACHASV-FSRFAIETDPELT--SRGSITNPRDKWCPKNLRPWPDFLDQQKLTFGTLYDS----FPTESRLFENRNFLAGLGNRI-SQ-RP-IADEKTLEYFLHNSVEDPVRAIIQ----QLKQVEEVSRAFQIGDGV--VFENHPHAL--------------SDVAEEVVERE---TPST---------PP------------RTPD-HRRDLNQLR--------PDQICVYRS---DNT----LSSRRTMVYVSEYKPPHKLTA-PHLRLGLRAMDIHKEVVNR-RTIPTSVDPDARFQYHAEKLTASAITQTYHYMIESGLEYGLLTTGEAIVFLKVDW-DEPETLYYHLAEPGPEVS---AHP-----NNLHICTAVGQYLAFTLMALGSPGERRENSQEERLKAMQNLKTWAEDFESTLRSIPENERS------ASSDY-SP-------GHEPTTYK--DVD-------------RSPALPR----------KR---TRRTAACQTGEG-SLRKDDRQ---EPSDDESA---PRP-PDTPTPTGRNTRQG-------------TRRSQR------LALRPR-----------------GGGG---------------------------EQ----GR---------QYCTQKCLLGMVKGGFLDPKCPNVAL----------HC-----------------KSCAP----ARAR-HPVNHE-EWL----------------RLLWMQLKQ---------SLDDG----IRPLGEGGARGVLFQVTLLAHGYTFVSKGTVRAFIKDLEHEAAVYERLKPIQGVHVPVFLGAIDLRSM-------NKTYYYD---HRVYVVHMTFLSWGGCSIDRAQRIGDM----------------DRS---LEDEAIRSLRAMHR----EGVIHKDVRLANMLFNPETN----RVMVIDFER--A----LLLKPPR-RPLAQLVP-NKRA----WKSER-MDAKKVTGDSSKRSRPSQSFS-EDIWLAKTAFLE------WNADRWT---------------------RVARAPC----------------
>GCA_016164145.2_Spok2
-----------------------------------------------------------------------------------------------------------------------------------------------------------------------------------------R-------EQQ---------------------------------------RAER-------EQ--------------Q---------------------------------------RA-------------E--------------------------------------------------------------------------------------------------------------------------------------REQQR--------------------------------------------------------------------------------------------------------------------------------------------------AE-------REQ-------QRAE-------R-------EQ--------------QR-AEASEEQTRLTTLDEYIAACHASV-FSRFAIETDPELT--SRGSITNPRDKWCPKNLRPWPDFLDQQKLTFGTLYDS----FPTESRLFENRNFLAGLGNRI-SQ-RP-IADEKTLEYFLHNSVEDPVRAIIQ----QLKQVEEVSRAFQIGDGV--VFENHPHAL--------------SDVAEEVVERE---TPST---------PP------------RTPD-HRRDLNQLR--------PDQICVYRS---DNT----LSSRRTMVYVSEYKPPHKLTA-PHLRLGLRAMDIHKEVVNR-RTIPTSVDPDARFQYHAEKLTASAITQTYHYMIESGLEYGLLTTGEAIVFLKVDW-DEPETLYYHLAEPGPEVS---AHP-----NNLHICTAVGQYLAFTLMALGSPGERRENSQEERLKAMQNLKTWAEDFESTLRSIPENERS------ASSDY-SP-------GHEPTTYK--DVD-------------RSPALPR----------KR---TRRTAACQTGEG-SLRKDDRQ---EPSDDESA---PRP-PDTPTPTGRNTRQG-------------TRRSQR------LALRPR-----------------GGGG---------------------------EQ----GR---------QYCTQKCLLGMVKGGFLDPKCPNVAL----------HC-----------------KSCAP----ARAR-HPVNHE-EWL----------------RLLWMQLKQ---------SLDDG----IRPLGEGGARGVLFQVTLLAHGYTFVSKGTVRAFIKDLEHEAAVYERLKPIQGVHVPVFLGAIDLRSM-------NKTYYYD---HRVYVVHMTFLSWGGCSIDRAQRIGDM----------------DRS---LEDEAIRSLRAMHR----EGVIHKDVRLANMLFNPETN----RVMVIDFER--A----LLLKPPR-RPLAQLVP-NKRA----WKSER-MDAKKVTGDSSKRSRPSQSFS-EDIWLAKTAFLE------WNADRWT---------------------RVARAPC----------------
>GCA_016164145.2_Spok3
---------------------------------------------------------------MAH--------------------------------QRSVGELEKLLQEAVQRA-----------EEAER---------------ERQ-----------------------------------E-------ERQ---------------------------------------RAER-------EQ--------------Q---------------------------------------RA-------------E--------------------------------------------------------------------------------------------------------------------------------------REQQRAE---------------------R---------------------------------------------------------------------------------------------------------------EQQ-------RAE-------REQ-------QRAE-------R-------EQ--------------QR-AEASEEQTRLTTLDEYIAACHASV-FSRFAIETDPELT--SRGSITNPRDKWCPKNLRPWPDFLDQQKLTFGTLYDS----FPTESRLFENRNFLAGLGNRI-SQ-RP-IADEKTLEYFLHNSVEDPVRAIIQ----QLKQVEEVSRAFQIGDGV--VFENHPHAL--------------SDVAEEVVERE---TPST---------PP------------RTPD-HRRDLNQLR--------PDQICVYRS---DNT----LSSRRTMVYVSEYKPPHKLTA-PHLRLGLRAMDIHKEVVNR-RTIPTSVDPDARFQYHAEKLTASAITQTYHYMIESGLEYGLLTTGEAIVFLKVDW-DEPETLYYHLAEPGPEVS---AHP-----NNLHICTAVGQYLAFTLMALGSPGERRENSQEERLKAMQNLKTWAEDFESTLRSIPENERS------ASSDY-SP-------GHEPTTYK--DVD-------------RSPALPR----------KR---TRRTAACQTGEG-SLRKDDRQ---EPSDDESA---PRP-PDTPTPTGRNTRQG-------------TRRSQR------LALRPR-----------------GGGG---------------------------EQ----GR---------QYCTQKCLLGMVKGGFLDPKCPNVAL----------HC-----------------KSCAP----ARAR-HPVNHE-EWL----------------RLLWMQLKQ---------SLDDG----IRPLGEGGARGVLFQVTLLAHGYTFVSKGTVRAFIKDLEHEAAVYERLKPIQGVHVPVFLGAIDLRSM-------NKTYYYD---HRVYVVHMTFLSWGGCSIDRAQRIGDM----------------DRS---LEDEAIRSLRAMHR----EGVIHKDVRLANMLFNPETN----RVMVIDFER--A----LLLKPPR-RPLAQLVP-NKRA----WKSER-MDAKKVTGDSSKRSRPSQSFS-EDIWLAKTAFLE------WNADRWT---------------------RVARAPC----------------
>GCA_016164145.2_Spok4
---------------------------------------------------------------MAH--------------------------------QRSVGELEKLLQEAVQRA-----------EEAER---------------ERQ-----------------------------------E-------ERQ---------------------------------------RAER-------EQ--------------Q---------------------------------------RA-------------E--------------------------------------------------------------------------------------------------------------------------------------REQQRAE---------------------R---------------------------------------------------------------------------------------------------------------EQQ-------RAE-------REQ-------QRAE-------R-------EQ--------------QR-AEASEEQTRLTTLDEYIAACHASV-FSRFAIETDPELT--SRGSITNPRDKWCPKNLRPWPDFLDQQKLTFGTLYDS----FPTESRLFENRNFLAGLGNRI-SQ-RP-IADEKTLEYFLHNSVEDPVRAIIQ----QLKQVEEVSRAFQIGDGV--VFENHPHAL--------------SDVAEEVVERE---TPST---------PP------------RTPD-HRRDLNQLR--------PDQICVYRS---DNT----LSSRRTMVYVSEYKPPHKLTA-PHLRLGLRAMDIHKEVVNR-RTIPTSVDPDARFQYHAEKLTASAITQTYHYMIESGLEYGLLTTGEAIVFLKVDW-DEPETLYYHLAEPGPEVS---AHP-----NNLHICTAVGQYLAFTLMALGSPGERRENSQEERLKAMQNLKTWAEDFESTLRSIPENERS------ASSDY-SP-------GHEPTTYK--DVD-------------RSPALPR----------KR---TRRTAACQTGEG-SLRKDDRQ---EPSDDESA---PRP-PDTPTPTGRNTRQG-------------TRRSQR------LALRPR-----------------GGGG---------------------------EQ----GR---------QYCTQKCLLGMVKGGFLDPKCPNVAL----------HC-----------------KSCAP----ARAR-HPVNHE-EWL----------------RLLWMQLKQ---------SLDDG----IRPLGEGGARGVLFQVTLLAHGYTFVSKGTVRAFIKDLEHEAAVYERLKPIQGVHVPVFLGAIDLRSM-------NKTYYYD---HRVYVVHMTFLSWGGCSIDRAQRIGDM----------------DRS---LEDEAIRSLRAMHR----EGVIHKDVRLANMLFNPETN----RVMVIDFER--A----LLLKPPR-RPLAQLVP-NKRA----WKSER-MDAKKVTGDSSKRSRPSQSFS-EDIWLAKTAFLE------WNADRWT---------------------RVARAPC----------------
>GCA_017979615.1_Spok3
---------------------------------------------------------------MDG--------------------------------SLSVEELTRLLREAEQRAKE----ERQRAEEAER---------------ERQEER----------------------------QRAER-------EQQ---------------------------------------RAER-------EQ--------------Q---------------------------------------RA-------------E--------------------------------------------------------------------------------------------------------------------------------------REQQRAE---------------------R-------EQQ----------------------------RA-----------E-----------------------------------KE--QQR---------A----EK-EQQ-------RAE-------KEQ-------QRAE-------K-------EQ--------------QR-AEASEEQTRLTTLDEYIAACHASV-FSRFAIETDPNLT--SRGSITNPRDKWCPKNLRPWPDFLDQQKLTFGTLYDS----FPTESRVFENRNFLAGLGNRI-SQ-RP-IADEKTLEYFLHNSVEDPVRAIIQ----QLKQVEEVSRAFQIGDGV--VFENHPHAL--------------SDVAEEVVERE---TPST---------PP------------RTPD-HRRDLKQLR--------PDQICVYRS---DNT----LSSRRTMVYVSEYKPPHKLTA-PHLRLGLRAMDIHREVVNR-RTIPTSVDPDARFQYHAEKLTASAITQTYHYMIESGLEYGLLTTGEAIVFLKVDW-DEPGTLYYHLAEPGPEVS---AHP-----NNLHICTAVGQYLAFTLMALGSPGERRENGQEERLKAMENLKTWAEDFESTLRSIPENERS------ASSDY-SP-------GHEPTTYK--DVD-------------RSPALPR----------KR---TRRTAVCQIGEG-SLRKDDRQ---EPSDDESA---SRP-PDTPTPTGRNTRQG-------------TRRSQR------LALRPR-----------------GGGG---------------------------EQ----GR---------QYCTQKCLLGMVKGGFLDPKCPNAAL----------HC-----------------KSCAS----ARAR-HPVNHE-EWL----------------RLLWKQLKQ---------SLDDG----IRPLGEGGARGVLFQVTLLAHGYTFVSKGTVRAFIKDLEHEAAVYERLKPIQGIHVPVFLGAIDLRTM-------NKTYYYD---HRVYVVHMTFLSWGGCSIDRAQKTGGM----------------NRP---LEDEAIRSLRAMHR----EGVIHKDVRLANMLFNPETN----GVMVIDFER--A----LLLKPPR-RPLAQLVP-NKRA----WKSET-MDAKKVTGDSSKRSRPSQSFS-EDIWLAKTAFLE------WNADRWT---------------------RVARAPC----------------
>GCA_030578155.1_Spok1
---------------------------------------------------------------MAH--------------------------------QRSVGELEKLLQEAV-----------------------------------------------------------------------------------------------------------------------------------------------------Q---------------------------------------RA-------------E----------------------EAERE----------------------------RQEE--------------R---------------------------------------------------------------QRAE---------------------R-------ERQ----------------------------RA-----------E-----------------------------------EA--ERE---------R----Q----------------------EER-------QRAE-------R-------EQ--------------QR-AEASEEQTRLTTLDEYIAACHASV-FSRFAIETDPKLT--SRGSITNPRDKWCPKNLRPWPDFLDQQKLTFGTLYDF----FPTESRVFENRNFLAGLGNRI-SQ-RP-IADEKTLEYFLHNSVEDPVRAIIQ----QLKQVEEVSRAFQIGDGV--VFENHPHAL--------------SDVAEEVVERE---IPST---------PP------------RTPD-HRRDLNQLR--------PDQICVYRS---DNT----LSSRRTMVYVSEYKPPHKLTA-PHLRLGLRAMDIHKEVVNR-RTIPTSVDPDARFQYHAEKLTASAITQTYHYMIESGLEYGLLTTGEAIVFLKVDW-DEPETLYYHLAEPGPEVS---AHP-----NNLHICTAVGQYLAFTLMALGSPGERRGNRQEERLKAMKNLKTWAEDFESALRSIPENERS------ALSNY-SP-------GHEPTTYK--DVD-------------RSPALPR----------KR---TRRTAVCQTGEG-SLRKDDRQ---EPPDDESA---PRP-PDTPTPTGRNTRQG-------------TRRSQR------LALRPR-----------------GGGG---------------------------EQ----GR---------QYCTQKCLLGMVRGGFLDPTCPNVAL----------HC-----------------KSCAP----ARAR-HPVNHE-EWL----------------RLLWMQLKQ---------SLDDG----IRPLGEGGARGVLFQVTLLALGYTFVSKGTVRAFIKDLEHEAAVYERLKPIQGVNVPVFLGAIDLRSV-------NKTYYYD---HRVYVVHMTFLSWGGCSIDKAQKTGDI----------------NRS---LEDEAIRSLKAMHR----EGVIHKDVRLANMLFNPETN----GVMVIDFER--A----LLLKPPR-RPLAQLVP-NKRA----WKSER-MDAKKATGDSSKRSRASQNFS-EDIWLAKTAFLE------WNADRWT---------------------RVARAPC----------------
>GCA_035772935.1_Spok2
---------------------------------------------------------------MAH--------------------------------QRGVGELEKLLQEAVQRA-----------EEAER---------------ERQEER----------------------------QRAER-------EQQ---------------------------------------RAER-------EQ--------------Q---------------------------------------RA-------------E----------------------EAERE----------------------------RQEE--------------R---------------------------------------------------------------QRAE---------------------R-------EQQ----------------------------RA-----------E-----------------------------------EA--ERE---------R----Q----------------------EER-------QRAE-------R-------EQ--------------QR-AEASEEQTRLTTLDEYIAACHASV-FSRFAIETDPKLT--SRGSITNPRDKWCPKNLRPWPDFLDQQKLTFGTLYDS----FPTESRVFENRNFLAGLGNRI-SQ-RP-IADEKTLEYFLHNSVEDPVRAIIQ----QLKQVEEVSRAFQIGDGV--VFENHPHAL--------------SDVAEEVVDRE---TPST---------PP------------RTPD-HRRDLSQLR--------PDQICVYRS---DNT----LSSRRTMVYVSEYKPPHKLTA-PHLRLGLRAMDIHKEVVNR-RTIPTSVDPDARFQYHAEKLTASAITQTYHYMIESGLEYGLLTTGEAIVFLKVDW-DEPETLYYHLAEPGPEVS---AHP-----NNLHICTAVGQYLAFTLMALGSPGERRGNRQEERLKAMKNLKTWAEDFESTLRSIPENERS------ASSDY-SP-------GHEPTTYK--DVD-------------RSPALPR----------KR---TRRTAVCQTGEG-SLRKDDRQ---EPSDDESA---PRP-PDTPTPTGRNTRQG-------------TRRSQR------LALRPR-----------------GGGG---------------------------EQ----GR---------QYCTQKCLLGMVRGGFLDPKCPNVAL----------HC-----------------KSCAP----ARAR-HPVNHE-EWL----------------RLLWKQLKQ---------SLDDG----IRPLGEGGARGVLFQVTLLAHGYTFVSKGTVRAFIKDLEHEAAVYERLKPIQGVNVPVFLGAIDLRSM-------NKIYYYD---HRVYVVHMTFLSWGGCSIDKAQKTGD------------------RS---LEDEAIRSLRAMHR----EGVIHKDVRLANMLFNPETN----GVMVIDFER--A----LLLKPPR-RPLAQLVP-NKRV----WKSER-MDAKKATGDSSKRSLASQSFS-EDIWLAKTAFLE------WNADRWT---------------------RVARAPC----------------
>GCA_019671045.1_Spok3
---------------------------------------------------------------MDG--------------------------------SLSVEELTRLLREAEQRA-----------KE----------------------ER----------------------------QRAEK-------EQQ---------------------------------------RAER-------EQ--------------Q---------------------------------------RA-------------E----------------------EAERE----------------------------RQEE--------------R-------------------------------------------------QRAE-------REQQRAE---------------------K-------EQQ----------------------------RA-----------E-----------------------------------EA--ERE---------R----QE-ERQRAEREQQRAE-------KEQ-------QRAE-------K-------EQ--------------QR-AEASEEQTRLTTLDEYIAACHASV-FSRFAIETDPKLT--SRGSITNPRDKWCPKNLRPWPNFLDQQKLTFGTLYDS----FPTESRVFENRNFLAGLGNRI-SQ-RP-IADEKTLEYFLHNSVEDPVRAIIQ----QLKQVEEVSRAFQIGDGV--VFENHPHAL--------------SDVAEEVVERE---TPST---------PP------------RAPD-HRRDLNQLR--------PDQICVYRS---DNT----LSSRRTMVYVSEYKPPHKLTT-PHLRLGLRAMDIHREVVNR-RTIPTSVDPDARFQYHAEKLTASAITQTYHYMIESGLEYGLLTTGEAIVFLKVDW-DEPETLYYHLAEPGPEVS---AHP-----NNLHICTAVGQYLAFTLMALGSPGERRENRQDERLKAMKDLKTWAEDFESTLRSIPENERS------ASSDY-SP-------GHEPTTYK--DVD-------------RSPALPR----------KR---TRRTAACQTGEG-SLTKDDRQ---GPSDDESA---PRP-PDTPTPTGRNTRQG-------------TRRSQR------LALRPR-----------------GGGG---------------------------EQ----GR---------QYCTQKCLVGMVRGGFLDPKCPNVAL----------HC-----------------KSCAP----ARAR-HPVNHE-EWL----------------RLLWKQLKQ---------SLDDG----IKPLGEGGARGVLFQVTLLAHGYTFVSKGTVRAFIQDLEHEAAVYERLKPIQGVNVPVFLGAIDLRSM-------NKIYYYD---HRVYVVHMTFLSWGGCSIDRAQRIGDM----------------DRS---LEDEAIRSLRAMHR----EGVVHKDVRLANMLFNPGTN----GVMVIDFER--A----LLLKPPR-RPLAQLVP-NKRA----WKSER-MDAKKATGDSSKRSRPSQSFS-EDIWLAKTAFLE------WNADRWT---------------------GVARAPC----------------
>GCA_019671085.1_Spok3
---------------------------------------------------------------MDG--------------------------------SLSVEELTRLLREAEQRA-----------KE----------------------ER----------------------------QRAEK-------EQQ---------------------------------------RAER-------EQ--------------Q---------------------------------------RA-------------E----------------------EAERE----------------------------RQEE--------------R-------------------------------------------------QRAE-------REQQRAE---------------------K-------EQQ----------------------------RA-----------E-----------------------------------EA--ERE---------R----QE-ERQRAEREQQRAE-------KEQ-------QRAE-------K-------EQ--------------QR-AEASEEQTRLTTLDEYIAACHASV-FSRFAIETDPKLT--SRGSITNPRDKWCPKNLRPWPNFLDQQKLTFGTLYDS----FPTESRVFENRNFLAGLGNRI-SQ-RP-IADEKTLEYFLHNSVEDPVRAIIQ----QLKQVEEVSRAFQIGDGV--VFENHPHAL--------------SDVAEEVVERE---TPST---------PP------------RAPD-HRRDLNQLR--------PDQICVYRS---DNT----LSSRRTMVYVSEYKPPHKLTT-PHLRLGLRAMDIHREVVNR-RTIPTSVDPDARFQYHAEKLTASAITQTYHYMIESGLEYGLLTTGEAIVFLKVDW-DEPETLYYHLAEPGPEVS---AHP-----NNLHICTAVGQYLAFTLMALGSPGERRENRQDERLKAMKDLKTWAEDFESTLRSIPENERS------ASSDY-SP-------GHEPTTYK--DVD-------------RSPALPR----------KR---TRRTAACQTGEG-SLTKDDRQ---GPSDDESA---PRP-PDTPTPTGRNTRQG-------------TRRSQR------LALRPR-----------------GGGG---------------------------EQ----GR---------QYCTQKCLVGMVRGGFLDPKCPNVAL----------HC-----------------KSCAP----ARAR-HPVNHE-EWL----------------RLLWKQLKQ---------SLDDG----IKPLGEGGARGVLFQVTLLAHGYTFVSKGTVRAFIQDLEHEAAVYERLKPIQGVNVPVFLGAIDLRSM-------NKIYYYD---HRVYVVHMTFLSWGGCSIDRAQRIGDM----------------DRS---LEDEAIRSLRAMHR----EGVVHKDVRLANMLFNPGTN----GVMVIDFER--A----LLLKPPR-RPLAQLVP-NKRA----WKSER-MDAKKATGDSSKRSRPSQSFS-EDIWLAKTAFLE------WNADRWT---------------------GVARAPC----------------
>GCA_035772935.1_Spok3
---------------------------------------------------------------MDG--------------------------------SLSVEELTRLLREAEQRE-----------KE----------------------ER----------------------------QRAER-------EQQ---------------------------------------RAER-------EQ--------------Q---------------------------------------RA-------------E--------------------------------------------------------------------------------------------------------------------------------------REQQRAE---------------------R-------EQQ----------------------------RA-----------E-----------------------------------EA--ERE---------R----Q----------------------EER-------QRAE-------R-------EQ--------------QR-AEASEEQTRLTTLDEYIAASHASV-FSRFAIETDPKLT--SRGSITNPRDKWCPKNLRPWPDFLDQQKLTFGTLYDS----FPTESRVFENRNFLAGLGNRI-SQ-RP-IADEKTLEYFLHNSVEDPVRAIIQ----QLKQVEEVSRAFQIGDGV--VFENHPHAL--------------SDVAEEVVERE---TPST---------PP------------QTPD-HRRDLNQLR--------PDQICVYRS---DNT----LSSRRTMVYVSEYKPPHKLTT-PHLRLGLRAMDIHREVVNR-RTIPTSVDTDARFQYHAEKLTASAITQTYHYMIESGLEYGLLTTGEAIVFLKVDW-DEPETLYYHLAEPGPEVS---AHP-----NNLHICTAVGQYLAFTLMALGSPGERREIRQEERLKAMKNLKTWAEDFESTLRSIPENERS------ASSDY-SP-------GHEPTTYK--DVD-------------RSPALPR----------KR---TRRTAVCQIGEG-SLTKDDRQ---EPSDDESA---SRP-PDTPTPTGRNTRQG-------------TRRSQR------LALRPR-----------------GGGG---------------------------EQ----GR---------QYCTQKCLLGMAKDGFLDPKCPNVAL----------HC-----------------KSCAP----ARAR-HPVNHD-EWL----------------RLLWKQLKQ---------SLDDG----ISPLGEGGARGVLFQVTLLAHGYTFVSKGTVRAFIKDLLHEAAVYERLKPIQGVHVPVFLGAIDLRSM-------NKTYYYD---HRVYVVHMTFLSWGGCSIDRAQRIGDM----------------DRS---LEDEAIRSLRAMHR----EGVIHKDVRLANMLFNPETN----GVMVIDFER--A----LLLKPPR-RPLAQLVP-NKRA----WKSER-MDAKKATGDSGKRSQASQSFS-EDIWLAKTAFLE------WNADRWA---------------------QVARAPC----------------
>GCA_019670985.1_Spok4
---------------------------------------------------------------MDG--------------------------------SLSVEELTRLLRESEQRA-----------KE----------------------ER----------------------------QRAER-------EQQRAEK----------------------EQQRAE---KEQQRAEKEQQRAEKEQ--------------Q---------------------------------------RA-------------E----------------------EAERE----------------------------RQEE--------------R---------------------------------------------------------------QRAE-------------------------------------------------------------------------------------------------------------EA--ERE---------R----QE-ERQ-------RAE-------REQ-------QRAE-------R-------EQ--------------QR-AEASEEQTRLTTLDEYIAACHASV-FSRFAIETDPKLT--SRGSITNPRDKWCPKNLRPWPDFLHQQKLTFGTLYDS----FPTESRVFENRNFLAGLGNRI-SQ-RP-IADEKTLEYFLHNSVEDPVRAIIQ----QLKQVEEVSRAFQIGDGV--VFENHPHAL--------------SDVAEEVVNRE---TPST---------PP------------RTPD-HRRDLNQLR--------PDQICVYRS---DNT----LSSRRTMVYVSEYKPPHKLTA-PHLRLGLRAMDIHREVVNR-RTIPTSVDPDARFQYHAEKLTASAITQTYHYMIESGLEYGLLTTGEAIVFLRVDW-DEPATLYYHLAEPGPEVS---AHP-----NNLHICTAVGQYLAFTLMALGSPGERREIRQEERLKAMKNLKTWAEDFESTLRSIPENERS------ASSDY-SP-------GHEPTTYK--DVD-------------RSPALPR----------KR---TRRAAACQTGEG-SLRKDDRQ---EPSDDESA---PRP-PDTPTPTGRNTRQG-------------TRRSQR------LALRPR-----------------GGGG---------------------------EQ----GR---------QYCTQKCLLGMVKGGFLDPKCPNVAL----------HC-----------------KSCAP----ARTR-HPVNHA-EWL----------------RLLWKQLKQ---------SLDDG----IRPLGEGGARGVLFQVTLLAHGYTFVSKGTVRAFIKDLEHEAAVYERLKPIQGVHVPVFLGAIDLRSM-------NKIYYYD---HRVYVVHMTFLSWGGRSIDRVQKTGDM----------------DRS---LEDEAIRSLRAMHR----EGVVHKDVRLANMLFNPETS----GVMVIDFER--A----FLLNPPR-RPLAQLVP-NKRA----RKSET-MDAKKVTGDSSKRSRSSQSFS-EDIWLAKTAFLE------WNADRWT---------------------RVARAPC----------------
>GCA_013423245.1_Spok7
-----------------------------------------------------------------------------------------------------------------------------------------------------------------------------------------------------------------------------------------------------KEQ--------------Q---------------------------------------RA-------------E----------------------EAERE----------------------------RQEE--------------R---------------------------------------------------------------QRAE-------------------------------------------------------------------------------------------------------------EA--ERE---------R----QE-ERQ-------RAE-------REQ-------QRAE-------R-------EQ--------------QR-AEASEEQTRLTTLDEYIAACHASV-FSRFAIETDPKLT--SRGSITNPRDKWCPKNLRPWPDFLHQQKLTFGTLYDS----FPTESRVFENRNFLAGLGNRI-SQ-RP-IADEKTLEYFLHNSVEDPVRAIIQ----QLKQVEEVSRAFQIGDGV--VFENHPHAL--------------SDVAEEVVNRE---TPST---------PP------------RTPD-HRRDLNQLR--------PDQICVYRS---DNT----LSSRRTMVYVSEYKPPHKLTA-PHLRLGLRAMDIHREVVNR-RTIPTSVDPDARFQYHAEKLTASAITQTYHYMIESGLEYGLLTTGEAIVFLRVDW-DEPATLYYHLAEPGPEVS---AHP-----NNLHICTAVGQYLAFTLMALGSPGERREIRQEERLKAMKNLKTWAEDFESTLRSIPENERS------ASSDY-SP-------GHEPTTYK--DVD-------------RSPALPR----------KR---TRRAAACQTGEG-SLRKDDRQ---EPSDDESA---PRP-PDTPTPTGRNTRQG-------------TRRSQR------LALRPR-----------------GGGG---------------------------EQ----GR---------QYCTQKCLLGMVKGGFLDPKCPNVAL----------HC-----------------KSCAP----ARTR-HPVNHA-EWL----------------RLLWKQLKQ---------SLDDG----IRPLGEGGARGVLFQVTLLAHGYTFVSKGTVRAFIKDLEHEAAVYERLKPIQGVHVPVFLGAIDLRSM-------NKIYYYD---HRVYVVHMTFLSWGGRSIDRVQKTGDM----------------DRS---LEDEAIRSLRAMHR----EGVVHKDVRLANMLFNPETS----GVMVIDFER--A----FLLNPPR-RPLAQLVP-NKRA----RKSET-MDAKKVTGDSSKRSRSSQSFS-EDIWLAKTAFLE------WNADRWT---------------------RVARAPC----------------
>GCA_019671085.1_Spok1
---------------------------------------------------------------MAH--------------------------------QRSVGELEKLLQEAVQRA-----------EEA---------------------ER----------------------------ERQE--------ERQ---------------------------------------RAER-------EQ--------------Q---------------------------------------RA-------------E----------------------EAERE----------------------------RQEE--------------R----------------------------Q-------RAE-------REQQRAE-------REQQRAE---------------------R-------EQQ----------------------------RA-----------E-----------------------------------EA--ERE---------R----QE-ERQRAEEAERERQ-------EER-------QRAE-------R-------EQ--------------QR-AESSEEQTRLTTLDEYIAACHASV-FSRFAIETDPELT--SRGSITNPRDKWCPKNLRPWPDFLDQQKLTFGTLYDS----FPIESRVFENRNFLAGLGNRI-SQ-RP-IADEKTLEYFLHNSVEDPVRAIIK----QLKQVEEVSRTFQIGDGV--VFENHPHAL--------------SDVAEEVVERE---TPST---------PP------------RTPD-HRRDLNQLR--------PDQICVYRS---DNT----ESSRRTMVYVSEYKPPHKLTA-PHLRLGLRAMDIHREVVNR-RTIPTSVDPDARFQYHAEKLTASAITQTYHYMIESGLEYGLLTTGEAIVFLKVDW-DEPETLYYHLAEPGPEVS---AHP-----NNLHICTAVGQYLAFTLMALGSPGERRGNRQEERLQAMKNLKTWAEDFESTLRSIPENERS------ASSDY-SP-------GHEPTTYK--DVD-------------RSPALPR----------KR---TRRTAVCQTGEG-SLRKDDRR---EPSDDESA---PRP-PDTPTPTGRNTRQG-------------TRRSQR------LALRPR-----------------GGGG---------------------------EQ----GR---------QYCTQKCLLGMVKGGFLDPKCPNVAL----------HC-----------------KSCAP----ARAR-HPVNHA-EWL----------------RLLWKQLKQ---------SLDDG----IRPLGEGGARGVLFQVTLLAHGYTFVSKGTVRAFIKDLEHEAAVYERLNPIQGVHVPVFLGAIDLRSM-------NKTYYYD---HRVYVVHMTFLSWGGCSIDRAQRIGDM----------------DRS---LEDEAIRSLRAMHR----EGVIHKDVRLANMLFDPETN----RVMVIDFER--A----LLLEPPR-RSLAQLVP-NKRA----WKSER-MDAKKVAGDSSKRGRASQSFS-EDIWLAKTAFSE------WNADRWA---------------------RVARAPC----------------
>GCA_012026625.1_Spok1
---------------------------------------------------------------MAH--------------------------------QRSVGELEKLLQEAVQRA-----------EEA---------------------ER----------------------------ERQE--------ERQ---------------------------------------RAER-------EQ--------------Q---------------------------------------RA-------------E----------------------EAERE----------------------------RQEE--------------R----------------------------Q-------RAE-------REQQRAE-------REQQRAE---------------------R-------EQQ----------------------------RA-----------E-----------------------------------EA--ERE---------R----QE-ERQRAEEAERERQ-------EER-------QRAE-------R-------EQ--------------QR-AESSEEQTRLTTLDEYIAACHASV-FSRFAIETDPELT--SRGSITNPRDKWCPKNLRPWPDFLDQQKLTFGTLYDS----FPIESRVFENRNFLAGLGNRI-SQ-RP-IADEKTLEYFLHNSVEDPVRAIIK----QLKQVEEVSRTFQIGDGV--VFENHPHAL--------------SDVAEEVVERE---TPST---------PP------------RTPD-HRRDLNQLR--------PDQICVYRS---DNT----ESSRRTMVYVSEYKPPHKLTA-PHLRLGLRAMDIHREVVNR-RTIPTSVDPDARFQYHAEKLTASAITQTYHYMIESGLEYGLLTTGEAIVFLKVDW-DEPETLYYHLAEPGPEVS---AHP-----NNLHICTAVGQYLAFTLMALGSPGERRGNRQEERLQAMKNLKTWAEDFESTLRSIPENERS------ASSDY-SP-------GHEPTTYK--DVD-------------RSPALPR----------KR---TRRTAVCQTGEG-SLRKDDRR---EPSDDESA---PRP-PDTPTPTGRNTRQG-------------TRRSQR------LALRPR-----------------GGGG---------------------------EQ----GR---------QYCTQKCLLGMVKGGFLDPKCPNVAL----------HC-----------------KSCAP----ARAR-HPVNHA-EWL----------------RLLWKQLKQ---------SLDDG----IRPLGEGGARGVLFQVTLLAHGYTFVSKGTVRAFIKDLEHEAAVYERLNPIQGVHVPVFLGAIDLRSM-------NKTYYYD---HRVYVVHMTFLSWGGCSIDRAQRIGDM----------------DRS---LEDEAIRSLRAMHR----EGVIHKDVRLANMLFDPETN----RVMVIDFER--A----LLLEPPR-RSLAQLVP-NKRA----WKSER-MDAKKVAGDSSKRGRASQSFS-EDIWLAKTAFSE------WNADRWA---------------------RVARAPC----------------
>GCA_016170095.2_Spok2
--------------------------------------------------------------------------------------------------------------------------------------------------------------------------------------------------------------------------------------------------------------------------------------------------------------------------------------------------------------------------------------------------------------------------------------------------------------------------------------------------------------------------------------------------------------------------------------------------------------------------------------R-------QRAE-------R-------EQ--------------ER-AEAAEEQTRLTTLDEYIAACHASV-FSRFAIETDPKLT--SRGSITNPRDKWCPKNLRPWLDFLDQQKLTFGTLYDV----FPTESRVFENRNFLAGLGNRI-SQ-RP-IADEKTLEYFLHNSVEDPVRAIIQ----QLKQVEEVSRAFQIGDGV--AFENHPHAL--------------SDVTEEVVERE---TPST---------PP------------RTPD-HRRDLTQLR--------PDQICVYRS---DNT----ESSRRTMVYVSEYKPPHKLTA-PHLRLGLRAMDIHREVVNR-RTIPTSVDPDARFQYHAEKLTASAITQTYHYMIESGLEYGLLTTGEAIVFLKVDW-DEPETLYYHLAEPGPEVS---AHP-----NNLHICTAVDQYLAFTLTALGSPGERREIRQEERLKAMKNLKAWAEDFESTLRSIPENERS------ASSDY-SP-------GHEPTTYK--DVD-------------RSPALSR----------KR---TRRTAVCQIGEG-SLRKDDRQ---EPSDDESA---SRP-PDTPTPTGRNTRQG-------------TRRSQR------LALRPR-----------------GGGG---------------------------EQ----GR---------QYCTQKCLLGMVNGGFLDPKCPNVAL----------HC-----------------KSCAP----ARAR-HPVNHE-EWL----------------HLLWKQLKQ---------SLDDG----IRPLGEGGARGVLFQVTLLAHGYTFVSKGTVRAFIKDLEHEAAVYERLKPIQGVHVPVFLGAIDLRSM-------NKTYYYD---HRVYVVHMTFLSWGGCSIDRAQRIGDM----------------DRS---LEDEAIRSLRAMHR----EGVIHKDVRLANILFSPETN----RVMVIDFER--A----LLLKPPR-RPLVQLVP-NKRA----WKSET-MDANKVTGDSSKRSRPSQSFS-EDIWLAKTVFSE------WNADRWT---------------------RVARAPC----------------
>GCA_014154955.1_Spok3
---------------------------------------------------------------MDG--------------------------------SLSVEELTRLLREAEQRA-----------KE----------------------ER------------------------------------------------------------------------------------------------------------------------------------------------------------------------------------------------------------------------------------------------------------------------------------------------------------------------------------------------------------------------------------------------------------------------------------------------------------------------------------------------------------------------QR-AEASEEQTRLTTLDEYIAACHTSV-FSRFAIETDPKLT--SRGSITNPCDKWCPKNLRPWPDFLDQQKLTFGTLYDS----FPTESRVFENRNFLAGLGNRI-SQ-RP-IADEKTLEYFLHNSVEDPVRAIIQ----QLKQVEEVSRAFQIGDGV--VFENHRHAL--------------SDVAEEVVERE---TPST---------PP------------RTPD-HRRDLNQLR--------PDQICVYRS---DNT----LSSRRTMVYVSEYKPPHKLTA-PHLRLGLRAMDIHKEVVNR-RTIPTSVDPDARFQYHAEKLTASAITQTYHYMIESGLEYGLLTTGEAIVFLKVGW-DEPETLYYHLAEPGPEVS---AHP-----NNLHICTAVGQYLEFTLMALGSPGERRGNRQEERLKAMKSLKTWTEDFESTLRSIPENERS------ASSDY-SP-------GHEPTTYK--DVD-------------RSPALPR----------KR---TRRTAVCQMGEG-SLRKDDRQ---EPSDDESA---PRP-PDTPTPTGRNTRQG-------------TRRSQR------LALRPR-----------------GGGG---------------------------EQ----RR---------QYCTQNCLLGMVKGGFLDPKCPNVAL----------HC-----------------KSCAP----ARAR-HPVNHE-EWL----------------RLLWKQLKQ---------SLDDG----IRPLGEGGARGVLFQVTLLAHGYTFVSKGTVRAFVKDLEHEAAVYERLKPIQGVYVPVFLGAVDLRSM-------NKTYYYD---HRVYVVHMTFLSWGGCSIDKAQETGDM----------------DRS---LEDEAIRSLRAMHR----EGVIHKDVRLANMLFNPETS----GVMVIDFER--A----LLLKPPR-RPLAQLVP-NKRA----WKSET-MNAKKVTGDSSKRSRPSQSFS-EDIWLAKTAFLE------WNADR----------------------------------------------
>GCA_025331925.1_Spok3
---------------------------------------------------------------MDG--------------------------------SLSVEELTRLLREAEQRA-----------KE----------------------ER------------------------------------------------------------------------------------------------------------------------------------------------------------------------------------------------------------------------------------------------------------------------------------------------------------------------------------------------------------------------------------------------------------------------------------------------------------------------------------------------------------------------QR-AEASEEQTRLTTLDEYIAACHTSV-FSRFAIETDPKLT--SRGSITNPCDKWCPKNLRPWPDFLDQQKLTFGTLYDS----FPTESRVFENRNFLAGLGNRI-SQ-RP-IADEKTLEYFLHNSVEDPVRAIIQ----QLKQVEEVSRAFQIGDGV--VFENHRHAL--------------SDVAEEVVERE---TPST---------PP------------RTPD-HRRDLNQLR--------PDQICVYRS---DNT----LSSRRTMVYVSEYKPPHKLTA-PHLRLGLRAMDIHKEVVNR-RTIPTSVDPDARFQYHAEKLTASAITQTYHYMIESGLEYGLLTTGEAIVFLKVGW-DEPETLYYHLAEPGPEVS---AHP-----NNLHICTAVGQYLEFTLMALGSPGERRGNRQEERLKAMKSLKTWTEDFESTLRSIPENERS------ASSDY-SP-------GHEPTTYK--DVD-------------RSPALPR----------KR---TRRTAVCQMGEG-SLRKDDRQ---EPSDDESA---PRP-PDTPTPTGRNTRQG-------------TRRSQR------LALRPR-----------------GGGG---------------------------EQ----RR---------QYCTQNCLLGMVKGGFLDPKCPNVAL----------HC-----------------KSCAP----ARAR-HPVNHE-EWL----------------RLLWKQLKQ---------SLDDG----IRPLGEGGARGVLFQVTLLAHGYTFVSKGTVRAFVKDLEHEAAVYERLKPIQGVYVPVFLGAVDLRSM-------NKTYYYD---HRVYVVHMTFLSWGGCSIDKAQETGDM----------------DRS---LEDEAIRSLRAMHR----EGVIHKDVRLANMLFNPETS----GVMVIDFER--A----LLLKPPR-RPLAQLVP-NKRA----WKSET-MNAKKVTGDSSKRSRPSQSFS-EDIWLAKTAFLE------WNADR----------------------------------------------
>GCA_013347345.2_Spok5
-----------------------------------------------IHPSKSILTTTSIPHIMDG--------------------------------SLSVEELTRLLREAEQRA-----------KE----------------------ER----------------------------QRAER-------EQQRAEE----------------------AERERQ---EERKRAER-------EQ--------------Q---------------------------------------RA-------------E----------------------EAERE----------------------------RQEE--------------R---------------------------------------------------------------KRAE---------------------R-------EQQ----------------------------RA-----------E-----------------------------------EA--ERE---------R----Q----------------------EER-------QRAE-------R-------EQ--------------QR-AEASEEQTRLTTLDEYIAACHASV-FSRFAIETDPKLT--SRGSITNPRDKWCPKNLRPWPDFLDQQKLTFGTLYDS----FPTESRVFENRNFLAGLGNRI-SQ-RP-IADEKTLEYFLHNSVEDPVRAIIQ----QLKQVEEVSRAFQIGDGV--VFENHPHAL--------------SDVAEEVVDRE---TPST---------PP------------RTPD-HRRDLKQLR--------PDQICVYRS---DNT----LSSRRTMVYVSEYKPPHKLTT-PHLRLGLRAMDIHREVVNR-RTIPTSVDPDARFQYHAEKLTASAITQTYHYMIESGLEYGLLTTGEAIVFLKVDW-DEPETLYYHLAEPGPEVS---AHP-----NNLHICTAIGQYLAFTLMALGSPGERRENSQEERLKAMKNLKTWAEDFESTLRSIPENERS------ASSDY-SP-------GHEPTTYK--DVD-------------RSPALPR----------KR---TRRTAVCQMGEG-SLRKDDRQ---EPSDDESA---SRP-PDTPTPTGRNTRQG-------------TRRSQR------LALRPR-----------------GGSG---------------------------EQ----GR---------QYCTQKCLLGMVKGGFLDPKCPNVAL----------HC-----------------KSCAP----ARTR-HPVNHE-EWL----------------RLLWKQLKQ---------SLDDG----IRPLGEGGARGVLFQVTLLAHGYTLVSKGTVRAFIKDLEHEAAVYERLKPIQGVHVPVFLGAIDLRSM-------NKIYYYD---HRVYVVHMTFLSWAGCSIDNAQTTGDI----------------NRS---LEDEAIRSLRAMHR----EGVIHKDVRLANMLFNPETS----GVMVIDFER--A----LLLKPPR-RPLAQLVL-NKRA----WKSET-MDAKKVTGDSSKRSRPSQSFS-EDIWLAKTAFLE------WNAGRWT---------------------RVARAP-----------------
>GCA_013347535.2_Spok5
-----------------------------------------------IHPSKSILTTTSIPHIMDG--------------------------------SLSVEELTRLLREAEQRA-----------KE----------------------ER----------------------------QRAER-------EQQRAEE----------------------AERERQ---EERKRAER-------EQ--------------Q---------------------------------------RA-------------E----------------------EAERE----------------------------RQEE--------------R---------------------------------------------------------------KRAE---------------------R-------EQQ----------------------------RA-----------E-----------------------------------EA--ERE---------R----Q----------------------EER-------QRAE-------R-------EQ--------------QR-AEASEEQTRLTTLDEYIAACHASV-FSRFAIETDPKLT--SRGSITNPRDKWCPKNLRPWPDFLDQQKLTFGTLYDS----FPTESRVFENRNFLAGLGNRI-SQ-RP-IADEKTLEYFLHNSVEDPVRAIIQ----QLKQVEEVSRAFQIGDGV--VFENHPHAL--------------SDVAEEVVDRE---TPST---------PP------------RTPD-HRRDLKQLR--------PDQICVYRS---DNT----LSSRRTMVYVSEYKPPHKLTT-PHLRLGLRAMDIHREVVNR-RTIPTSVDPDARFQYHAEKLTASAITQTYHYMIESGLEYGLLTTGEAIVFLKVDW-DEPETLYYHLAEPGPEVS---AHP-----NNLHICTAVGQYLAFTLMALGSPGERRENSQEERLKAMKNLKTWAEDFESTLRSIPENERS------ASSDY-SP-------GHEPTTYK--DVD-------------RSPALPR----------KR---TRRTAVCQMGEG-SLRKDDRQ---EPSDDESA---SRP-PDTPTPTGRNTRQG-------------TRRSQR------LALRPR-----------------GGSG---------------------------EQ----GR---------QYCTQKCLLGMVKGGFLDPKCPNVAL----------HC-----------------KSCAP----ARTR-HPVNHE-EWL----------------RLLWKQLKQ---------SLDDG----IRPLGEGGARGVLFQVTLLAHGYTLVSKGTVRAFIKDLEHEAAVYERLKPIQGVHVPVFLGAIDLRSM-------NKIYYYD---HRVYVVHMTFLSWAGCSIDNAQTTGDI----------------NRS---LEDEAIRSLRAMHR----EGVIHKDVRLANMLFNPETS----GVMVIDFER--A----LLLKPPR-RPLAQLVL-NKRA----WKSET-MDAKKVTGDSSKRSRPSQSFS-EDIWLAKTAFLE------WNAGRWT---------------------RVARAP-----------------
>GCA_030020275.1_Spok3
---------------------------------------------------------------MEG--------------------------------SLSVEELTRLLREAEQRA-----------KE----------------------ER----------------------------QRAEK-------EQQ---------------------------------------RAEK-------EQ--------------Q---------------------------------------RA-------------E-------------------------------------------------------KEQQ--------------R---------------------------------------------------AE-------KEQQRAE---------------------K-------EQQ----------------------------RA-----------E-----------------------------------EA--ERE---------R----Q----------------------EER-------QRAE-------R-------EQ--------------QR-AEASEEQTRLTTLDEYMAACHTSV-FSRFAIETDPKLT--SRGSITNPRDKWCPKNLRPWPDFLKKQKLTFGTLYDL----FPTESRVFENRNFLAGLGNRI-SQ-RP-IADEKTLEYFLHNSVEDPVRAIIQ----QLKQVEEVSRVFQLGDGV--VFENHPHAL--------------SDVAEEVVERG---TPST---------PP------------QTPD-HRRDLKQLR--------PDQICVYRS---DNT----ESSRRTMVYVSEYKPPHKLTA-PHLRLGLRAMDIHKEVVNR-RTIPTSVDPDARFQYYAEKLTASAVTQTYHYMIESGLEYGLLTTGEAIVFLKVDW-DEPETLYYHLAEPGPEVS---AHP-----NNLHICTAVGQYLAFTLMALGSPGERRQNRQEERLEAMKNLKTWAEDFESTLRSIPENERS------ASSDY-SP-------GHEPTTYK--DVD-------------RSPALPR----------KR---TRRTAVCQIGEG-SLRKDERQ---EPSDDESA---SRP-PDTPTPTGRNTRQG-------------TRRSQR------LALRPR-----------------GGGG---------------------------EQ----GR--------QQYCTQKCLLGMVKGGFLDPKCPNVAL----------HG-----------------KSCAPA---ARAR-HPVDHK-EWL----------------RLLWIQLKQ---------SLDDG----IRPLGEGGARGVLFQVTLLVHGYTFVSKGTVRAFIKDLEHEAAVYERLKPIQGVHVPVFLGAIDLGSM-------NKTYYYD---HRVYVVHMTFLSWGGCSIDRAQRIGDM----------------DRP---LEDKAIRSLRAMHR----EGVVHKDVRLANMLFNPETN----RVTVIDFER--A----LLLKPPR-RPLAQLVP-NKRA----RESET-MDAKKVTGDSSKRSRASQSFS-EDIWLAKTAFLE------WNAGRWT---------------------RAARAPC----------------
>GCA_003977725.1_Spok2
------------------------------------------------------------------------------------------------------------------------------------------------------------------------------------------------------------------------------------------------------------------------------------------------------------------------------------------------------------------------------------------------------------------------------------------------------------------------------------------------K-------EQQ----------------------------RA-----------E-----------------------------------EA--ERE---------R----Q----------------------EER-------QRAE-------R-------EQ--------------QR-AEASEEQTRLTTLDEYMAACHTSV-FSRFAIETDPKLT--SRGSITNPRDKWCPKNLRPWPDFLKKQKLTFGTLYDL----FPTESRVFENRNFLAGLGNRI-SQ-RP-IADEKTLEYFLHNSVEDPVRAIIQ----QLKQVEEVSRVFQLGDGV--VFENHPHAL--------------SDVAEEVVERG---TPST---------PP------------QTPD-HRRDLKQLR--------PDQICVYRS---DNT----ESSRRTMVYVSEYKPPHKLTA-PHLRLGLRAMDIHKEVVNR-RTIPTSVDPDARFQYYAEKLTASAVTQTYHYMIESGLEYGLLTTGEAIVFLKVDW-DEPETLYYHLAEPGPEVS---AHP-----NNLHICTAVGQYLAFTLMALGSPGERRQNRQEERLEAMKNLKTWAEDFESTLRSIPENERS------ASSDY-SP-------GHEPTTYK--DVD-------------RSPALPR----------KR---TRRTAVCQIGEG-SLRKDERQ---EPSDDESA---SRP-PDTPTPTGRNTRQG-------------TRRSQR------LALRPR-----------------GGGG---------------------------EQ----GR--------QQYCTQKCLLGMVKGGFLDPKCPNVAL----------HG-----------------KSCAPA---ARAR-HPVDHK-EWL----------------RLLWIQLKQ---------SLDDG----IRPLGEGGARGVLFQVTLLVHGYTFVSKGTVRAFIKDLEHEAAVYERLKPIQGVHVPVFLGAIDLGSM-------NKTYYYD---HRVYVVHMTFLSWGGCSIDRAQRIGDM----------------DRP---LEDKAIRSLRAMHR----EGVVHKDVRLANMLFNPETN----RVTVIDFER--A----LLLKPPR-RPLAQLVP-NKRA----RESET-MDAKKVTGDSSKRSRASQSFS-EDIWLAKTAFLE------WNAGRWT---------------------RAARAPC----------------
>FOXG_16420
----------------------------------------------------------------------------------------------------------------------------------------------------------------------------------------------------------------------------------------------------------------------------------------------------------------------------------------------------------------------------------------------------------------------------------------------------------------------------------------------------------------------------------------------------------------------------------------------------------------------------------------------------------------------------------------------------MAACHTSV-FSRFAIETDPKLT--SRGSITNPRDKWCPKNLRPWPDFLKKQKLTFGTLYDL----FPTESRVFENRNFLAGLGNRI-SQ-RP-IADEKTLEYFLHNSVEDPVRAIIQ----QLKQVEEVSRVFQLGDGV--VFENHPHAL--------------SDVAEEVVERG---TPST---------PP------------QTPD-HRRDLKQLR--------PDQICVYRS---DNT----ESSRRTMVYVSEYKPPHKLTA-PHLRLGLRAMDIHKEVVNR-RTIPTSVDPDARFQYYAEKLTASAVTQTYHYMIESGLEYGLLTTGEAIVFLKVDW-DEPETLYYHLAEPGPEVS---AHP-----NNLHICTAVGQYLAFTLMALGSPGERRQNRQEERLEAMKNLKTWAEDFESTLRSIPENERS------ASSDY-SP-------GHEPTTYK--DVD-------------RSPALPR----------KR---TRRTAVCQIGEG-SLRKDERQ---EPSDDESA---SRP-PDTPTPTGRNTRQG-------------TRRSQR------LALRPR-----------------GGGG---------------------------EQ----GR--------QQYCTQKCLLGMVKGGFLDPKCPNVAL----------HG--------------------------------------------------------------------------------------------------------------------------------------------------------------------------------------------------------------------------------------------------------------------------------------------------------------------------------------------------------------------------------------------------------------
>GCA_014154955.1_Spok7
---------------------------------------------------------------MDG--------------------------------SLSVEELTRLLREAEQRA-----------KE----------------------ER----------------------------QRAER----------------------------------------------EQQRAEK-------EQ--------------Q---------------------------------------RA-------------EK---------------------EQQRA----------------------------EKEQ------------------------------------------------------------------------------QRAE---------------------K-------EQQ----------------------------RA-----------EK----------------------------EQ---QRA--EKE---------Q----Q------------RAE-------KEQ-------QRAEEAERERQE-------ER--------------QR-AEASEEQTRLTTLDEYIAACHTSV-FSRFAIETDPKLT--SRGSITNPRDKWCPKNLRPWPDFLDQQKLTFGTLYDT----FPTESRVFENRNFLAGLGNRI-SQ-RP-IADEKTLEYFLHNSVEDPVRAIIQ----QLKQVEEVSRAFQIGDGV--VFENHPHAL--------------SDVAEEVVERE---TPST---------PP------------RTPD-HRRDLNQLR--------PDQICVYRS---DNT----ESCRRTMVYVSEYKPPHKLTA-PHLRLGLRAMDIHKEVVNR-RTIPTSVDPDARFQYHAEKLTASAITQTYHYMIESGLEYGLLTTGEAIVFLKVDW-DVPETLYYHLAEPGPEVL---AHP-----NNLHVCTAVGQYLAFTLMALGSPGERRETRQEERLKAMENLKTWAEDFESTLRSIPENERS------TSSDY-SP-------GHEPTTYK--DVD-------------RSPALPR----------KR---TRRTAACQTGEG-SLRKGDRQ---EPSDDESA---PRP-PDTPTPTGRNTRQG-------------TRRSQR------LALRPR-----------------GGGG---------------------------EQ----GR---------QYCTQNCLLGMVKGGFLDPKCPNVAL----------HC-----------------KSCAP----TRAR-HPVDHK-EWL----------------RLLWKQLQQ---------SLDDG----IRPLGEGGARGVLFQVTLLAHGYTFVSKGTVRAFIKDLEHEAAVYKRLKSIQGVHVPVFLGAVDLRSM-------NKTYYYD---HRVYVVHMTFLSWGGCSIDKAQKTGDM----------------NRS---LEDEAIRSLRAMHR----EGVIHKDVRLANMLFNSETN----GVMVIDFER--A----LLLKPPR-RPLAQLVP-NKRA----WKSET-MNAKKVTGDSSKRSRPSQSFS-EDIWLAKTAFLE------WNADR----------------------------------------------
>GCA_025331925.1_Spok7
---------------------------------------------------------------MDG--------------------------------SLSVEELTRLLREAEQRA-----------KE----------------------ER----------------------------QRAER----------------------------------------------EQQRAEK-------EQ--------------Q---------------------------------------RA-------------EK---------------------EQQRA----------------------------EKEQ------------------------------------------------------------------------------QRAE---------------------K-------EQQ----------------------------RA-----------EK----------------------------EQ---QRA--EKE---------Q----Q------------RAE-------KEQ-------QRAEEAERERQE-------ER--------------QR-AEASEEQTRLTTLDEYIAACHTSV-FSRFAIETDPKLT--SRGSITNPRDKWCPKNLRPWPDFLDQQKLTFGTLYDT----FPTESRVFENRNFLAGLGNRI-SQ-RP-IADEKTLEYFLHNSVEDPVRAIIQ----QLKQVEEVSRAFQIGDGV--VFENHPHAL--------------SDVAEEVVERE---TPST---------PP------------RTPD-HRRDLNQLR--------PDQICVYRS---DNT----ESCRRTMVYVSEYKPPHKLTA-PHLRLGLRAMDIHKEVVNR-RTIPTSVDPDARFQYHAEKLTASAITQTYHYMIESGLEYGLLTTGEAIVFLKVDW-DVPETLYYHLAEPGPEVL---AHP-----NNLHVCTAVGQYLAFTLMALGSPGERRETRQEERLKAMENLKTWAEDFESTLRSIPENERS------TSSDY-SP-------GHEPTTYK--DVD-------------RSPALPR----------KR---TRRTAACQTGEG-SLRKGDRQ---EPSDDESA---PRP-PDTPTPTGRNTRQG-------------TRRSQR------LALRPR-----------------GGGG---------------------------EQ----GR---------QYCTQNCLLGMVKGGFLDPKCPNVAL----------HC-----------------KSCAP----TRAR-HPVDHK-EWL----------------RLLWKQLQQ---------SLDDG----IRPLGEGGARGVLFQVTLLAHGYTFVSKGTVRAFIKDLEHEAAVYKRLKSIQGVHVPVFLGAVDLRSM-------NKTYYYD---HRVYVVHMTFLSWGGCSIDKAQKTGDM----------------NRS---LEDEAIRSLRAMHR----EGVIHKDVRLANMLFNSETN----GVMVIDFER--A----LLLKPPR-RPLAQLVP-NKRA----WKSET-MNAKKVTGDSSKRSRPSQSFS-EDIWLAKTAFLE------WNADR----------------------------------------------
>GCA_018894095.1_Spok6
---------------------------------------------------------------MDG--------------------------------SLSVEELTRLLREAEQRA-----------KE----------------------ER----------------------------QRAER----------------------------------------------EQQRAEK-------EQ--------------Q---------------------------------------RA-------------EK---------------------EQQRA----------------------------EKEQ------------------------------------------------------------------------------QRAE---------------------K-------EQQ----------------------------RA-----------EK----------------------------EQ---QRA--EKE---------Q----Q------------RAE-------KEQ-------QRAEEAERERQE-------ER--------------QR-AEASEEQTRLTTLDEYIAACHTSV-FSRFAIETDPKLT--SRGSITNPRDKWCPKNLRPWPDFLDQQKLTFGTLYDT----FPTESRVFENRNFLAGLGNRI-SQ-RP-IADEKTLEYFLHNSVEDPVRAIIQ----QLKQVEEVSRAFQIGDGV--VFENHPHAL--------------SDVAEEVVERE---TPST---------PP------------RTPD-HRRDLNQLR--------PDQICVYRS---DNT----ESCRRTMVYVSEYKPPHKLTA-PHLRLGLRAMDIHKEVVNR-RTIPTSVDPDARFQYHAEKLTASAITQTYHYMIESGLEYGLLTTGEAIVFLKVDW-DVPETLYYHLAEPGPEVL---AHP-----NNLHVCTAVGQYLAFTLMALGSPGERRETRQEERLKAMENLKTWAEDFESTLRSIPENERS------TSSDY-SP-------GHEPTTYK--DVD-------------RSPALPR----------KR---TRRTAACQTGEG-SLRKGDRQ---EPSDDESA---PRP-PDTPTPTGRNTRQG-------------TRRSQR------LALRPR-----------------GGGG---------------------------EQ----GR---------QYCTQNCLLGMVKGGFLDPKCPNVAL----------HC-----------------KSCAP----TRAR-HPVDHK-EWL----------------RLLWKQLQQ---------SLDDG----IRPLGEGGARGVLFQVTLLAHGYTFVSKGTVRAFIKDLEHEAAVYKRLKSIQGVHVPVFLGAVDLRSM-------NKTYYYD---HRVYVVHMTFLSWGGCSIDKAQKTGDM----------------NRS---LEDEAIRSLRAMHR----EGVIHKDVRLANMLFNSETN----GVMVIDFER--A----LLLKPPR-RPLAQLVP-NKRA----WKSET-MNAKKVTGDSSKRSRPSQSFS-EDIWLAKTAFLE------WNADR----------------------------------------------
>GCA_030345115.2_Spok3
-----------------------------------------------IHPSKSILTTTSIPHIMDG--------------------------------SLSVEELTRLLREAEQRA-----------KE----------------------ER----------------------------QRAER----------------------------------------------EQQRAEK-------EQ--------------Q---------------------------------------RA-------------EK---------------------EQQRA----------------------------EKEQ------------------------------------------------------------------------------QRAE---------------------K-------EQQ----------------------------RA-----------EK----------------------------EQ---QRA--EKE---------Q----Q------------RAE-------KEQ-------QRAEEAERERQE-------ER--------------QR-AEASEEQTRLTTLDEYIAACHTSV-FSRFAIETDPKLT--SRGSITNPRDKWCPKNLRPWPDFLDQQKLTFGTLYDT----FPTESRVFENRNFLAGLGNRI-SQ-RP-IADEKTLEYFLHNSVEDPVRAIIQ----QLKQVEEVSRAFQIGDGV--VFENHPHAL--------------SDVAEEVVERE---TPST---------PP------------RTPD-HRRDLNQLR--------PDQICVYRS---DNT----ESCRRTMVYVSEYKPPHKLTA-PHLRLGLRAMDIHKEVVNR-RTIPTSVDPDARFQYHAEKLTASAITQTYHYMIESGLEYGLLTTGEAIVFLKVDW-DVPETLYYHLAEPGPEVL---AHP-----NNLHVCTAVGQYLAFTLMALGSPGERRETRQEERLKAMENLKTWAEDFESTLRSIPENERS------TSSDY-SP-------GHEPTTYK--DVD-------------RSPALPR----------KR---TRRTAACQTGEG-SLRKGDRQ---EPSDDESA---PRP-PDTPTPTGRNTRQG-------------TRRSQR------LALRPR-----------------GGGG---------------------------EQ----GR---------QYCTQNCLLGMVKGGFLDPKCPNVAL----------HC-----------------KSCAP----TRAR-HPVDHK-EWL----------------RLLWKQLQQ---------SLDDG----IRPLGEGGARGVLFQVTLLAHGYTFVSKGTVRAFIKDLEHEAAVYKRLKSIQGVHVPVFLGAVDLRSM-------NKTYYYD---HRVYVVHMTFLSWGGCSIDKAQKTGDM----------------NRS---LEDEAIRSLRAMHR----EGVIHKDVRLANMLFNSETN----GVMVIDFER--A----LLLKPPR-RPLAQLVP-NKRA----WKSET-MNAKKVTGDSSKRSRPSQSFS-EDIWLAKTAFLE------WNADR----------------------------------------------
>GCA_013423245.1_Spok4
---------------------------------------------------------------MDG--------------------------------SLSVEELTRLLREAEQRA-----------KE----------------------ER----------------------------QRAER-------EQQRAEK---------------EQQRAE----------KEQQRAEK-------EQ--------------Q---------------------------------------RA-------------EK---------------------EQQRA----------------------------EKEQ--------------Q----------------------------R-AEKEQQRAE-------KEQQRAE-------KEQQRAE---------------------K-------EQQ----------------------------RA-----------EK----------------------------EQ---QRA--EKE---------Q----Q------------RAE-------KEQ-------QRAEEAERERQE-------ER--------------QR-AEVSEEQTRLTTLDEYIAACHTSV-FSRFAIETDPKLT--SRGSITNPRDKWCPKNLRPWPDFLDQQKLTFGTLYDT----FPTESRVFENRNFLAGLGNRI-SQ-RP-IADEKTLEYFLHNSVEDPVRAIIQ----QLKQVEEVSRAFQIGDGV--VFENHPHAL--------------SDVAEEVVERE---TPST---------PP------------RTPD-HRRDLNQLR--------PDQICVYRS---DNT----ESCRRTMVYVSEYKPPHKLTA-PHLRLGLRAMDIHKEVVNR-RTIPTSVDPDARFQYHAEKLTASAITQTYHYMIESGLEYGLLTTGEAIVFLKVDW-DVPETLYYHLAEPGPEVL---AHP-----NNLHVCTAVGQYLAFTLMALGSPGERRETRQEERLKAMENLKTRAEDFESTLRSIPENERS------TSSDY-SP-------GHEPTTYK--DVD-------------RSPALPR----------KR---TRRTAACQTGEG-SLRKGDRQ---EPSDDESA---PRP-PDTPTPTGRNTRQG-------------TRRSQR------LALRPR-----------------GGGG---------------------------EQ----GR---------QYCTQNCLLGMVKGGFLDPKCPNVAL----------HC-----------------KSCAP----TRAR-HPVDHK-EWL----------------RLLWKQLKQ---------SLDDG----IRPLGEGGARGVLFQVTLLAHGYTFVSKGTVRAFIKDLEHEAAVYKRLKSIQGVHVPVFLGAVDLRSM-------NKTYYYD---HRVYVVHMTFLSWGGCSIDKAQKTGDM----------------NRS---LEDEAIRSLRAMHR----EGVIHKDVRLANMLFNSETN----GVMVIDFER--A----LLLKPPR-RPLAQLVP-NKRA----WKSET-MNAKKVTGDSSKRSRPSQSFS-EDIWLAKTAFLE------WNADR----------------------------------------------
>GCA_014843415.1_Spok1
---------------------------------------------------------------MDG--------------------------------SLSVEELTRLLREAEQRA-----------KE-ERQRAEREQQRAEEAERERQEER----------------------------QRAER-------EQQ---------------------------------------RAEK-------EQ--------------Q---------------------------------------RA-------------E----------------------EAERE----------------------------RQEE--------------R---------------------------------------------------------------QRAE---------------------REQQRAEKEQQ----------------------------RA-----------E-----------------------------------EA--ERE---------R----Q----------------------EER-------QRAE-------R-------EL--------------QR-AEASEEQTRLTTLDEYMAACHTSV-FSRFAIETDPKLT--SRGSITNPRDKWCPKKLSPWPDFLDQQKLTFGTLYDS----FPTESRVFENRNFLAGLGNRI-SQ-RP-IADEKTLEYFLHNSVEDPVRAIIQ----QLKQVEEVSRAFQIGDGV--VFENHPHAL--------------SDVAEEVVERE---TPST---------PP------------RTPD-HRRDLNQLR--------PDQICVYRS---DNT----LSSRRTMVYVSEYKPPHKLTT-PHLRLGLRAMDIHREVVNR-RTIPTSVDPDARFQYHAEKLTASAITQTYHYMIESGLEYGLLTTGEAIVFLKVDW-DEPETLYYHLAEPGPEVS---AHP-----NNLHICTAVGQYLAFTLMALGSPGERREIRQEERLKAMKNLKTWAEDFESTLRSIPENERS------ASSDY-SP-------GHEPTTYK--DVD-------------RSPALPR----------KR---TRRTAVCQIGEG-SLTKDDRQ---EPSDDESA---SRP-PDTPTPTGRNTRQG-------------TRRSQR------LALRPR-----------------GGGG---------------------------EQ----GR---------QYCTQKCLLGMVKGGFLDPECPNVAL----------HC-----------------KSCAP----ARTR-HPVDHK-EWL----------------RLLWKQLKQ---------SLDDG----IRPLGEGGARGVLFQVTLLVHGYTFVSKGTVRAFIKDLKHEAAVYERLKPIQGVHVPVFLGAIDLRSM-------NKTYYYD---HRVYVVHMTFLSWGGCSIDNAQKTGDI----------------NRS---LEDEAIRSLRAMHR----QGVIHKDVRLANMLFNPETN----RVVVIDFER--A----LLLKPAR-RPLAQLVP-NKRA----WKSEM-MDAKKVTGDSSKRSRASQSFS-EDIWLAKTAFLE------WNADRWA---------------------RAVRAPC----------------
>GCA_014843445.1_Spok1
---------------------------------------------------------------MDG--------------------------------SLSVEELTRLLREAEQRA-----------KE-ERQRAEREQQRAEEAERERQEER----------------------------QRAER-------EQQ---------------------------------------RAEK-------EQ--------------Q---------------------------------------RA-------------E----------------------EAERE----------------------------RQEE--------------R---------------------------------------------------------------QRAE---------------------REQQRAEKEQQ----------------------------RA-----------E-----------------------------------EA--ERE---------R----Q----------------------EER-------QRAE-------R-------EL--------------QR-AEASEEQTRLTTLDEYMAACHTSV-FSRFAIETDPKLT--SRGSITNPRDKWCPKKLSPWPDFLDQQKLTFGTLYDS----FPTESRVFENRNFLAGLGNRI-SQ-RP-IADEKTLEYFLHNSVEDPVRAIIQ----QLKQVEEVSRAFQIGDGV--VFENHPHAL--------------SDVAEEVVERE---TPST---------PP------------RTPD-HRRDLNQLR--------PDQICVYRS---DNT----LSSRRTMVYVSEYKPPHKLTT-PHLRLGLRAMDIHREVVNR-RTIPTSVDPDARFQYHAEKLTASAITQTYHYMIESGLEYGLLTTGEAIVFLKVDW-DEPETLYYHLAEPGPEVS---AHP-----NNLHICTAVGQYLAFTLMALGSPGERREIRQEERLKAMKNLKTWAEDFESTLRSIPENERS------ASSDY-SP-------GHEPTTYK--DVD-------------RSPALPR----------KR---TRRTAVCQIGEG-SLTKDDRQ---EPSDDESA---SRP-PDTPTPTGRNTRQG-------------TRRSQR------LALRPR-----------------GGGG---------------------------EQ----GR---------QYCTQKCLLGMVKGGFLDPECPNVAL----------HC-----------------KSCAP----ARTR-HPVDHK-EWL----------------RLLWKQLKQ---------SLDDG----IRPLGEGGARGVLFQVTLLVHGYTFVSKGTVRAFIKDLKHEAAVYERLKPIQGVHVPVFLGAIDLRSM-------NKTYYYD---HRVYVVHMTFLSWGGCSIDNAQKTGDI----------------NRS---LEDEAIRSLRAMHR----QGVIHKDVRLANMLFNPETN----RVVVIDFER--A----LLLKPAR-RPLAQLVP-NKRA----WKSEM-MDAKKVTGDSSKRSRASQSFS-EDIWLAKTAFLE------WNADRWA---------------------RAVRAPC----------------
>GCA_014843555.1_Spok1
---------------------------------------------------------------MDG--------------------------------SLSVEELTRLLREAEQRA-----------KE-ERQRAEREQQRAEEAERERQEER----------------------------QRAER-------EQQ---------------------------------------RAEK-------EQ--------------Q---------------------------------------RA-------------E----------------------EAERE----------------------------RQEE--------------R---------------------------------------------------------------QRAE---------------------REQQRAEKEQQ----------------------------RA-----------E-----------------------------------EA--ERE---------R----Q----------------------EER-------QRAE-------R-------EL--------------QR-AEASEEQTRLTTLDEYMAACHTSV-FSRFAIETDPKLT--SRGSITNPRDKWCPKKLSPWPDFLDQQKLTFGTLYDS----FPTESRVFENRNFLAGLGNRI-SQ-RP-IADEKTLEYFLHNSVEDPVRAIIQ----QLKQVEEVSRAFQIGDGV--VFENHPHAL--------------SDVAEEVVERE---TPST---------PP------------RTPD-HRRDLNQLR--------PDQICVYRS---DNT----LSSRRTMVYVSEYKPPHKLTT-PHLRLGLRAMDIHREVVNR-RTIPTSVDPDARFQYHAEKLTASAITQTYHYMIESGLEYGLLTTGEAIVFLKVDW-DEPETLYYHLAEPGPEVS---AHP-----NNLHICTAVGQYLAFTLMALGSPGERREIRQEERLKAMKNLKTWAEDFESTLRSIPENERS------ASSDY-SP-------GHEPTTYK--DVD-------------RSPALPR----------KR---TRRTAVCQIGEG-SLTKDDRQ---EPSDDESA---SRP-PDTPTPTGRNTRQG-------------TRRSQR------LALRPR-----------------GGGG---------------------------EQ----GR---------QYCTQKCLLGMVKGGFLDPECPNVAL----------HC-----------------KSCAP----ARTR-HPVDHK-EWL----------------RLLWKQLKQ---------SLDDG----IRPLGEGGARGVLFQVTLLVHGYTFVSKGTVRAFIKDLKHEAAVYERLKPIQGVHVPVFLGAIDLRSM-------NKTYYYD---HRVYVVHMTFLSWGGCSIDNAQKTGDI----------------NRS---LEDEAIRSLRAMHR----QGVIHKDVRLANMLFNPETN----RVVVIDFER--A----LLLKPAR-RPLAQLVP-NKRA----WKSEM-MDAKKVTGDSSKRSRASQSFS-EDIWLAKTAFLE------WNADRWA---------------------RAVRAPC----------------
>GCA_014843565.1_Spok1
---------------------------------------------------------------MDG--------------------------------SLSVEELTRLLREAEQRA-----------KE-ERQRAEREQQRAEEAERERQEER----------------------------QRAER-------EQQ---------------------------------------RAEK-------EQ--------------Q---------------------------------------RA-------------E----------------------EAERE----------------------------RQEE--------------R---------------------------------------------------------------QRAE---------------------REQQRAEKEQQ----------------------------RA-----------E-----------------------------------EA--ERE---------R----Q----------------------EER-------QRAE-------R-------EL--------------QR-AEASEEQTRLTTLDEYMAACHTSV-FSRFAIETDPKLT--SRGSITNPRDKWCPKKLSPWPDFLDQQKLTFGTLYDS----FPTESRVFENRNFLAGLGNRI-SQ-RP-IADEKTLEYFLHNSVEDPVRAIIQ----QLKQVEEVSRAFQIGDGV--VFENHPHAL--------------SDVAEEVVERE---TPST---------PP------------RTPD-HRRDLNQLR--------PDQICVYRS---DNT----LSSRRTMVYVSEYKPPHKLTT-PHLRLGLRAMDIHREVVNR-RTIPTSVDPDARFQYHAEKLTASAITQTYHYMIESGLEYGLLTTGEAIVFLKVDW-DEPETLYYHLAEPGPEVS---AHP-----NNLHICTAVGQYLAFTLMALGSPGERREIRQEERLKAMKNLKTWAEDFESTLRSIPENERS------ASSDY-SP-------GHEPTTYK--DVD-------------RSPALPR----------KR---TRRTAVCQIGEG-SLTKDDRQ---EPSDDESA---SRP-PDTPTPTGRNTRQG-------------TRRSQR------LALRPR-----------------GGGG---------------------------EQ----GR---------QYCTQKCLLGMVKGGFLDPECPNVAL----------HC-----------------KSCAP----ARTR-HPVDHK-EWL----------------RLLWKQLKQ---------SLDDG----IRPLGEGGARGVLFQVTLLVHGYTFVSKGTVRAFIKDLKHEAAVYERLKPIQGVHVPVFLGAIDLRSM-------NKTYYYD---HRVYVVHMTFLSWGGCSIDNAQKTGDI----------------NRS---LEDEAIRSLRAMHR----QGVIHKDVRLANMLFNPETN----RVVVIDFER--A----LLLKPAR-RPLAQLVP-NKRA----WKSEM-MDAKKVTGDSSKRSRASQSFS-EDIWLAKTAFLE------WNADRWA---------------------RAVRAPC----------------
>GCA_019593445.1_Spok1
---------------------------------------------------------------MDG--------------------------------SLSVEELTRLLREAEQRA-----------KE-ERQRAEREQQRAEEAERERQEER----------------------------QRAER-------EQQ---------------------------------------RAEK-------EQ--------------Q---------------------------------------RA-------------E----------------------EAERE----------------------------RQEE--------------R---------------------------------------------------------------QRAE---------------------REQQRAEKEQQ----------------------------RA-----------E-----------------------------------EA--ERE---------R----Q----------------------EER-------QRAE-------R-------EL--------------QR-AEASEEQTRLTTLDEYMAACHTSV-FSRFAIETDPKLT--SRGSITNPRDKWCPKKLSPWPDFLDQQKLTFGTLYDS----FPTESRVFENRNFLAGLGNRI-SQ-RP-IADEKTLEYFLHNSVEDPVRAIIQ----QLKQVEEVSRAFQIGDGV--VFENHPHAL--------------SDVAEEVVERE---TPSI---------PP------------RTPD-HRRDLNQLR--------PDQICVYRS---DNT----LSSRRTMVYVSEYKPPHKLTT-PHLRLGLRAMDIHREVVNR-RTIPTSVDPDARFQYHAEKLTASAITQTYHYMIESGLEYGLLTTGEAIVFLKVDW-DEPETLYYHLAEPGPEVS---AHP-----NNLHICTAVGQYLAFTLMALGSPGERREIRQEERLKAMKNLKTWAEDFESTLRSIPENERS------ASSDY-SP-------GHEPTTYK--DVD-------------RSPALPR----------KR---TRRTAVCQIGEG-SLTKDDRQ---EPSDDESA---SRP-PDTPTPTGRNTRQG-------------TRRSQR------LALRPR-----------------GGGG---------------------------EQ----GR---------QYCTQKCLLGMVKGGFLDPECPNVAL----------HC-----------------KSCAP----ARTR-HPVDHK-EWL----------------RLLWKQLKQ---------SLDDG----IRPLGEGGARGVLFQVTLLVHGYTFVSKGTVRAFIKDLKHEAAVYERLKPIQGVHVPVFLGAIDLRSM-------NKTYYYD---HRVYVVHMTFLSWGGCSIDNAQKTGDI----------------NRS---LEDEAIRSLRAMHR----QGVIHKDVRLANMLFNPETN----RVVVIDFER--A----LLLKPAR-RPLAQLVP-NKRA----WKSEM-MDAKKVTGDSSKRSRASQSFS-EDIWLAKTAFLE------WNADRWA---------------------RAVRAPC----------------
>GCA_019593505.1_Spok1
---------------------------------------------------------------MDG--------------------------------SLSVEELTRLLREAEQRA-----------KE-ERQRAEREQQRAEEAERERQEER----------------------------QRAER-------EQQ---------------------------------------RAEK-------EQ--------------Q---------------------------------------RA-------------E----------------------EAERE----------------------------RQEE--------------R---------------------------------------------------------------QRAE---------------------REQQRAEKEQQ----------------------------RA-----------E-----------------------------------EA--ERE---------R----Q----------------------EER-------QRAE-------R-------EL--------------QR-AEASEEQTRLTTLDEYMAACHTSV-FSRFAIETDPKLT--SRGSITNPRDKWCPKKLSPWPDFLDQQKLTFGTLYDS----FPTESRVFENRNFLAGLGNRI-SQ-RP-IADEKTLEYFLHNSVEDPVRAIIQ----QLKQVEEVSRAFQIGDGV--VFENHPHAL--------------SDVAEEVVERE---TPSI---------PP------------RTPD-HRRDLNQLR--------PDQICVYRS---DNT----LSSRRTMVYVSEYKPPHKLTT-PHLRLGLRAMDIHREVVNR-RTIPTSVDPDARFQYHAEKLTASAITQTYHYMIESGLEYGLLTTGEAIVFLKVDW-DEPETLYYHLAEPGPEVS---AHP-----NNLHICTAVGQYLAFTLMALGSPGERREIRQEERLKAMKNLKTWAEDFESTLRSIPENERS------ASSDY-SP-------GHEPTTYK--DVD-------------RSPALPR----------KR---TRRTAVCQIGEG-SLTKDDRQ---EPSDDESA---SRP-PDTPTPTGRNTRQG-------------TRRSQR------LALRPR-----------------GGGG---------------------------EQ----GR---------QYCTQKCLLGMVKGGFLDPECPNVAL----------HC-----------------KSCAP----ARTR-HPVDHK-EWL----------------RLLWKQLKQ---------SLDDG----IRPLGEGGARGVLFQVTLLVHGYTFVSKGTVRAFIKDLKHEAAVYERLKPIQGVHVPVFLGAIDLRSM-------NKTYYYD---HRVYVVHMTFLSWGGCSIDNAQKTGDI----------------NRS---LEDEAIRSLRAMHR----QGVIHKDVRLANMLFNPETN----RVVVIDFER--A----LLLKPAR-RPLAQLVP-NKRA----WKSEM-MDAKKVTGDSSKRSRASQSFS-EDIWLAKTAFLE------WNADRWA---------------------RAVRAPC----------------
>GCA_030719095.1_Spok1
---------------------------------------------------------------MDG--------------------------------SLSVEELTRLLREAEQRA-----------K----------------------EER----------------------------QRAEK-------EQQ---------------------------------------RAEK-------EQ--------------Q---------------------------------------RA-------------E----------------------EAERE----------------------------RQEE--------------R---------------------------------------------------------------QRAE---------------------R-------EQQ----------------------------RA-----------E-----------------------------------EA--ERE---------R----Q----------------------EER------------------------------------------KR-AEASEEQTRLTTLDEYMAACHTSV-FSRLAIETDPKLT--SRGSITNPRDKWCPKNLSPWPDFLDKQKLTFGTLYSS----FPTESRVFENRNFLAGLGNRI-SQ-RP-IADEKTLEYFLHNSVEDPVRAIIQ----QLKQVEEVSRAFQIGDGV--VFENHPHAL--------------SDVAEEVVERE---TPST---------PP------------QTPD-HRRDLNQLR--------PDQICVYRS---DNT----ESSRRTMVYVSEYKPPHKLTA-PHLRLGLRAMDIHREVVNR-RTIPTSVDPDARFQYHAEKLTASAITQTYHYMIESGLEYGLLTTGEAIVFLKVDR-DEPETLYYHLAEPGPEVS---AHP-----NNLHICTAVGQYLAFTLMALGSPGERREIRQEERLQAMKNLKTWAEDFESTLRSIPENERS------ALSDY-SP-------GHEATTYK--DVD-------------RSPALPR----------KR---TRRTAACQTGEG-SLRKDDRQ---EPSDDESA---PRP-PDTPTPTGRHTRQG-------------TRRSQR-LAL--LALRPR-----------------GGGG---------------------------EQ----GR---------QYCTQKCLLGMVKGGFLDPKCPNVAL----------HC-----------------KSCAP----ARAR-HPVDHK-EWL----------------RLLWIQLKQ---------SLDDG----IRPLAEGGARGVLFQVTLLAHGYTFVSKGTVRAFIKDLEHEAAVYERLKPIQGVHVPVFLGAIDLRSM-------NKTYYYD---HRVYVVHMTFLSWGGCSIDRAQRIGDI----------------NRS---LEDEAIRSLRAMHR----EGVIHKDVRLANMLFNPETN----RVMVIDFER--A----LLLKPPR-RPLAQLVP-NKRA----RKSET-MDAKKVTGDSSKRSRASQSFS-EDIWLAKTAFLE------WKADRWA---------------------RVARAPC----------------
>GCA_030719095.1_Spok2
---------------------------------------------------------------MEG--------------------------------SLSVEELTRLLREAEQRA-----------K----------------------EER----------------------------QRAER-------EQQ---------------------------------------RAEK-------EQ--------------Q---------------------------------------RA-------------E---------------------------------------------------------KE--------------R---------------------------------------------------------------QRAE---------------------R-------EQQ----------------------------RA-----------E-----------------------------------EA--ERE---------R----Q----------------------EER------------------------------------------KR-AEASEEQTRLTTLDEYMAACHTSV-FSRLAIETDPKLT--SRGSITNPRDKWCPKNLSPWPDFLDKQKLTFGTLYSS----FPTESRVFENRNFLAGLGNRI-SQ-RP-IADEKTLEYFLHNSVEDPVRAIIQ----QLKQVEEVSRAFQIGDGV--VFENHPHAL--------------SDVAEEVVERE---TPST---------PP------------QTPD-HRRDLNQLR--------PDQICVYRS---DNT----ESSRRTMVYVSEYKPPHKLTA-PHLRLGLRAMDIHREVVNR-RTIPTSVDPDARFQYHAEKLTASAITQTYHYMIESGLEYGLLTTGEAIVFLKVDR-DEPETLYYHLAEPGPEVS---AHP-----NNLHICTAVGQYLAFTLMALGSPGERREIRQEERLQAMKNLKTWAEDFESTLRSIPENERS------ALSDY-SP-------GHEATTYK--DVD-------------RSPALPR----------KR---TRRTAACQTGEG-SLRKDDRQ---EPSDDESA---PRP-PDTPTPTGRHTRQG-------------TRRSQR-LAL--LALRPR-----------------GGGG---------------------------EQ----GR---------QYCTQKCLLGMVKGGFLDPKCPNVAL----------HC-----------------KSCAP----ARAR-HPVDHK-EWL----------------RLLWIQLKQ---------SLDDG----IRPLAEGGARGVLFQVTLLAHGYTFVSKGTVRAFIKDLEHEAAVYERLKPIQGVHVPVFLGAIDLRSM-------NKTYYYD---HRVYVVHMTFLSWGGCSIDRAQRIGDI----------------NRS---LEDEAIRSLRAMHR----EGVIHKDVRLANMLFNPETN----RVMVIDFER--A----LLLKPPR-RPLAQLVP-NKRA----RKSET-MDAKKVTGDSSKRSRASQSFS-EDIWLAKTAFLE------WKADRWA---------------------RVARAPC----------------
>GCA_014843415.1_Spok2
---------------------------------------------------------------MDG--------------------------------SLSVEELTRLLREAEQRA-----------K----------------------EER----------------------------QRAER------------------------------------------------------------EQ--------------Q---------------------------------------RA-------------E----------------------EAERE----------------------------RQEE--------------R---------------------------------------------------------------QRAE---------------------R-------EQQ----------------------------RA-----------E-----------------------------------EA--ERE---------R----Q----------------------EER------------------------------------------QR-AEASEEQTRLTTLDKYIAACHASV-FSRFAIETDPKLT--SRGSITNPRDKWCPKNLRPWPDFLDQQKLAFSTLYDS----FPTESRVFENRNFLAGLGNRI-SQ-RP-IADEKTLEYFLHNSVEDPVRAIIQ----QLKQVEEVSRAFQIGDGV--VFENHPHAL--------------SDVAEEVVDRE---TPST---------PP------------RTPD-HRRDLNQLR--------PDQICVYRS---DNT----LSSRRTMVYVSEYKPPHKLTA-PHLRLGLRAMDIHKEVVNR-RTIPTSVDPDARFQYHAEKLTASAITQTYHYMIESGLEYGLLTTGEAIVFLKVDW-DEPETLYYHLAEPGPEVS---AHP-----NNLHICTAVGQYLAFTLMALGSPGERREIRQEERLKAMENLKTWAEDFESTLRSIPENERS------ASSDY-SP-------GHELTTYK--DVD-------------RSPALPR----------RR---TRRTAVCQIGEG-SLRKDDRQ---EPSDDESA---PRP-PDTPTPTGRNTRQG-------------TRRSQR-LAL--LALRPR-----------------GGGG---------------------------EQ----GR---------QYCTQKCLLGMVEGNFLDPKCPNVAL----------HCK---------------SKSCAP----ARAR-HPVDHK-EWL----------------RLLWIQLKQ---------SLDDG----IRPLGEGGARGVLFQVTLLAHGYTFVSKGTVRAFIKDLEHEAAVYERLKPIQGVYVPVFLGAIDLRSM-------NKTYYYD---HRVYVAHMTFLSWGGCSIDRAQRIGDM----------------DRP---LEDEAIRSLGAMHR----EGVIHKDVRLANMLFNPETN----GVMVIDFER--A----LLLKPPR-RPLAQLVP-NKRA----WKSET-MDAKKVAGDSSKRSRPSQSFS-EDIWMAKTAFLE------WNADRWT---------------------RVARAPC----------------
>GCA_014843445.1_Spok2
---------------------------------------------------------------MDG--------------------------------SLSVEELTRLLREAEQRA-----------K----------------------EER----------------------------QRAER------------------------------------------------------------EQ--------------Q---------------------------------------RA-------------E----------------------EAERE----------------------------RQEE--------------R---------------------------------------------------------------QRAE---------------------R-------EQQ----------------------------RA-----------E-----------------------------------EA--ERE---------R----Q----------------------EER------------------------------------------QR-AEASEEQTRLTTLDKYIAACHASV-FSRFAIETDPKLT--SRGSITNPRDKWCPKNLRPWPDFLDQQKLAFSTLYDS----FPTESRVFENRNFLAGLGNRI-SQ-RP-IADEKTLEYFLHNSVEDPVRAIIQ----QLKQVEEVSRAFQIGDGV--VFENHPHAL--------------SDVAEEVVDRE---TPST---------PP------------RTPD-HRRDLNQLR--------PDQICVYRS---DNT----LSSRRTMVYVSEYKPPHKLTA-PHLRLGLRAMDIHKEVVNR-RTIPTSVDPDARFQYHAEKLTASAITQTYHYMIESGLEYGLLTTGEAIVFLKVDW-DEPETLYYHLAEPGPEVS---AHP-----NNLHICTAVGQYLAFTLMALGSPGERREIRQEERLKAMENLKTWAEDFESTLRSIPENERS------ASSDY-SP-------GHELTTYK--DVD-------------RSPALPR----------RR---TRRTAVCQIGEG-SLRKDDRQ---EPSDDESA---PRP-PDTPTPTGRNTRQG-------------TRRSQR-LAL--LALRPR-----------------GGGG---------------------------EQ----GR---------QYCTQKCLLGMVEGNFLDPKCPNVAL----------HCK---------------SKSCAP----ARAR-HPVDHK-EWL----------------RLLWIQLKQ---------SLDDG----IRPLGEGGARGVLFQVTLLAHGYTFVSKGTVRAFIKDLEHEAAVYERLKPIQGVYVPVFLGAIDLRSM-------NKTYYYD---HRVYVAHMTFLSWGGCSIDRAQRIGDM----------------DRP---LEDEAIRSLGAMHR----EGVIHKDVRLANMLFNPETN----GVMVIDFER--A----LLLKPPR-RPLAQLVP-NKRA----WKSET-MDAKKVAGDSSKRSRPSQSFS-EDIWMAKTAFLE------WNADRWT---------------------RVARAPC----------------
>GCA_014843555.1_Spok3
---------------------------------------------------------------MDG--------------------------------SLSVEELTRLLREAEQRA-----------K----------------------EER----------------------------QRAER------------------------------------------------------------EQ--------------Q---------------------------------------RA-------------E----------------------EAERE----------------------------RQEE--------------R---------------------------------------------------------------QRAE---------------------R-------EQQ----------------------------RA-----------E-----------------------------------EA--ERE---------R----Q----------------------EER------------------------------------------QR-AEASEEQTRLTTLDKYIAACHASV-FSRFAIETDPKLT--SRGSITNPRDKWCPKNLRPWPDFLDQQKLAFSTLYDS----FPTESRVFENRNFLAGLGNRI-SQ-RP-IADEKTLEYFLHNSVEDPVRAIIQ----QLKQVEEVSRAFQIGDGV--VFENHPHAL--------------SDVAEEVVDRE---TPST---------PP------------RTPD-HRRDLNQLR--------PDQICVYRS---DNT----LSSRRTMVYVSEYKPPHKLTA-PHLRLGLRAMDIHKEVVNR-RTIPTSVDPDARFQYHAEKLTASAITQTYHYMIESGLEYGLLTTGEAIVFLKVDW-DEPETLYYHLAEPGPEVS---AHP-----NNLHICTAVGQYLAFTLMALGSPGERREIRQEERLKAMENLKTWAEDFESTLRSIPENERS------ASSDY-SP-------GHELTTYK--DVD-------------RSPALPR----------RR---TRRTAVCQIGEG-SLRKDDRQ---EPSDDESA---PRP-PDTPTPTGRNTRQG-------------TRRSQR-LAL--LALRPR-----------------GGGG---------------------------EQ----GR---------QYCTQKCLLGMVEGNFLDPKCPNVAL----------HCK---------------SKSCAP----ARAR-HPVDHK-EWL----------------RLLWIQLKQ---------SLDDG----IRPLGEGGARGVLFQVTLLAHGYTFVSKGTVRAFIKDLEHEAAVYERLKPIQGVYVPVFLGAIDLRSM-------NKTYYYD---HRVYVAHMTFLSWGGCSIDRAQRIGDM----------------DRP---LEDEAIRSLGAMHR----EGVIHKDVRLANMLFNPETN----GVMVIDFER--A----LLLKPPR-RPLAQLVP-NKRA----WKSET-MDAKKVAGDSSKRSRPSQSFS-EDIWMAKTAFLE------WNADRWT---------------------RVARAPC----------------
>GCA_014843565.1_Spok3
---------------------------------------------------------------MDG--------------------------------SLSVEELTRLLREAEQRA-----------K----------------------EER----------------------------QRAER------------------------------------------------------------EQ--------------Q---------------------------------------RA-------------E----------------------EAERE----------------------------RQEE--------------R---------------------------------------------------------------QRAE---------------------R-------EQQ----------------------------RA-----------E-----------------------------------EA--ERE---------R----Q----------------------EER------------------------------------------QR-AEASEEQTRLTTLDKYIAACHASV-FSRFAIETDPKLT--SRGSITNPRDKWCPKNLRPWPDFLDQQKLAFSTLYDS----FPTESRVFENRNFLAGLGNRI-SQ-RP-IADEKTLEYFLHNSVEDPVRAIIQ----QLKQVEEVSRAFQIGDGV--VFENHPHAL--------------SDVAEEVVDRE---TPST---------PP------------RTPD-HRRDLNQLR--------PDQICVYRS---DNT----LSSRRTMVYVSEYKPPHKLTA-PHLRLGLRAMDIHKEVVNR-RTIPTSVDPDARFQYHAEKLTASAITQTYHYMIESGLEYGLLTTGEAIVFLKVDW-DEPETLYYHLAEPGPEVS---AHP-----NNLHICTAVGQYLAFTLMALGSPGERREIRQEERLKAMENLKTWAEDFESTLRSIPENERS------ASSDY-SP-------GHELTTYK--DVD-------------RSPALPR----------RR---TRRTAVCQIGEG-SLRKDDRQ---EPSDDESA---PRP-PDTPTPTGRNTRQG-------------TRRSQR-LAL--LALRPR-----------------GGGG---------------------------EQ----GR---------QYCTQKCLLGMVEGNFLDPKCPNVAL----------HCK---------------SKSCAP----ARAR-HPVDHK-EWL----------------RLLWIQLKQ---------SLDDG----IRPLGEGGARGVLFQVTLLAHGYTFVSKGTVRAFIKDLEHEAAVYERLKPIQGVYVPVFLGAIDLRSM-------NKTYYYD---HRVYVAHMTFLSWGGCSIDRAQRIGDM----------------DRP---LEDEAIRSLGAMHR----EGVIHKDVRLANMLFNPETN----GVMVIDFER--A----LLLKPPR-RPLAQLVP-NKRA----WKSET-MDAKKVAGDSSKRSRPSQSFS-EDIWMAKTAFLE------WNADRWT---------------------RVARAPC----------------
>GCA_014839635.1_Spok3
---------------------------------------------------------------MDG--------------------------------SLSVEELTKQLREAEKRA-----------KE-ER-------QRAEEAERERQEER----------------------------QRAER-------ERQRAKKEQQRAEEAERERQE-ERQRAE----------REQQRAEK-------EQ--------------Q---------------------------------------RA-------------E----------------------EAERE----------------------------RQEE--------------R---------------------------------------------------------------QRAE---------------------R-------EQQ----------------------------RA-----------EK---------------------ERQRAERER---QRA--ERE---------R----Q------------RAE-------REQ-------QRAE-------R-------EQ--------------QR-AEASEEQTRLTTLDEYIAACHASV-FSRFAIETDPKLT--SRGPITNPRDKWCPKNLRPWPDFLDQQKLTFGTLYDS----FPTESRVFENQNFLAGLGNRI-SQ-RP-IADEKTLEYFLHNSVEDPVRAIIQ----QLKQVEGVSRAFQIGDGV--VFENHPHAL--------------SDVAEEVVERG---TPST---------PP------------QTPD-HRRDLNQLR--------PDQICVYRS---DNT----ESSRRTMVYVSEYKPPHKLTA-PYLRLGLRAMDIHTEVVNR-RTIPTSVDPDARFQYHAEKLTASAITQTYHYMIESGLEYGLLTTGEAVVFLKVDW-DEPETLYYHLAEPGPEVS---AHP-----NNLHICTAVGQYLAFTLMALGSPGERREIRQEERLKAMKNLKTWAEDFESTLRSIPENERS------ASSDY-SP-------GHEPTTYK--DVD-------------RSPALPR----------KR---TRRTAVCQMGEG-SLRKDDRQ---EPSDDESA---PRP-PDTPTPTGRNTRQG-------------TRRSQR------LALRPR-----------------GGGG---------------------------EQ----GR---------QYCTQKCLLGMVKGGFLDSKCPNVVL----------HC-----------------KSCAP----ARAR-HPVDHK-EWL----------------HLLWIQLKQ---------SLDDG----IRPLGEGGARGVLFQVTLLAHGYTFVSKGTVRAFIKDLEHEAAVYERLKRIQGVCVPVFLGAIDLRSM-------NKIYYYD---HRVYVVHMTFLSWGGCSIDRAQRIGDM----------------GRS---LEDEAIRSLRAMHR----EGVIHKDVRLANMLFSPETN----GVMVIDFER--A----LLLKQPR-RPLAQLVP-NKRA----WKSEA-MDVKKVTGDSSKRSRSHQSFS-EDIWLAKTAFLE------WNADRWA---------------------RVARAPC----------------
>GCA_036785135.1_Spok2
---------------------------------------------------------------MDG--------------------------------SLSVEELTKQLREAEKRA-----------KE-ER-------QRAEEAERERQEER----------------------------QRAER-------ERQRAKKEQQRAEEAERERQE-ERQRAE----------REQQRAEK-------EQ--------------Q---------------------------------------RA-------------E----------------------EAERE----------------------------RQEE--------------R---------------------------------------------------------------QRAE---------------------R-------EQQ----------------------------RA-----------EK---------------------ERQRAERER---QRA--ERE---------R----Q------------RAE-------REQ-------QRAE-------R-------EQ--------------QR-AEASEEQTRLTTLDEYIAACHASV-FSRFAIETDPKLT--SRGPITNPRDKWCPKNLRPWPDFLDQQKLTFGTLYDS----FPTESRVFENQNFLAGLGNRI-SQ-RP-IADEKTLEYFLHNSVEDPVRAIIQ----QLKQVEGVSRAFQIGDGV--VFENHPHAL--------------SDVAEEVVERG---TPST---------PP------------QTPD-HRRDLNQLR--------PDQICVYRS---DNT----ESSRRTMVYVSEYKPPHKLTA-PYLRLGLRAMDIHTEVVNR-RTIPTSVDPDARFQYHAEKLTASAITQTYHYMIESGLEYGLLTTGEAVVFLKVDW-DEPETLYYHLAEPGPEVS---AHP-----NNLHICTAVGQYLAFTLMALGSPGERREIRQEERLKAMKNLKTWAEDFESTLRSIPENERS------ASSDY-SP-------GHEPTTYK--DVD-------------RSPALPR----------KR---TRRTAVCQMGEG-SLRKDDRQ---EPSDDESA---PRP-PDTPTPTGRNTRQG-------------TRRSQR------LALRPR-----------------GGGG---------------------------EQ----GR---------QYCTQKCLLGMVKGGFLDSKCPNVVL----------HC-----------------KSCAP----ARAR-HPVDHK-EWL----------------HLLWIQLKQ---------SLDDG----IRPLGEGGARGVLFQVTLLAHGYTFVSKGTVRAFIKDLEHEAAVYERLKRIQGVCVPVFLGAIDLRSM-------NKIYYYD---HRVYVVHMTFLSWGGCSIDRAQRIGDM----------------GRS---LEDEAIRSLRAMHR----EGVIHKDVRLANMLFSPETN----GVMVIDFER--A----LLLKQPR-RPLAQLVP-NKRA----WKSEA-MDVKKVTGDSSKRSRSHQSFS-EDIWLAKTAFLE------WNADRWA---------------------RVARAPC----------------
>GCA_014154955.1_Spok8
---------------------------------------------------------------MDG--------------------------------SLSVEELTKQLREAEKRA-----------KE-ER-------QRAEEAERERQEER----------------------------QRAER-------ERQRAKKEQQRAEEAERERQE-ERQRAE----------REQQRAEK-------EQ--------------Q---------------------------------------RA-------------E----------------------EAERE----------------------------RQEE--------------R---------------------------------------------------------------QRAE---------------------R-------EQQ----------------------------RA-----------EK---------------------ERQRAERER---QRA--ERE---------R----Q------------RAE-------REQ-------QRAE-------R-------EQ--------------QR-AEASEEQTRLTTLDEYIAACHASV-FSRFAIETDPKLT--SRGPITNPRDKWCPKNLRPWPDFLDQQKLTFGTLYDS----FPTESRVFENQNFLAGLGNRI-SQ-RP-IADEKTLEYFLHNSVEDPVRAIIQ----QLKQVEGVSRAFQIGDGV--VFENHPHAL--------------SDVAEEVVERG---TPST---------PP------------QTPD-HRRDLNQLR--------PDQICVYRS---DNT----ESSRRTMVYVSEYKPPHKLTA-PYLRLGLRAMDIHTEVVNR-RTIPTSVDPDARFQYHAEKLTASAITQTYHYMIESGLEYGLLTTGEAVVFLKVDW-DEPETLYYHLAEPGPEVS---AHP-----NNLHICTAVGQYLAFTLMALGSPGERREIRQEERLKAMKNLKTWAEDFESTLRSIPENERS------ASSDY-SP-------GHEPTTYK--DVD-------------RSPALPR----------KR---TRRTAVCQMGEG-SLRKDDRQ---EPSDDESA---PRP-PDTPTPTGRNTRQG-------------TRRSQR------LALRPR-----------------GGGG---------------------------EQ----GR---------QYCTQKCLLGMVKGGFLDSKCPNVVL----------HC-----------------KSCAP----ARAR-HPVDHK-EWL----------------HLLWIQLKQ---------SLDDG----IRPLGEGGARGVLFQVTLLAHGYTFVSKGTVRAFIKDLEHEAAVYERLKRIQGVCVPVFLGAIDLRSM-------NKIYYYD---HRVYVVHMTFLSWGGCSIDRAQRIGDM----------------GRS---LEDEAIRSLRAMHR----EGVIHKDVRLANMLFSPETN----GVMVIDFER--A----LLLKQPR-RPLAQLVP-NKRA----WKSEA-MDVKKVTGDSSKRSRSHQSFS-EDIWLAKTAFLE------WNADRWA---------------------RVARAPC----------------
>GCA_025331925.1_Spok8
---------------------------------------------------------------MDG--------------------------------SLSVEELTKQLREAEKRA-----------KE-ER-------QRAEEAERERQEER----------------------------QRAER-------ERQRAKKEQQRAEEAERERQE-ERQRAE----------REQQRAEK-------EQ--------------Q---------------------------------------RA-------------E----------------------EAERE----------------------------RQEE--------------R---------------------------------------------------------------QRAE---------------------R-------EQQ----------------------------RA-----------EK---------------------ERQRAERER---QRA--ERE---------R----Q------------RAE-------REQ-------QRAE-------R-------EQ--------------QR-AEASEEQTRLTTLDEYIAACHASV-FSRFAIETDPKLT--SRGPITNPRDKWCPKNLRPWPDFLDQQKLTFGTLYDS----FPTESRVFENQNFLAGLGNRI-SQ-RP-IADEKTLEYFLHNSVEDPVRAIIQ----QLKQVEGVSRAFQIGDGV--VFENHPHAL--------------SDVAEEVVERG---TPST---------PP------------QTPD-HRRDLNQLR--------PDQICVYRS---DNT----ESSRRTMVYVSEYKPPHKLTA-PYLRLGLRAMDIHTEVVNR-RTIPTSVDPDARFQYHAEKLTASAITQTYHYMIESGLEYGLLTTGEAVVFLKVDW-DEPETLYYHLAEPGPEVS---AHP-----NNLHICTAVGQYLAFTLMALGSPGERREIRQEERLKAMKNLKTWAEDFESTLRSIPENERS------ASSDY-SP-------GHEPTTYK--DVD-------------RSPALPR----------KR---TRRTAVCQMGEG-SLRKDDRQ---EPSDDESA---PRP-PDTPTPTGRNTRQG-------------TRRSQR------LALRPR-----------------GGGG---------------------------EQ----GR---------QYCTQKCLLGMVKGGFLDSKCPNVVL----------HC-----------------KSCAP----ARAR-HPVDHK-EWL----------------HLLWIQLKQ---------SLDDG----IRPLGEGGARGVLFQVTLLAHGYTFVSKGTVRAFIKDLEHEAAVYERLKRIQGVCVPVFLGAIDLRSM-------NKIYYYD---HRVYVVHMTFLSWGGCSIDRAQRIGDM----------------GRS---LEDEAIRSLRAMHR----EGVIHKDVRLANMLFSPETN----GVMVIDFER--A----LLLKQPR-RPLAQLVP-NKRA----WKSEA-MDVKKVTGDSSKRSRSHQSFS-EDIWLAKTAFLE------WNADRWA---------------------RVARAPC----------------
>GCA_018894095.1_Spok7
---------------------------------------------------------------MDG--------------------------------SLSVEELTKQLREAEKRA-----------KE-ER-------QRAEEAERERQEER----------------------------QRAER-------ERQRAKKEQQRAEEAERERQE-ERQRAE----------REQQRAEK-------EQ--------------Q---------------------------------------RA-------------E----------------------EAERE----------------------------RQEE--------------R---------------------------------------------------------------QRAE---------------------R-------EQQ----------------------------RA-----------EK---------------------ERQRAERER---QRA--ERE---------R----Q------------RAE-------REQ-------QRAE-------R-------EQ--------------QR-AEASEEQTRLTTLDEYIAACHASV-FSRFAIETDPKLT--SRGPITNPRDKWCPKNLRPWPDFLDQQKLTFGTLYDS----FPTESRVFENQNFLAGLGNRI-SQ-RP-IADEKTLEYFLHNSVEDPVRAIIQ----QLKQVEGVSRAFQIGDGV--VFENHPHAL--------------SDVAEEVVERG---TPST---------PP------------QTPD-HRRDLNQLR--------PDQICVYRS---DNT----ESSRRTMVYVSEYKPPHKLTA-PYLRLGLRAMDIHTEVVNR-RTIPTSVDPDARFQYHAEKLTASAITQTYHYMIESGLEYGLLTTGEAVVFLKVDW-DEPETLYYHLAEPGPEVS---AHP-----NNLHICTAVGQYLAFTLMALGSPGERREIRQEERLKAMKNLKTWAEDFESTLRSIPENERS------ASSDY-SP-------GHEPTTYK--DVD-------------RSPALPR----------KR---TRRTAVCQMGEG-SLRKDDRQ---EPSDDESA---PRP-PDTPTPTGRNTRQG-------------TRRSQR------LALRPR-----------------GGGG---------------------------EQ----GR---------QYCTQKCLLGMVKGGFLDSKCPNVVL----------HC-----------------KSCAP----ARAR-HPVDHK-EWL----------------HLLWIQLKQ---------SLDDG----IRPLGEGGARGVLFQVTLLAHGYTFVSKGTVRAFIKDLEHEAAVYERLKRIQGVCVPVFLGAIDLRSM-------NKIYYYD---HRVYVVHMTFLSWGGCSIDRAQRIGDM----------------GRS---LEDEAIRSLRAMHR----EGVIHKDVRLANMLFSPETN----GVMVIDFER--A----LLLKQPR-RPLAQLVP-NKRA----WKSEA-MDVKKVTGDSSKRSRSHQSFS-EDIWLAKTAFLE------WNADRWA---------------------RVARAPC----------------
>GCA_030345115.2_Spok4
---------------------------------------------------------------MDG--------------------------------SLSVEELTKQLREAEKRA-----------KE-ER-------QRAEEAERERQEER----------------------------QRAER-------ERQRAKKEQQRAEEAERERQE-ERQRAE----------REQQRAEK-------EQ--------------Q---------------------------------------RA-------------E----------------------EAERE----------------------------RQEE--------------R---------------------------------------------------------------QRAE---------------------R-------EQQ----------------------------RA-----------EK---------------------ERQRAERER---QRA--ERE---------R----Q------------RAE-------REQ-------QRAE-------R-------EQ--------------QR-AEASEEQTRLTTLDEYIAACHASV-FSRFAIETDPKLT--SRGPITNPRDKWCPKNLRPWPDFLDQQKLTFGTLYDS----FPTESRVFENQNFLAGLGNRI-SQ-RP-IADEKTLEYFLHNSVEDPVRAIIQ----QLKQVEGVSRAFQIGDGV--VFENHPHAL--------------SDVAEEVVERG---TPST---------PP------------QTPD-HRRDLNQLR--------PDQICVYRS---DNT----ESSRRTMVYVSEYKPPHKLTA-PYLRLGLRAMDIHTEVVNR-RTIPTSVDPDARFQYHAEKLTASAITQTYHYMIESGLEYGLLTTGEAVVFLKVDW-DEPETLYYHLAEPGPEVS---AHP-----NNLHICTAVGQYLAFTLMALGSPGERREIRQEERLKAMKNLKTWAEDFESTLRSIPENERS------ASSDY-SP-------GHEPTTYK--DVD-------------RSPALPR----------KR---TRRTAVCQMGEG-SLRKDDRQ---EPSDDESA---PRP-PDTPTPTGRNTRQG-------------TRRSQR------LALRPR-----------------GGGG---------------------------EQ----GR---------QYCTQKCLLGMVKGGFLDSKCPNVVL----------HC-----------------KSCAP----ARAR-HPVDHK-EWL----------------HLLWIQLKQ---------SLDDG----IRPLGEGGARGVLFQVTLLAHGYTFVSKGTVRAFIKDLEHEAAVYERLKRIQGVCVPVFLGAIDLRSM-------NKIYYYD---HRVYVVHMTFLSWGGCSIDRAQRIGDM----------------GRS---LEDEAIRSLRAMHR----EGVIHKDVRLANMLFSPETN----GVMVIDFER--A----LLLKQPR-RPLAQLVP-NKRA----WKSEA-MDVKKVTGDSSKRSRSHQSFS-EDIWLAKTAFLE------WNADRWA---------------------RVARAPC----------------
>GCA_018894095.1_Spok8
---------------------------------------------------------------MDG--------------------------------SLSVEELTKQLREAEKRA-----------KE-ER-------QRAEEAERERQEER----------------------------QRAER-------ERQRAKKEQQRAEEAERERQE-ERQRAE----------REQQRAEK-------EQ--------------Q---------------------------------------RA-------------E----------------------EAERE----------------------------RQEE--------------R---------------------------------------------------------------QRAE---------------------R-------EQQ----------------------------RA-----------EK---------------------ERQRAERER---QRA--ERE---------R----Q------------RAE-------REQ-------QRAE-------R-------EQ--------------QR-AEASEEQTRLTTLDEYIAACHASV-FSRFAIETDPKLT--SRGPITNPRDKWCPKNLRPWPDFLDQQKLTFGTLYDS----FPTESRVFENQNFLAGLGNRI-SQ-RP-IADEKTLEYFLHNSVEDPVRAIIQ----QLKQVEGVSRAFQIGDGV--VFENHPHAL--------------SDVAEEVVERG---TPST---------PP------------QTPD-HRRDLNQLR--------PDQICVYRS---DNT----ESSRRTMVYVSEYKPPHKLTA-PYLRLGLRAMDIHTEVVNR-RTIPTSVDPDARFQYHAEKLTASAITQTYHYMIESGLEYGLLTTGEAVVFLKVDW-DEPETLYYHLAEPGPEVS---AHP-----NNLHICTAVGQYLAFTLMALGSPGERREIRQEERLKAMKNLKTWAEDFESTLRSIPENERS------ASSDY-SP-------GHEPTTYK--DVD-------------RSPALPR----------KR---TRRTAVCQMGEG-SLRKDDRQ---EPSDDESA---PRP-PDTPTPTGRNTRQG-------------TRRSQR------LALRPR-----------------GGGG---------------------------EQ----GR---------QYCTQKCLLGMVKGGFLDSKCPNVVL----------HC-----------------KSCAP----ARAR-HPVDHK-EWL----------------HLLWIQLKQ---------SLDDG----IRPLGEGGARGVLFQVTLLAHGYTFVSKGTVRAFIKDLEHEAAVYERLKRIQGVCVPVFLGAIDLRSM-------NKIYYYD---HRVYVVHMTFLSWGGCSIDRAQRIGDM----------------GRS---LEDEAIRSLRAMHR----EGVIHKDVRLAN------------------------------------------------------------------------------------------------------------------------------------------------------
>GCA_014154955.1_Spok9
---------------------------------------------------------------MDG--------------------------------ALSVEELTRLLREAEQRA-----------KE-ER-------QRAEEAERERQEER----------------------------QRAER-------EQQRAEREQ---------------QRAE----------REQQRAER-------EQ--------------Q---------------------------------------RA-------------E----------------------EAERQ----------------------------QQEE--------------R-------------------------------------------------------------------------------------------------------------------------------------------------------------------------------------------------------------------------------------------------------------------------QR-AEASEEQTRLTTLDEYIAACHTSV-FSRFAIETDPKLT--SRGSITNPRDKWCPKNLRPWPDFLDQQKLTFGALYDA----FPTESRVFENRNFLAGLGNRI-SQ-RP-IADEKTLEYFLHNSVEDPVRAIIQ----QLKQVEEVSRAFQIGDGV--VFENHPHAL--------------SDVAEEVVERE---TPST---------PP------------QTPD-HRRDLNQLR--------PDQICVYRS---DNT----ESSRRTMVYVSEYKPPHKLTA-PYLRLGLRAMDIHREVVNR-RTIPTSVDPDARFQYHAEKLTASAITQTYHYMIESGLEYGLLTTGEAVVFLKVDW-DEPETLYYHLAEPGPEVS---AHP-----NNLHICTAVGQYLAFTLMALGSPGERREIRQEERLKAMKNLKTWAEDFESTLRSIPENERS------ASSDY-SP-------GHEPTTYK--DVD-------------RSPALPR----------KR---TRRTAECQIGEG-SLRKDDRQ---EPSDDESA---SRP-PDTPTPTGRNTRQG-------------TRRSQR------LALRPR-----------------GGGG---------------------------EQ----GR---------QYCTQKCLLGMVKGGFLDSKCPNVVL----------HC-----------------KSCAP----ARAR-HPVDHK-EWL----------------HLLWIQLKQ---------SLDDG----IRPLGEGGARGVLFQVTLLAHGYTFVSKGTVRAFIKDLEHEAAVYERLKPIQGVNVPVFLGAIDLRSM-------NKTYYYD---HRVYVVHMTFLSWGGCSIDRAQNMGDM----------------NRS---LEDEAIRSLRAMHR----KGVIHKDVRLENMLFNPETN----GVMVIDFER--A----LLLKQPR-RPLAQLVP-NKRA----WKSET-MDAKKVTGDSNKRSRSSQSFS-EDIWLAKTAFLE------WNADRWT---------------------RVARAPC----------------
>GCA_025331925.1_Spok9
---------------------------------------------------------------MDG--------------------------------ALSVEELTRLLREAEQRA-----------KE-ER-------QRAEEAERERQEER----------------------------QRAER-------EQQRAEREQ---------------QRAE----------REQQRAER-------EQ--------------Q---------------------------------------RA-------------E----------------------EAERQ----------------------------QQEE--------------R-------------------------------------------------------------------------------------------------------------------------------------------------------------------------------------------------------------------------------------------------------------------------QR-AEASEEQTRLTTLDEYIAACHTSV-FSRFAIETDPKLT--SRGSITNPRDKWCPKNLRPWPDFLDQQKLTFGALYDA----FPTESRVFENRNFLAGLGNRI-SQ-RP-IADEKTLEYFLHNSVEDPVRAIIQ----QLKQVEEVSRAFQIGDGV--VFENHPHAL--------------SDVAEEVVERE---TPST---------PP------------QTPD-HRRDLNQLR--------PDQICVYRS---DNT----ESSRRTMVYVSEYKPPHKLTA-PYLRLGLRAMDIHREVVNR-RTIPTSVDPDARFQYHAEKLTASAITQTYHYMIESGLEYGLLTTGEAVVFLKVDW-DEPETLYYHLAEPGPEVS---AHP-----NNLHICTAVGQYLAFTLMALGSPGERREIRQEERLKAMKNLKTWAEDFESTLRSIPENERS------ASSDY-SP-------GHEPTTYK--DVD-------------RSPALPR----------KR---TRRTAECQIGEG-SLRKDDRQ---EPSDDESA---SRP-PDTPTPTGRNTRQG-------------TRRSQR------LALRPR-----------------GGGG---------------------------EQ----GR---------QYCTQKCLLGMVKGGFLDSKCPNVVL----------HC-----------------KSCAP----ARAR-HPVDHK-EWL----------------HLLWIQLKQ---------SLDDG----IRPLGEGGARGVLFQVTLLAHGYTFVSKGTVRAFIKDLEHEAAVYERLKPIQGVNVPVFLGAIDLRSM-------NKTYYYD---HRVYVVHMTFLSWGGCSIDRAQNMGDM----------------NRS---LEDEAIRSLRAMHR----KGVIHKDVRLENMLFNPETN----GVMVIDFER--A----LLLKQPR-RPLAQLVP-NKRA----WKSET-MDAKKVTGDSNKRSRSSQSFS-EDIWLAKTAFLE------WNADRWT---------------------RVARAPC----------------
>GCA_018894095.1_Spok9
---------------------------------------------------------------MDG--------------------------------ALSVEELTRLLREAEQRA-----------KE-ER-------QRAEEAERERQEER----------------------------QRAER-------EQQRAEREQ---------------QRAE----------REQQRAER-------EQ--------------Q---------------------------------------RA-------------E----------------------EAERQ----------------------------QQEE--------------R-------------------------------------------------------------------------------------------------------------------------------------------------------------------------------------------------------------------------------------------------------------------------QR-AEASEEQTRLTTLDEYIAACHTSV-FSRFAIETDPKLT--SRGSITNPRDKWCPKNLRPWPDFLDQQKLTFGALYDA----FPTESRVFENRNFLAGLGNRI-SQ-RP-IADEKTLEYFLHNSVEDPVRAIIQ----QLKQVEEVSRAFQIGDGV--VFENHPHAL--------------SDVAEEVVERE---TPST---------PP------------QTPD-HRRDLNQLR--------PDQICVYRS---DNT----ESSRRTMVYVSEYKPPHKLTA-PYLRLGLRAMDIHREVVNR-RTIPTSVDPDARFQYHAEKLTASAITQTYHYMIESGLEYGLLTTGEAVVFLKVDW-DEPETLYYHLAEPGPEVS---AHP-----NNLHICTAVGQYLAFTLMALGSPGERREIRQEERLKAMKNLKTWAEDFESTLRSIPENERS------ASSDY-SP-------GHEPTTYK--DVD-------------RSPALPR----------KR---TRRTAECQIGEG-SLRKDDRQ---EPSDDESA---SRP-PDTPTPTGRNTRQG-------------TRRSQR------LALRPR-----------------GGGG---------------------------EQ----GR---------QYCTQKCLLGMVKGGFLDSKCPNVVL----------HC-----------------KSCAP----ARAR-HPVDHK-EWL----------------HLLWIQLKQ---------SLDDG----IRPLGEGGARGVLFQVTLLAHGYTFVSKGTVRAFIKDLEHEAAVYERLKPIQGVNVPVFLGAIDLRSM-------NKTYYYD---HRVYVVHMTFLSWGGCSIDRAQNMGDM----------------NRS---LEDEAIRSLRAMHR----KGVIHKDVRLENMLFNPETN----GVMVIDFER--A----LLLKQPR-RPLAQLVP-NKRA----WKSET-MDAKKVTGDSNKRSRSSQSFS-EDIWLAKTAFLE------WNADRWT---------------------RVARAPC----------------
>GCA_030345115.2_Spok5
---------------------------------------------------------------MDG--------------------------------ALSVEELTRLLREAEQRA-----------KE-ER-------QRAEEAERERQEER----------------------------QRAER-------EQQRAEREQ---------------QRAE----------REQQRAER-------EQ--------------Q---------------------------------------RA-------------E----------------------EAERQ----------------------------QQEE--------------R-------------------------------------------------------------------------------------------------------------------------------------------------------------------------------------------------------------------------------------------------------------------------QR-AEASEEQTRLTTLDEYIAACHTSV-FSRFAIETDPKLT--SRGSITNPRDKWCPKNLRPWPDFLDQQKLTFGALYDA----FPTESRVFENRNFLAGLGNRI-SQ-RP-IADEKTLEYFLHNSVEDPVRAIIQ----QLKQVEEVSRAFQIGDGV--VFENHPHAL--------------SDVAEEVVERE---TPST---------PP------------QTPD-HRRDLNQLR--------PDQICVYRS---DNT----ESSRRTMVYVSEYKPPHKLTA-PYLRLGLRAMDIHREVVNR-RTIPTSVDPDARFQYHAEKLTASAITQTYHYMIESGLEYGLLTTGEAVVFLKVDW-DEPETLYYHLAEPGPEVS---AHP-----NNLHICTAVGQYLAFTLMALGSPGERREIRQEERLKAMKNLKTWAEDFESTLRSIPENERS------ASSDY-SP-------GHEPTTYK--DVD-------------RSPALPR----------KR---TRRTAECQIGEG-SLRKDDRQ---EPSDDESA---SRP-PDTPTPTGRNTRQG-------------TRRSQR------LALRPR-----------------GGGG---------------------------EQ----GR---------QYCTQKCLLGMVKGGFLDSKCPNVVL----------HC-----------------KSCAP----ARAR-HPVDHK-EWL----------------HLLWIQLKQ---------SLDDG----IRPLGEGGARGVLFQVTLLAHGYTFVSKGTVRAFIKDLEHEAAVYERLKPIQGVNVPVFLGAIDLRSM-------NKTYYYD---HRVYVVHMTFLSWGGCSIDRAQNMGDM----------------NRS---LEDEAIRSLRAMHR----KGVIHKDVRLENMLFNPETN----GVMVIDFER--A----LLLKQPR-RPLAQLVP-NKRA----WKSET-MDAKKVTGDSNKRSRSSQSFS-EDIWLAKTAFLE------WNADRWT---------------------RVARAPC----------------
>GCA_013423245.1_Spok5
--------------------------------------------------------------------------------------------------------------------------------------------RAEEAERERQEER----------------------------------------------------------------QRAE----------REQQRAER-------EQ--------------Q---------------------------------------RA-------------E----------------------EAERQ----------------------------QQEE--------------R-------------------------------------------------------------------------------------------------------------------------------------------------------------------------------------------------------------------------------------------------------------------------QR-AEASEEQTRLTTLDEYIAACHTSV-FSRFAIETDPKLT--SRGSITNPRDKWCPKNLRPWPDFLDQQKLTFGTLYDS----FPTESRVFENRNFLAGLGNRI-SQ-RP-IADEKTLEYFLHNSVEDPVRAIIQ----QLKQVEEVSRAFPIGDGV--VFENHPHAL--------------SDVAEEVVERE---TPST---------PP------------QTPD-HRRDLNQLR--------PDQICVYRS---DNT----ESSRRTMVYVSEYKPPHKLTA-PYLRLGLRAMDIHKEVVNR-RTIPTSVDPDARFQYHAEKLTASAITQTYHYMIESGLEYGLLTTGEAVVFLKVDW-DEPETLYYHLAEPGPEVS---AHP-----NNLHICTAVGQYLAFTLMALGSPGERREIRQEERLKAMKNLKTWAEDFESTLRSIPENERS------ASSDY-SP-------GHEPTTYK--VVD-------------RSPALPR----------KR---TRRTAECQIGEG-SLRKDDRQ---EPSDDESA---SRP-PDTPTPTGRNTRQG-------------TRRSRR------LALRPR-----------------GGGG---------------------------EQ----GR---------QYCTQKCLLGMVKGGFLDSKCPNVVL----------HC-----------------KSCAP----ARAR-HPVDHE-EWL----------------RLLWIQLKQ---------SLDDG----IRPLGEGGARGVLFQVTLLAHGYTFVSKGTVRAFIKDLEHEAAVYERLKPIQGVHVPVFLGAIDLRSM-------NKTYYYD---HRVYVVHMTFLSWGGCSIDRAQNMGDM----------------NRS---LEDEAIRSLRAMHR----KGVIHKDVRLENMLFNPETN----GVMVIDFER--A----LLLKQPR-RPLAQLVP-NKRA----WKSET-MDAKKVTGDSNKRSRSSQSFS-EDIWLAKTAFSE------WNADRWT---------------------RVARAPC----------------
>GCA_016164145.2_Spok5
---------------------------------------------------------------MDG--------------------------------SLSVEELTRLLREAEQRA-----------KE-ERQRAEREKQRAEEAERERQEER----------------------------QRAER-------EQQRAEEAE--------------RERRE-----------ERQRAER-------EK--------------Q---------------------------------------RA-------------E----------------------EAERE----------------------------RREE--------------R---------------------------------------------------------------QRAE---------------------R-------EQ---------------------------------------------------------------------------------------------------Q------------RAE-------REQ-------QRAE-------R-------EQ--------------QR-AEASEEQTRLTTLDEYIAACHISV-FSRFAIETDPKLT--SRGSITNPRDKWCPRNLRPWPDFLDQQKLTFGTLYDS----FPTESRIFENRNFLAGLGNRI-SQ-RP-IADEKTLEYFLHNSVEDPVRAIIQ----QLKQVEEVSRAFQIGDGV--VFENHPHAL--------------SDVAEEVVERE---TPST---------PP------------RTPD-HRRDLNQLR--------PDQICVYRS---DNT----LSSRRTMVYVSEYKPPHKLTT-PHLRLGLRAMDIHREVVNR-RTIPTSVDPDARFQYHAEKLTASAITQTYHYMIESGLEYGLLTTGEAIVFLKVDW-DEPETLYYHLAEPGPEVS---AHP-----NNLHICTAVGQYLAFTLMALGSPGERREIRQEERLKAMKNLKTWAEDFESTLRSIPENERS------ASSDY-SP-------GHEPTTYK--DVD-------------RSPALPR----------KR---TRRTAVCQIGER-SLRRDDRQ---EPSDDESA---PRP-PDTPTPTGRNTRQG-------------TRRSQR------LALRPR-----------------GGGG---------------------------EQ----GR---------QYCTQKCLLGMVKGGFLDPKCPNVAL----------HC-----------------KSCAP----ARAR-HPVDHK-EWL----------------RLLWKQLKQ---------SLDDG----IRPLGEGGARGVLFQVTLLAHGYTFVSKGTIRAFIKDLEHEAAVYERLKPIQGVYVPVFLGAIDLRSM-------NKIYYYD---HRVYVVHMTFLSWGGCSIDKAQKTGDI----------------NML---LEDEAIRSLRAMHR----EGVVHKDVRLANMLFSPETN----RVMVIDFER--A----LLLKPPR-RPLAQLVP-NKRA----WKSER-MDAKKMTGDSSKRSRPSQSFS-EDIWSAKTAFLE------WNADRRT---------------------RVARAAC----------------
>GCA_016166095.2_Spok1
---------------------------------------------------------------MDG--------------------------------SLSVEELTRLLREAEQRA-----------KE-ERQRAEREKQRAEEAERERQEER----------------------------QRAER-------EQQRAEEAE--------------RERRE-----------ERQRAER-------EK--------------Q---------------------------------------RA-------------E----------------------EAERE----------------------------RREE--------------R---------------------------------------------------------------QRAE---------------------R-------EQ---------------------------------------------------------------------------------------------------Q------------RAE-------REQ-------QRAE-------R-------EQ--------------QR-AEASEEQTRLTTLDEYIAACHISV-FSRFAIETDPKLT--SRGSITNPRDKWCPRNLRPWPDFLDQQKLTFGTLYDS----FPTESRIFENRNFLAGLGNRI-SQ-RP-IADEKTLEYFLHNSVEDPVRAIIQ----QLKQVEEVSRAFQIGDGV--VFENHPHAL--------------SDVAEEVVERE---TPST---------PP------------RTPD-HRRDLNQLR--------PDQICVYRS---DNT----LSSRRTMVYVSEYKPPHKLTT-PHLRLGLRAMDIHREVVNR-RTIPTSVDPDARFQYHAEKLTASAITQTYHYMIESGLEYGLLTTGEAIVFLKVDW-DEPETLYYHLAEPGPEVS---AHP-----NNLHICTAVGQYLAFTLMALGSPGERREIRQEERLKAMKNLKTWAEDFESTLRSIPENERS------ASSDY-SP-------GHEPTTYK--DVD-------------RSPALPR----------KR---TRRTAVCQIGER-SLRRDDRQ---EPSDDESA---PRP-PDTPTPTGRNTRQG-------------TRRSQR------LALRPR-----------------GGGG---------------------------EQ----GR---------QYCTQKCLLGMVKGGFLDPKCPNVAL----------HC-----------------KSCAP----ARAR-HPVDHK-EWL----------------RLLWKQLKQ---------SLDDG----IRPLGEGGARGVLFQVTLLAHGYTFVSKGTIRAFIKDLEHEAAVYERLKPIQGVYVPVFLGAIDLRSM-------NKIYYYD---HRVYVVHMTFLSWGGCSIDKAQKTGDI----------------NML---LEDEAIRSLRAMHR----EGVVHKDVRLANMLFSPETN----RVMVIDFER--A----LLLKPPR-RPLAQLVP-NKRA----WKSER-MDAKKMTGDSSKRSRPSQSFS-EDIWSAKTAFLE------WNADRRT---------------------RVARAAC----------------
>GCA_016170085.2_Spok1
---------------------------------------------------------------MDG--------------------------------SLSVEELTRLLREAEQRA-----------KE-ERQRAEREKQRAEEAERERQEER----------------------------QRAER-------EQQRAEEAE--------------RERRE-----------ERQRAER-------EK--------------Q---------------------------------------RA-------------E----------------------EAERE----------------------------RREE--------------R---------------------------------------------------------------QRAE---------------------R-------EQ---------------------------------------------------------------------------------------------------Q------------RAE-------REQ-------QRAE-------R-------EQ--------------QR-AEASEEQTRLTTLDEYIAACHISV-FSRFAIETDPKLT--SRGSITNPRDKWCPRNLRPWPDFLDQQKLTFGTLYDS----FPTESRIFENRNFLAGLGNRI-SQ-RP-IADEKTLEYFLHNSVEDPVRAIIQ----QLKQVEEVSRAFQIGDGV--VFENHPHAL--------------SDVAEEVVERE---TPST---------PP------------RTPD-HRRDLNQLR--------PDQICVYRS---DNT----LSSRRTMVYVSEYKPPHKLTT-PHLRLGLRAMDIHREVVNR-RTIPTSVDPDARFQYHAEKLTASAITQTYHYMIESGLEYGLLTTGEAIVFLKVDW-DEPETLYYHLAEPGPEVS---AHP-----NNLHICTAVGQYLAFTLMALGSPGERREIRQEERLKAMKNLKTWAEDFESTLRSIPENERS------ASSDY-SP-------GHEPTTYK--DVD-------------RSPALPR----------KR---TRRTAVCQIGER-SLRRDDRQ---EPSDDESA---PRP-PDTPTPTGRNTRQG-------------TRRSQR------LALRPR-----------------GGGG---------------------------EQ----GR---------QYCTQKCLLGMVKGGFLDPKCPNVAL----------HC-----------------KSCAP----ARAR-HPVDHK-EWL----------------RLLWKQLKQ---------SLDDG----IRPLGEGGARGVLFQVTLLAHGYTFVSKGTIRAFIKDLEHEAAVYERLKPIQGVYVPVFLGAIDLRSM-------NKIYYYD---HRVYVVHMTFLSWGGCSIDKAQKTGDI----------------NML---LEDEAIRSLRAMHR----EGVVHKDVRLANMLFSPETN----RVMVIDFER--A----LLLKPPR-RPLAQLVP-NKRA----WKSER-MDAKKMTGDSSKRSRPSQSFS-EDIWSAKTAFLE------WNADRRT---------------------RVARAAC----------------
>GCA_016170095.2_Spok1
---------------------------------------------------------------MDG--------------------------------SLSVEELTRLLREAEQRA-----------KE-ERQRAEREKQRAEEAERERQEER----------------------------QRAER-------EQQRAEEAE--------------RERRE-----------ERQRAER-------EK--------------Q---------------------------------------RA-------------E----------------------EAERE----------------------------RREE--------------R---------------------------------------------------------------QRAE---------------------R-------EQ---------------------------------------------------------------------------------------------------Q------------RAE-------REQ-------QRAE-------R-------EQ--------------QR-AEASEEQTRLTTLDEYIAACHISV-FSRFAIETDPKLT--SRGSITNPRDKWCPRNLRPWPDFLDQQKLTFGTLYDS----FPTESRIFENRNFLAGLGNRI-SQ-RP-IADEKTLEYFLHNSVEDPVRAIIQ----QLKQVEEVSRAFQIGDGV--VFENHPHAL--------------SDVAEEVVERE---TPST---------PP------------RTPD-HRRDLNQLR--------PDQICVYRS---DNT----LSSRRTMVYVSEYKPPHKLTT-PHLRLGLRAMDIHREVVNR-RTIPTSVDPDARFQYHAEKLTASAITQTYHYMIESGLEYGLLTTGEAIVFLKVDW-DEPETLYYHLAEPVPEVS---AHP-----NNLHICTAVGQYLAFTLMALGSPGERREIRQEERLKAMKNLKTWAEDFESTLRSIPENERS------ASSDY-SP-------GHEPTTYK--DVD-------------RSPALPR----------KR---TRRTAVCQIGER-SLRRDDRQ---EPSDDESA---PRP-PDTPTPTGRNTRQG-------------TRRSQR------LALRPR-----------------GGGG---------------------------EQ----GR---------QYCTQKCLLGMVKGGFLDPKCPNVAL----------HC-----------------KSCAP----ARAR-HPVDHK-EWL----------------RLLWKQLKQ---------SLDDG----IRPLGEGGARGVLFQVTLLAHGYTFVSKGTIRAFIKDLEHEAAVYERLKPIQGVYVPVFLGAIDLRSM-------NKIYYYD---HRVYVVHMTFLSWGGCSIDKAQKTGDI----------------NML---LEDEAIRSLRAMHR----EGVVHKDVRLANMLFSPETN----RVMVIDFER--A----LLLKPPR-RPLAQLVP-NKRA----WKSER-MDAKKMTGDSSKRSRPSQSFS-EDIWSAKTAFLE------WNADRRT---------------------RVARAAC----------------
>GCA_019593445.1_Spok2
---------------------------------------------------------------MDG--------------------------------SLSVAELTRLLREAEQRA-----------KG----------------------ER----------------------------Q-----------------------------------------------------RAER-------EQ--------------Q---------------------------------------RA-------------E----------------------EAERE----------------------------RQEE--------------R---------------------------------------------------------------QRAE---------------------R-------EQQ----------------------------RA-----------E----------------------------------------------------------------------------------------------------R-------EQ--------------QR-AEASEEQTRLTTLDEYIAACHASV-FSRFAIETDPKLT--SRGSITNPRDKWCPKNLRPWPDFLDQQKLTFGTLYDT----FPTESRVFENRNFLAGLGNRI-SQ-RP-IADEKTLEYFLHNSVEDPVRAIIQ----QLKQVEEVSRAFQIGGGV--VFENHPHAL--------------SDVAEEVVERE---TPST---------PP------------QTPD-HRRDLKQLR--------PDQICVYRS---DNT----ESSRRTMVYVSEYKPPHKLTA-PHLRLGLRAMDIHKEVVNR-RTIPTSVDPGGRFQYHAEKLTASAITQTYHYMIESGLEYGLLTTGEAIVFLKVDW-DEPETLYYHLAEPGPEVS---AHP-----NNLHICTAVGQYLAFTLMALGSPGERRGNRQEERLQAMKNLKTWAEDFESTLRSIRENERS------ASSDY-SP-------GHEPTTYK--DVD-------------RSPALPR----------RR---TRRTAACQTGEG-SLRKDDGQ---EPSDDESA---PRP-PDTPTPTGRNTRQG-------------SRRSQR-LAL--LALRPR-----------------GGGG---------------------------EQ----GR---------QYCTQKCLLGMVKGGFLDPKCPNVAL----------HC-----------------KSCAP----ARAR-HPVDHK-EWL----------------RLLWKQLKQ---------SLDDG----IRPLGEGGARGVLFQVTLLAHGYTFVSKGTVRAFIKDLEHEAAVYERLKPIQGVHVPVFLGAIDLGSM-------NKTYYYD---HRVYVVHMTFLSWGGCSIDRAQRVGDM----------------DRS---LEDEAIRSLRAMHR----EGVIHKDVRLANMLFNPETN----RVMVIDFER--A----LLLKLPR-RPLAQLVP-NKRA----WKSET-MDAKKVIGDSSKRSRASQSFS-EDIWLAKTAFLE------WNADR----------------------------------------------
>GCA_019593505.1_Spok2
---------------------------------------------------------------MDG--------------------------------SLSVAELTRLLREAEQRA-----------KG----------------------ER----------------------------Q-----------------------------------------------------RAER-------EQ--------------Q---------------------------------------RA-------------E----------------------EAERE----------------------------RQEE--------------R---------------------------------------------------------------QRAE---------------------R-------EQQ----------------------------RA-----------E----------------------------------------------------------------------------------------------------R-------EQ--------------QR-AEASEEQTRLTTLDEYIAACHASV-FSRFAIETDPKLT--SRGSITNPRDKWCPKNLRPWPDFLDQQKLTFGTLYDT----FPTESRVFENRNFLAGLGNRI-SQ-RP-IADEKTLEYFLHNSVEDPVRAIIQ----QLKQVEEVSRAFQIGGGV--VFENHPHAL--------------SDVAEEVVERE---TPST---------PP------------QTPD-HRRDLKQLR--------PDQICVYRS---DNT----ESSRRTMVYVSEYKPPHKLTA-PHLRLGLRAMDIHKEVVNR-RTIPTSVDPGGRFQYHAEKLTASAITQTYHYMIESGLEYGLLTTGEAIVFLKVDW-DEPETLYYHLAEPGPEVS---AHP-----NNLHICTAVGQYLAFTLMALGSPGERRGNRQEERLQAMKNLKTWAEDFESTLRSIRENERS------ASSDY-SP-------GHEPTTYK--DVD-------------RSPALPR----------RR---TRRTAACQTGEG-SLRKDDGQ---EPSDDESA---PRP-PDTPTPTGRNTRQG-------------SRRSQR-LAL--LALRPR-----------------GGGG---------------------------EQ----GR---------QYCTQKCLLGMVKGGFLDPKCPNVAL----------HC-----------------KSCAP----ARAR-HPVDHK-EWL----------------RLLWKQLKQ---------SLDDG----IRPLGEGGARGVLFQVTLLAHGYTFVSKGTVRAFIKDLEHEAAVYERLKPIQGVHVPVFLGAIDLGSM-------NKTYYYD---HRVYVVHMTFLSWGGCSIDRAQRVGDM----------------DRS---LEDEAIRSLRAMHR----EGVIHKDVRLANMLFNPETN----RVMVIDFER--A----LLLKLPR-RPLAQLVP-NKRA----WKSET-MDAKKVIGDSSKRSRASQSFS-EDIWLAKTAFLE------WNADR----------------------------------------------
>GCA_015345885.1_Spok2
---------------------------------------------------------------MDG--------------------------------SLSVEELTRLLGEAEQRA-----------KE-ER-------QRAEEAERERQEERQRA------------EREQQR--AEREQQRAER-------EQQ---------------------------------------RAER-------EQ--------------Q---------------------------------------RA-------------E----------------------DAERE----------------------------RQEE--------------RQRAEREQQRAEDAERERQEERQRAEKEQQRAEREQQRAEDAERERQEERQRAE-------KEQQRAE---------------------R-------EQQ----------------------------RA-----------E-----------------------------------DA--ERE---------R----QE-ERQ-------RAE-------KEQ-------QRAE-------R-------EQ--------------QR-AEASEEQTQLTTLDEYMAACHISV-FSRFAIETDPKLT--SRGSITNPRDKWCPKNLRPWPDFLDQQKLTFGTLYGS----FPTESRVFENRNFLAGLGNRI-SQ-RP-IADEKTLEYFLHNSVEDPVRAIIQ----QLKQVEEVRRAFQIGDGV--VFENHPHAL--------------SDVAEEVVERE---TPSTP------PPPP------------QTPD-HRRDLNQLR--------PDQICVYRS---DNT----LSSRRTMVYVSEYKPPHKLTA-PHLRLGLRAMDIHKEVVNR-RTIPTSVDPDARFQYHAEKLTASAITQTYHYMIESGLEYGLLTTGEAIVFLKVNW-DEPETLYYHLAEPGPEVS---AHP-----NNVHICTAVGQYLAFTLMALGSPGERRGNRQEERLKAMKNLKTWAEDFESTLRSIPENERS------ASSDY-SP-------GHEPTTYK--DVD-------------RSPALPR----------KR---TRRTAACQTGEG-LLRKDDRQ---EPSDDESA---PRP-PDTPTPSGRNTRQG-------------TRRSQR-LAL--LALRPR----------------GGGGG---------------------------EQ----GR---------QYCTQKCLVGMVNGGFLDPKCPNVAL----------HG-----------------KSCAPA---ARAR-HPVDHK-EWL----------------RLLWMQLKQ---------SLDDG----IRPLGEGGARGVLFQVTLLAHGYTFVSKGTVRAFVKDLEHEAAVYERLKPIQGVHVPVFLGAIDLGSM-------NKTYYYD---HRVYVVHMTFLSWGGCSIDRAQRIGDT----------------DRP---LEDEAIRSLRAMHR----EGVVHKDVRLANMLFNPETN----RVMVIDFER--A----LLLKPPR-RPLAQLVP-NKRA----WKSETMMDAKKVTGDSSKRNRPSQSFS-EDIWLAKTVFSE------WNADRWA---------------------RVARAPC----------------
>GCA_003977725.1_Spok4
---------------------------------------------------------------MDG--------------------------------SLSVEELTRLLGEAEQRA-----------KE-ER-------QRAEEAERERQEERQRA------------EREQQR--AEREQQRAER-------EQQ---------------------------------------RAER-------EQ--------------Q---------------------------------------RA-------------E----------------------DAERE----------------------------RQEE--------------RQRAEREQQRAEDAERERQEERQRAEKEQQRAEREQQRAEDAERERQEERQRAE-------KEQQRAE---------------------R-------EQQ----------------------------RA-----------E-----------------------------------DA--ERE---------R----QE-ERQ-------RAE-------KEQ-------QRAE-------R-------EQ--------------QR-AEASEEQTQLTTLDEYMAACHISV-FSRFAIETDPKLT--SRGSITNPRDKWCPKNLRPWPDFLDQQKLTFGTLYGS----FPTESRVFENRNFLAGLGNRI-SQ-RP-IADEKTLEYFLHNSVEDPVRAIIQ----QLKQVEEVRRAFQIGDGV--VFENHPHAL--------------SDVAEEVVERE---TPSTP------PPPP------------QTPD-HRRDLNQLR--------PDQICVYRS---DNT----LSSRRTMVYVSEYKPPHKLTA-PHLRLGLRAMDIHKEVVNR-RTIPTSVDPDARFQYHAEKLTASAITQTYHYMIESGLEYGLLTTGEAIVFLKVNW-DEPETLYYHLAEPGPEVS---AHP-----NNVHICTAVGQYLAFTLMALGSPGERRGNRQEERLKAMKNLKTWAEDFESTLRSIPENERS------ASSDY-SP-------GHEPTTYK--DVD-------------RSPALPR----------KR---TRRTAACQTGEG-LLRKDDRQ---EPSDDESA---PRP-PDTPTPSGRNTRQG-------------TRRSQR-LAL--LALRPR----------------GGGGG---------------------------EQ----GR---------QYCTQKCLVGMVNGGFLDPKCPNVAL----------HG-----------------KSCAPA---ARAR-HPVDHK-EWL----------------RLLWMQLKQ---------SLDDG----IRPLGEGGARGVLFQVTLLAHGYTFVSKGTVRAFVKDLEHEAAVYERLKPIQGVHVPVFLGAIDLGSM-------NKTYYYD---HRVYVVHMTFLSWGGCSIDRAQRIGDT----------------DRP---LEDEAIRSLRAMHR----EGVVHKDVRLANMLFNPETN----RVMVIDFER--A----LLLKPPR-RPLAQLVP-NKRA----WKSETMMDAKKVTGDSSKRNRPSQSFS-EDIWLAKTVFSE------WNADRWA---------------------RVARAPC----------------
>GCA_030020275.1_Spok4
---------------------------------------------------------------MDG--------------------------------SLSVEELTRLLGEAEQRA-----------KE-ER-------QRAEEAERERQEERQRA------------EREQQR--AEREQQRAER-------EQQ---------------------------------------RAER-------EQ--------------Q---------------------------------------RA-------------E----------------------DAERE----------------------------RQEE--------------RQRAEREQQRAEDAERERQEERQRAEKEQQRAEREQQRAEDAERERQEERQRAE-------KEQQRAE---------------------R-------EQQ----------------------------RA-----------E-----------------------------------DA--ERE---------R----QE-ERQ-------RAE-------KEQ-------QRAE-------R-------EQ--------------QR-AEASEEQTQLTTLDEYMAACHISV-FSRFAIETDPKLT--SRGSITNPRDKWCPKNLRPWPDFLDQQKLTFGTLYGS----FPTESRVFENRNFLAGLGNRI-SQ-RP-IADEKTLEYFLHNSVEDPVRAIIQ----QLKQVEEVRRAFQIGDGV--VFENHPHAL--------------SDVAEEVVERE---TPSTP------PPPP------------QTPD-HRRDLNQLR--------PDQICVYRS---DNT----LSSRRTMVYVSEYKPPHKLTA-PHLRLGLRAMDIHKEVVNR-RTIPTSVDPDARFQYHAEKLTASAITQTYHYMIESGLEYGLLTTGEAIVFLKVNW-DEPETLYYHLAEPGPEVS---AHP-----NNVHICTAVGQYLAFTLMALGSPGERRGNRQEERLKAMKNLKTWAEDFESTLRSIPENERS------ASSDY-SP-------GHEPTTYK--DVD-------------RSPALPR----------KR---TRRTAACQTGEG-LLRKDDRQ---EPSDDESA---PRP-PDTPTPSGRNTRQG-------------TRRSQR-LAL--LALRPR----------------GGGGG---------------------------EQ----GR---------QYCTQKCLVGMVNGGFLDPKCPNVAL----------HG-----------------KSCAPA---ARAR-HPVDHK-EWL----------------RLLWMQLKQ---------SLDDG----IRPLGEGGARGVLFQVTLLAHGYTFVSKGTVRAFVKDLEHEAAVYERLKPIQGVHVPVFLGAIDLGSM-------NKTYYYD---HRVYVVHMTFLSWGGCSIDRAQRIGDT----------------DRP---LEDEAIRSLRAMHR----EGVVHKDVRLANMLFNPETN----RVMVIDFER--A----LLLKPPR-RPLAQLVP-NKRA----WKSETMMDAKKVTGDSSKRNRPSQSFS-EDIWLAKTVFSE------WNADRWA---------------------RVARAPC----------------
>GCA_015345895.1_Spok2
---------------------------------------------------------------MDG--------------------------------SLSVEELTRLLGEAEQRA-----------KE-ER-------QRAEEAERERQEERQRA------------EREQQR--AEREQQRAER-------EQQ---------------------------------------RAER-------EQ--------------Q---------------------------------------RA-------------E----------------------DAERE----------------------------RQEE--------------R----------------------------QRAEREQQRAEDAERERQEERQRAE-------KEQQRAE---------------------R-------EQQ----------------------------RA-----------E-----------------------------------DA--ERE---------R----QE-ERQ-------RAE-------KEQ-------QRAE-------R-------EQ--------------QR-AEASEEQTQLTTLDEYMAACHISV-FSRFAIETDPKLT--SRGSITNPRDKWCPKNLRPWPDFLDQQKLTFGTLYGS----FPTESRVFENRNFLAGLGNRI-SQ-RP-IADEKTLEYFLHNSVEDPVRAIIQ----QLKQVEEVRRAFQIGDGV--VFENHPHAL--------------SDVAEEVVERE---TPSTP------PPPP------------QTPD-HRRDLNQLR--------PDQICVYRS---DNT----LSSRRTMVYVSEYKPPHKLTA-PHLRLGLRAMDIHKEVVNR-RTIPTSVDPDARFQYHAEKLTASAITQTYHYMIESGLEYGLLTTGEAIVFLKVNW-DEPETLYYHLAEPGPEVS---AHP-----NNVHICTAVGQYLAFTLMALGSPGERRGNRQEERLKAMKNLKTWAEDFESTLRSIPENERS------ASSDY-SP-------GHEPTTYK--DVD-------------RSPALPR----------KR---TRRTAACQTGEG-LLRKDDRQ---EPSDDESA---PRP-PDTPTPSGRNTRQG-------------TRRSQR-LAL--LALRPR----------------GGGGG---------------------------EQ----GR---------QYCTQKCLVGMVNGGFLDPKCPNVAL----------HG-----------------KSCAPA---ARAR-HPVDHK-EWL----------------RLLWMQLKQ---------SLDDG----IRPLGEGGARGVLFQVTLLAHGYTFVSKGTVRAFVKDLEHEAAVYERLKPIQGVHVPVFLGAIDLGSM-------NKTYYYD---HRVYVVHMTFLSWGGCSIDRAQRIGDT----------------DRP---LEDEAIRSLRAMHR----EGVVHKDVRLANMLFNPETN----RVMVIDFER--A----LLLKPPR-RPLAQLVP-NKRA----WKSETMMDAKKVTGDSSKRNRPSQSFS-EDIWLAKTVFSE------WNADRWA---------------------RVARAPC----------------
>GCA_030020275.1_Spok8
---------------------------------------------------------------MDR--------------------------------SLSVEELTRLLREAEQRA-----------KE-ER-------------------------------------------------QRAEK-------EQQ---------------------------------------RAEK-------EQ--------------Q---------------------------------------RA-------------E----------------------EAERE----------------------------RQEE--------------R---------------------------------------------------------------QRAE---------------------R-------EQQ----------------------------RA-----------E-----------------------------------EA--ERE---------R----QE-ERQ-------RAE-------REQ-------QRAE-------K-------EQ--------------ER-AEASEEQTRLTTLDEYIAACHISV-FSRFAIETDPKLT--SRGSITNPRDKWCPKNLRPWPDFLDQQKLTFGTLYGS----FPTESRVFENRNFLAGLGNRI-SQ-RP-IADEKTLEYFLHNSVEDPVRAIIQ----QLKQVEEVRRGFQIGDGV--VFENHPHAL--------------SDVAEEVVERE---TPSTP------PPPP------------QTPD-HRRDLNQLR--------PDQICVYRS---DNT----ESSRRTMVYVSEYKPPHKLTA-PHLRLGLRAMDIHREVVNR-RTIPTSVDPDARFQYHAEKLTASAITQTYHYMIESGLEYGLLTTGEAIVFLKVDW-DEPETLYYHLAEPGPEVS---AHP-----NNVHICTAVGQYLAFTLMALGSPGERRGGRQEERLKAMKNLKTWAEDFESTLRSIPENERS------ASSDY-SP-------GHEPTTYK--DVD-------------RSPALPR----------KR---TRRTAACQTGEG-LLRKDDRQ---EPSDDESA---PRP-PDTPTPSGRNTRQG-------------TRRSQR-LAL--LALRPR----------------GGGGG---------------------------EQ----GR---------QYCTQKCLVGMVNGGFLDPKCPNVAL----------HG-----------------KSCAPA---ARAR-HPVDHK-EWL----------------RLLWMQLKQ---------SLDDG----IRPLGEGGARGVLFQVTLLAHGYTFVSKGTVRAFVKDLEHEAAVYERLKPIQGVHVPVFLGAIDLGSM-------NKTYYYD---HRVYVVHMTFLSWGGCSIDRAQRIGDT----------------DRP---LEDEAIRSLRAMHR----EGVVHKDVRLANMLFNPETN----RVMVIDFER--A----LLLKPPR-RPLAQLVP-NKRA----WKSETMMDAKKVTGDSSKRNRPSQSFS-EDIWLAKTVFSE------WNADRWA---------------------RVARAPC----------------
>GCA_030020275.1_Spok5
----------------------------------------------------------------------------------------------------------------------------------------------------------------------------------------------------------------------------------------------------------------------------------------------------------------------------------------------------DAERE----------------------------RQEE--------------R----------------------------QRAEREQQRAEDAERERQEERQRAE-------KEQQRAE---------------------R-------EQQ----------------------------RA-----------E-----------------------------------DA--ERE---------R----QE-ERQ-------RAE-------KEQ-------QRAE-------R-------EQ--------------QR-AEASEEQTQLTTLDEYIAACHTSV-FSRFAIETDPKLT--SRGSITNPRDKWCPKSLRPWPDFLDQQKLTFGILYGS----FPTGSRVFENRNFLAGLGNRI-SQ-RP-IADEKTLEYFLHNSVEDPVRAIIQ----QLKQVEEVRRAFQIGDGV--VFENHPHAL--------------SDVAEEVVERE---TPSTP------PPPP------------QTPD-HRRDLNQLR--------PDQICVYRS---DNT----ESSRRTMVYVSEYKPPHKLTA-PHLRLGLRAMDIHKEVVNR-RTIPTSVDPDARFQYHAEKLTASAITQTYHYMIESGLEYGLLTTGEAIVFLKVDW-DEPETLYYHLAEPGPEVS---AHP-----NNVHICTAVGQYLAFTLMALGSPGERRGNRQEERLKAMKNLKTWAEDFESTLRSIPENERS------ASSDY-SP-------GHEPTTYK--DVD-------------RSPALPR----------KR---TRRTAACQTGEG-SLRKDDRQ---EPSDDESA---PRP-PDTPTPSGRNTRQG-------------TRRSQR---L--LALRPR---------------GGGGGG---------------------------EQ----GR---------QYCTQKCLVGMVNGGFLDPKCPNVAL----------HG-----------------KSCAPA---ARAR-HPVDHK-EWL----------------RLLWMQLKQ---------SLDDG----IRPLGEGGARGVLFQVTLLAHGYTFVSKGTVRAFIKDLEHEAAVYERLKPIQGVHVPVLLGAIDLGSM-------NKTYYYD---HRVYVVHMTFLSWGGCSIDRAQRIGDT----------------DRP---LEDEAIRSLRAMHR----EGVVHKDVRLANMLFNPETN----RVMVIDFER--A----LLLKPPR-RPLAQLVP-NKRA----WKSETMMDAKKVTGDSSKRNRPSQSFS-EDIWLAKTVFSE------WNADRWT--------------------------------------------
>GCA_003977725.1_Spok5
-----------------------------------------------IHPSKSILTTRPIPHIMDG--------------------------------SLSVEELTRLLGEAEQRA-----------KE-ER-------QRAEEAERERQEERQRA------------EREQQR--AEREQQRAER-------EQQ---------------------------------------RAER-------EQ--------------Q---------------------------------------RA-------------E----------------------DAERE----------------------------RQEE--------------R----------------------------QRAEREQQRAEDAERERQEERQRAE-------KEQQRAE---------------------R-------EQQ----------------------------RA-----------E-----------------------------------DA--ERE---------R----QE-ERQ-------RAE-------KEQ-------QRAE-------R-------EQ--------------QR-AEASEEQTQLTTLDEYIAACHTSV-FSRFAIETDPKLT--SRGSITNPRDKWCPKSLRPWPDFLDQQKLTFGILYGS----FPTGSRVFENRNFLAGLGNRI-SQ-RP-IADEKTLEYFLHNSVEDPVRAIIQ----QLKQVEEVRRAFQIGDGV--VFENHPHAL--------------SDVAEEVVERE---TPSTP------PPPP------------QTPD-HRRDLNQLR--------PDQICVYRS---DNT----ESSRRTMVYVSEYKPPHKLTA-PHLRLGLRAMDIHKEVVNR-RTIPTSVDPDARFQYHAEKLTASAITQTYHYMIESGLEYGLLTTGEAIVFLKVDW-DEPETLYYHLAEPGPEVS---AHP-----NNVHICTAVGQYLAFTLMALGSPGERRGNRQEERLKAMKNLKTWAEDFESTLRSIPENERS------ASSDY-SP-------GHEPTTYK--DVD-------------RSPALPR----------KR---TRRTAACQTGEG-SLRKDDRQ---EPSDDESA---PRP-PDTPTPSGRNTRQG-------------TRRSQR---L--LALRPR---------------GGGGGG---------------------------EQ----GR---------QYCTQKCLVGMVNGGFLDPKCPNVAL----------HG-----------------KSCAPA---ARAR-HPVDHK-EWL----------------RLLWMQLKQ---------SLDDG----IRPLGEGGARGVLFQVTLLAHGYTFVSKGTVRAFIKDLEHEAAVYERLKPIQGVHVPVLLGAIDLGSM-------NKTYYYD---HRVYVVHMTFLSWGGCSIDRAQRIGDT----------------DRP---LEDEAIRSLRAMHR----EGVVHKDVRLANMLFNPETN----RVMVIDFER--A----LLLKPPR-RPLAQLVP-NKRA----WKSETMMDAKKVTGDSSKRNRPSQSFS-EDIWLAKTVFSE------WNADRWT---------------------VA---------------------
>GCA_015345895.1_Spok3
---------------------------------------------------------------MDG--------------------------------SLSVEELTRLLGEAEQRA-----------KE-ER---------------------------------------------------------------Q---------------------------------------RAER-------EQ--------------Q---------------------------------------RA-------------E----------------------DAERE----------------------------RQEE--------------R----------------------------QRAEREQQRAEDAERERQEER--------------QRAE---------------------R-------EQ--------------------------------------------------------------------------------------------------------Q-------RAE-------KEQ-------QRAE-------R-------EQ--------------QR-AEVSEEQTRLTTLDEYIAACHISV-FSRFAIETDPNLT--SRGSITNPRDKWCPKNLRPWPDFLDKQKLTFGTLYGS----FPTESRVFENRNFLAGLGNRI-SQ-RP-IADEKTLEYFLHNSVEDPVRAIIQ----QLKQVEEVRRAFQIGDGV--VFENHPHAL--------------SDVAEEVVERE---TPSTP------PPPP------------QTPD-HRRDLNQLR--------PDQICVYRS---DNT----ESSRRTMVYVSEYKPPHKLTA-PHLRLGLRAMDIHKEVVNR-RTIPTSVDPDARFQYHAEKLTASAITQTYHYMIESGLEYGLLTTGEAIVFLKVDW-DEPETLYYHLAEPGPEVS---AHP-----NNVHICTAVGQYLAFTLMALGSPGERRGNRQEERLKAMKNLKTWAEDFESTLRSIPENERS------ASSDY-SP-------GHEPTTYK--DVD-------------RSPALPR----------KR---TRRTAACQAGEG-SSRKGDRQ---EPSDDESA---PRP-PDTPTPSGRNTRQG-------------TRRSQR-LAL--LALRPR---------------GGGGGG---------------------------EQ----GR---------QYCTQKCLVGMVNGGFLDPKCPNVAL----------HG-----------------KSCAPA---ARAR-HPVDHK-EWL----------------RLLWMQLKQ---------SLDDG----IRPLGEGGARGVLFQVTLLAHGYTFVSKGTVRAFIKDLEHEAAVYERLKPIQGVHVPVLLGAIDLGSM-------NKTYYYD---HRVYVVHMTFLSWGGCSIDRAQRIGDT----------------DRP---LEDEAIRSLRAMHR----EGVVHKDVRLANMLFNPETN----RVMVIDFER--A----LLLKPPR-RPLAQLVP-NKRA----WKSETMMDAKKVTGDSSKRNRPSQSFS-EDIWLAKTVFSE------WNADRWT----------------------VARAPC----------------
>GCA_021018635.1_Spok2
---------------------------------------------------------------MDG--------------------------------SLSVEELTRLLGEAEQRA-----------KE-ER---------------------------------------------------------------Q---------------------------------------RAER-------EQ--------------Q---------------------------------------RA-------------E----------------------DAERE----------------------------RQEE--------------R----------------------------QRAEREQQRAEDAERERQEER--------------QRAE---------------------R-------EQ--------------------------------------------------------------------------------------------------------Q-------RAE-------KEQ-------QRAE-------R-------EQ--------------QR-AEVSEEQTRLTTLDEYIAACHISV-FSRFAIETDPNLT--SRGSITNPRDKWCPKNLRPWPDFLDKQKLTFGTLYGS----FPTESRVFENRNFLAGLGNRI-SQ-RP-IADEKTLEYFLHNSVEDPVRAIIQ----QLKQVEEVRRAFQIGDGV--VFENHPHAL--------------SDVAEEVVERE---TPSTP------PPPP------------QTPD-HRRDLNQLR--------PDQICVYRS---DNT----ESSRRTMVYVSEYKPPHKLTA-PHLRLGLRAMDIHKEVVNR-RTIPTSVDPDARFQYHAEKLTASAITQTYHYMIESGLEYGLLTTGEAIVFLKVDW-DEPETLYYHLAEPGPEVS---AHP-----NNVHICTAVGQYLAFTLMALGSPGERRGNRQEERLKAMKNLKTWAEDFESTLRSIPENERS------ASSDY-SP-------GHEPTTYK--DVD-------------RSPALPR----------KR---TRRTAACQAGEG-SSRKGDRQ---EPSDDESA---PRP-PDTPTPSGRNTRQG-------------TRRSQR-LAL--LALRPR---------------GGGGGG---------------------------EQ----GR---------QYCTQKCLVGMVNGGFLDPKCPNVAL----------HG-----------------KSCAPA---ARAR-HPVDHK-EWL----------------RLLWMQLKQ---------SLDDG----IRPLGEGGARGVLFQVTLLAHGYTFVSKGTVRAFIKDLEHEAAVYERLKPIQGVHVPVLLGAIDLGSM-------NKTYYYD---HRVYVVHMTFLSWGGCSIDRAQRIGDT----------------DRP---LEDEAIRSLRAMHR----EGVVHKDVRLANMLFNPETN----RVMVIDFER--A----LLLKPPR-RPLAQLVP-NKRA----WKSETMMDAKKVTGDSSKRNRPSQSFS-EDIWLAKTVFSE------WNADRWT----------------------VARAPC----------------
>GCA_030020275.1_Spok6
---------------------------------------------------------------MDG--------------------------------SLSVEELTRLLGEAEQRA-----------KE-ER---------------------------------------------------------------Q---------------------------------------RAER-------EQ--------------Q---------------------------------------RA-------------E----------------------DAERE----------------------------RQEE--------------R----------------------------QRAEREQQRAEDAERERQEER--------------QRAE---------------------R-------EQ--------------------------------------------------------------------------------------------------------Q-------RAE-------KEQ-------QRAE-------R-------EQ--------------QR-AEVSEEQTRLTTLDEYIAACHISV-FSRFAIETDPNLT--SRGSITNPRDKWCPKNLRPWPDFLDKQKLTFGTLYGS----FPTESRVFENRNFLAGLGNRI-SQ-RP-IADEKTLEYFLHNSVEDPVRAIIQ----QLKQVEEVRRAFQIGDGV--VFENHPHAL--------------SDVAEEVVERE---TPSTP------PPPP------------QTPD-HRRDLNQLR--------PDQICVYRS---DNT----ESSRRTMVYVSEYKPPHKLTA-PHLRLGLRAMDIHKEVVNR-RTIPTSVDPDARFQYHAEKLTASAITQTYHYMIESGLEYGLLTTGEAIVFLKVDW-DEPETLYYHLAEPGPEVS---AHP-----NNVHICTAVGQYLAFTLMALGSPGERRGNRQEERLKAMKNLKTWAEDFESTLRSIPENERS------ASSDY-SP-------GHEPTTYK--DVD-------------RSPALPR----------KR---TRRTAACQAGEG-SSRKGDRQ---EPSDDESA---PRP-PDTPTPSGRNTRQG-------------TRRSQR-LAL--LALRPR---------------GGGGGG---------------------------EQ----GR---------QYCTQKCLVGMVNGGFLDPKCPNVAL----------HG-----------------KSCAPA---ARAR-HPVDHK-EWL----------------RLLWMQLKQ---------SLDDG----IRPLGEGGARGVLFQVTLLAHGYTFVSKGTVRAFIKDLEHEAAVYERLKPIQGVHVPVLLGAIDLGSM-------NKTYYYD---HRVYVVHMTFLSWGGCSIDRAQRIGDT----------------DRP---LEDEAIRSLRAMHR----EGVVHKDVRLANMLFNPETN----RVMVIDFER--A----LLLKPPR-RPLAQLVP-NKRA----WKSETMMDAKKVTGDSSKRNRPSQSFS-EDIWLAKTVFSE------WNADRWT--------------------------------------------
>GCA_003977725.1_Spok6
-------------------------------------------------------------------------------------------------------------------------------------------------------------------------------------------------------------------------------------------------------------------------------------------------------------------------------------------------------------------------------------------------------------------------------------------------------ER--------------QRAE---------------------R-------EQ--------------------------------------------------------------------------------------------------------Q-------RAE-------KEQ-------QRAE-------R-------EQ--------------QR-AEVSEEQTRLTTLDEYIAACHISV-FSRFAIETDPNLT--SRGSITNPRDKWCPKNLRPWPDFLDKQKLTFGTLYGS----FPTESRVFENRNFLAGLGNRI-SQ-RP-IADEKTLEYFLHNSVEDPVRAIIQ----QLKQVEEVRRAFQIGDGV--VFENHPHAL--------------SDVAEEVVERE---TPSTP------PPPP------------QTPD-HRRDLNQLR--------PDQICVYRS---DNT----ESSRRTMVYVSEYKPPHKLTA-PHLRLGLRAMDIHKEVVNR-RTIPTSVDPDARFQYHAEKLTASAITQTYHYMIESGLEYGLLTTGEAIVFLKVDW-DEPETLYYHLAEPGPEVS---AHP-----NNVHICTAVGQYLAFTLMALGSPGERRGNRQEERLKAMKNLKTWAEDFESTLRSIPENERS------TSSDY-SP-------GHEPTTYK--DVD-------------RSPALPR----------KR---TRRTAACQAGEG-SSRKGDRQ---EPSDDESA---PRP-PDTPTPSGRNTRQG-------------TRRSQR-LAL--LALRPR---------------GGGGGG---------------------------EQ----GR---------QYCTQKCLVGMVNGGFLDPKCPNVAL----------HG-----------------KSCAPA---ARAR-HPVDHK-EWL----------------RLLWMQLKQ---------SLDDG----IRPLGEGGARGVLFQVTLLAHGYTFVSKGTVRAFVKDLEHEAAVYERLKPIQGVHVPVFLGAIDLRSM-------NKTYYYD---HRVYVVHMTFLSWGGCSIDRAQRIGDT----------------DRP---LEDEAIRSLRAMHR----EGVVHKDVRLANMLFNPETN----RVMVIDFER--A----LLLKPPR-RPLAQLVP-NKRA----WKSETMMDAKKVTGDSSK-------------------------------------------------------------------------------
>GCA_030020275.1_Spok7
---------------------------------------------------------------MDG--------------------------------SLSVEELTRLLGEAEQRA-----------KE-ER-------QRAEEAERERQEER----------------------------QRAER-------EQQ---------------------------------------RAER-------EQ--------------Q---------------------------------------RA-------------E----------------------DAERE----------------------------RQEE--------------R----------------------------QRAEREQQRAEDAERERQEERQRAE-------REQQRAE---------------------K-------EQQ----------------------------RA-----------E---------------------------------------------------------R-EQQ-------RAE-------KEQ-------QRAE-------R-------EQ--------------QR-AEVSEEQTRLTTLDEYIAACHISV-FSRFAIETDPNLT--SRGSITNPRDKWCPKNLRPWPDFLDKQKLTFGTLYGS----FPTESRVFENRNFLAGLGNRI-SQ-RP-IADEKTLEYFLHNSVEDPVRAIIQ----QLKQVEEVRRAFQIGDGV--VFENHPHAL--------------SDVAEEVVERE---TPSTP------PPPP------------QTPD-HRRDLNQLR--------PDQICVYRS---DNT----ASSRRTMVYVSEYKPPHKLTA-PHLRLGLRAMDIHKEVVNR-RTIPTSVDPDARFQYHAEKLTASAITQTYHYMIESGLEYGLLTTGEAIVFLKVDW-DEPETLYYHLAEPGPEVS---AHP-----NNVHICTAVGQYLAFTLMALGSPGERRGNRQEERLKAMKNLKTWAEDFESTLRSIPENERS------TSSDY-SP-------GHEPTTYK--DVD-------------RSPALPR----------KR---TRRTAACQAGEG-SSRKGDRQ---EPSDDESA---PRP-PDTPTPSGRNTRQG-------------TRRSQR-LAL--LALRPR----------------GGGGG---------------------------EQ----GR---------QYCTQKCLVGMVNGGFLDPKCPNVAL----------HG-----------------KSCAPA---ARAR-HPVDHK-EWL----------------RLLWMQLKQ---------SLDDG----IRPLGEGGARGVLFQVTLLAHGYTFVSKGTVRAFVKDLEHEAAVYERLKPIQGVHVPVFLGAIDLGSM-------NKTYYYD---HRVYVVHMTFLSWGGCSIDRAQRIGDT----------------DRP---LEDEAIRSLRAMHR----EGVVHKDVRLAN------------------------------------------------------------------------------------------------------------------------------------------------------
>GCA_030020275.1_Spok9
---------------------------------------------------------------MDG--------------------------------PLSVEELTRLLREAEQRA-----------KE-ER---------------------------------------------------------------------------------------------------------------------------------------------------------------------------------------------------------------------------------------------------------------------------------------------------------------------------------------------------------------------------------------------------------------------------------------------------------------------------------------------------------------------------------------------QR-AEASEEQTRLTTLDEYMAACHTSV-FSRFAIETDPKLT--SRGSITNPRDKWCPKNLRPWPDFLDQQKLTFGTLYDA----FPTETRVFENRNFLAGLGNRI-SQ-RP-IADEKTLEYFLHNSVEDPVRAIIQ----QLKQVEEVSRAFQIGDGV--VFENHPHAL--------------SDVAEEVVERE---TPSTP------PPPP------------QTPD-HRRDLKQLR--------PDQICVYRS---DNT----LSSRRTMVYVSEYKPPHKLTA-PHLRLGLRAMDIHREVVNR-RTIPTSVDPDARFQYHAEKLTASAITQTYHYMIESGLEYGLLTTGEAIVFLKVGW-DEPETLYYHLAEPGPEVS---AHP-----NNVHICTAVGQYLAFTLMALGSPGERRGNRQEERLKAMKNLKTWAEDFESTLRSIPENERS------TSSDY-SP-------GHEPTTYK--DVD-------------RSPALPR----------KR---TRRTAACQAGEG-SSRKGDRQ---EPSDDESA---PRP-PDTPTPSGRNTRQG-------------TRRSQR-LAL--LALRPR---------------GGGGGG---------------------------EQ----GR---------QYCTQKCLVGMVKGGFLDPKCPNVAL----------HG-----------------KSCAPA---ARAR-HPVDHK-EWL----------------RLLWMQLKQ---------SLDDG----IRPLGEGGARGVLFQVTLLAHGYTFVSKGTVRAFIKDLEHEAAVYERLKPIQGVHVPVFLGAVDLRSM-------NKTYYYD---HRVYVVHMSFLSWGGCSIDRAQRIGDR----------------DRS---LEDEAIRSLRAMHR----EGVVHKDVRLANMLFNPETS----GVMVIDFER--A----LLLKPPR-RPLAQLVP-NKRA----WKSETMMDAKKVTDDSSKRSRPSQGFS-EDIWLAKTAFLE------WNADRWA---------------------RVARAPC----------------
>GCA_030020275.1_Spok10
---------------------------------------------------------------MDG--------------------------------SLSVEELTRLLREAEQRA-----------KE-ER---------------------------------------------------------------Q---------------------------------------RAER-------EQ--------------Q---------------------------------------RA-------------E----------------------EAERE----------------------------RQEE--------------R----------------------------------------------------------------------------------------------------------------------------------------------------------------------------------------------------------Q-------RAE-------REQ-------QRAE-------R-------EQ--------------QR-AEEAEEQTRLTTLDEYIATCHASV-FSRFAIETDPKLT--SKGSITNPRDKWCPTNLRPWPDFLDQQKLTFGTLYDA----FPTETRVFENRNFLAGLGNRI-SQ-RP-IADEKTLEYFLHNSVEDPVRAIIQ----QLKQVEEVSRAFQIGDGV--VFENHPHAL--------------SDVAEEVVERE---TPSTP------PPPP------------QTPD-HRRDLKQLR--------PDQICVYRS---DNT----ESSRRTMVYVSEYKPPHKLTA-PHLRLGLRAMDIHKEVVNR-RTIPTSVDPDARFQYHAEKLTASAITQTYHYMIESGLEYGLLTTGEAIVFLKVDW-DEPETLYYHLAEPGPEVS---AHP-----NNVHICTAVGQYLAFTLMALGSPGERRGNRQEERLKAMKNLKTWAEDFESTLRSIPENERS------ASSDY-SP-------GHEPTTYK--DVD-------------RSPALPR----------KR---TRRTAACQTGEG-SLRKDDRQ---EPSDDESA---PRP-PDTPTPSGRNTRQG-------------TRRSQR-LAL--LALRPR----------------GGGGG---------------------------EQ----GR---------QYCTQKCLVGMVNGGFLDPKCPNVAL----------HG-----------------KSCAPA---ARAR-HPVDHK-EWL----------------RLLWMQLKQ---------SLDDG----IRPLGEGGARGVLFQVTLLAHGYTFVSKGTVRAFIRDLEHEAAVYERLKPIQGVHVPVFLGAIDLRSM-------NKTYYYD---HRVYVVHMTFLSWGGCSIDRAQRIGDM----------------DRS---LEDEAIRSLRAMHR----EGVIHKDVRLANMLFNPETN----GVMVIDFER--A----LLLNPPR-RPLAQLVP-NKRA----WKSET-MDGKKVTGDSSKQSRPSQSFS-EDIWLAKTAFLE------WNADRWT---------------------RVARAPC----------------
>GCA_009755825.1_Spok3
---------------------------------------------------------------MDG--------------------------------SLSVEELTRLLREAEQRA-----------KE-ER-------QRAE-----------------------------------REQQRAEK-------EQQ---------------------------------------RAEK-------EQ--------------Q---------------------------------------RA-------------E----------------------DAERE----------------------------RQQE--------------R----------------------------------------------------------------------------------------------------------------------------------------------------------------------------------------------------------Q-------RAE-------REQ-------QRAE-------R-------EQ--------------QR-AEESEEQTRLTTLDEYIVACHISV-FSRFAIETDPKLT--SRGSITNPRDKWCPKNLRPWPDFLDQQKLTFGTLYDA----FPTESRVFENRNFLAGLGNRI-SQ-RP-IADEKTLEYFLHNSVEDPVRAIIQ----QLKQVEEVRRAFQIGDGV--VFENHPHAL--------------SDVAEEVVERE---TPSTP------PPPP------------QTPD-HRRDLNQLR--------PDQICVYRS---DNT----ESSRRTMVYVSEYKPPHKLTA-PHLRLGLRAMDIHKEVVNR-RTIPTSVDPDARFQYHAEKLTASAITQTYHYMIESGLEYGLLTTGEAIVFLKVDW-DEPETLYYHLAEPGPEVS---AHP-----NNVHICTAVGQYLAFTLMALGSPGERRGNRQEERLKAMKNLKTWAEDFESTLRSIPENERS------ASSDY-SP-------GHEPTTYK--DVD-------------RSPALPR----------KR---TRRTAACQTGEG-SLRKDDRQ---EPSDDESA---PRP-PDTPTPSGRNTRQG-------------TRRSQR------LALRPR-----------------GGGG---------------------------EQ----GR---------QYCTQKCLLGMVKGGFLDPKCPNVAL----------HC-----------------KSCAP----ARAR-HPVDHK-EWL----------------RLLWKQLKQ---------SLDDG----IRPLGEGGARGVLFQVTLLAHGYTFVSKGTVRAFIKDLEHEAAVYERLKPIQGVNVPVFLGAIDLGSM-------NKTYYYD---HRVYVVHMTFLSWGGCSIDRAQRIGDT----------------DRP---LEDEAIRSLRAMHR----EGVVHKDVRLANMLFNPETS----GVMVIDFER--A----LLLKPPR-RPLAQLVP-NKRA----WKSETMMDVKKVTGDSSKRNRPSQSFS-EDIWLAKTAFLE------WNADRWA--------------------------------------------
>GCA_015345885.1_Spok1
-------------PQMISGQVTPRNVLGPHFNSAEL-QNTKHVCDANIHPWKSILTTTSIPHIMEG--------------------------------SLSVEELTRLLQEAEQRA-----------KE----------------------ER----------------------------QRAE---------------------------------------------------------K---EQ--------------Q---------------------------------------RA-------------E----------------------EAERE----------------------------RQEE--------------R---------------------------------------------------------------QRAE---------------------K-------EQQ----------------------------RA-----------E-----------------------------------EA--ERE---------R----Q----------------------EER-------QRAE-------R-------EQ--------------QR-AEASEEQTRLTTLDEYIAACHISV-FSRFAIETDPKLT--SRGSITNPRDKWCPKNLRPWPAFLDQQKLTFGTLYDT----FPTESRVFENRNFLAGLGNRI-SQ-RP-IADEKTLEYFLHNSVEDPVRAIIQ----QLKQVEEVSRAFQIGDGV--VFENHPHAL--------------SDVAEEVVERE---TPST---------PP------------QTPD-HRRDLNQLR--------PDQICVYRS---DNT----ASSRRTMVYVSEYKPPHKLTA-PHLRLGLRAMDIHKEVVNR-RTIPTSVDPDARFQYHAEKLTASAMTQTYHYMIESGLEYGLLTTGEAIVFLKVDW-DEPETLYYHLAEPGPEVS---AHP-----NNLQICTAVGQYLAFTLMALGAPGERRGNRQEERLQAMKNLETWTEDFESTLRSIPENERS------ASSDY-SP-------GHEPTTYK--DVD-------------RSPALPR----------KM---TRRTAACQTGEG-SLRKDDRQ---EPSDDESA---PRP-PDTPTPTGRHTRQG-------------TRRSQR-LAL--LALRPR-----------------GGGG---------------------------EQ----GR---------QFCTQKCLLGMVKGGFLDPKCPNVTL----------HC-----------------KSCAP----ARAR-HPVDHK-EWL----------------HLLWIQLKQ---------SLDDG----IRPLGEGGARGVLFQVTLLAHGYTFVSKGTVRAFIKDLEHEAAVYERLKPIQGVHVPVFLGAIDLRSM-------NKTYYYD---HRVYVVHMTFLSWGGCSIDRARRIGDM----------------DRP---LEDEAIRSLRAMHR----EGVIHKDVRLANMLFNPETN----GVMVIDFER--A----LLLKPPR-RPLAQLVP-NKRA----WKSET-MDAKKITGDSSKQGRASQSFS-EDIWLAKTAFLE------WNADRWA---------------------RVARAPC----------------
>GCA_015345895.1_Spok1
-------------PQMISGQVTPRNVLGPHFNSAEL-QNTKHVCDANIHPWKSILTTTSIPHIMEG--------------------------------SLSVEELTRLLQEAEQRA-----------KE----------------------ER----------------------------QRAE---------------------------------------------------------K---EQ--------------Q---------------------------------------RA-------------E----------------------EAERE----------------------------RQEE--------------R---------------------------------------------------------------QRAE---------------------K-------EQQ----------------------------RA-----------E-----------------------------------EA--ERE---------R----Q----------------------EER-------QRAE-------R-------EQ--------------QR-AEASEEQTRLTTLDEYIAACHISV-FSRFAIETDPKLT--SRGSITNPRDKWCPKNLRPWPAFLDQQKLTFGTLYDT----FPTESRVFENRNFLAGLGNRI-SQ-RP-IADEKTLEYFLHNSVEDPVRAIIQ----QLKQVEEVSRAFQIGDGV--VFENHPHAL--------------SDVAEEVVERE---TPST---------PP------------QTPD-HRRDLNQLR--------PDQICVYRS---DNT----ASSRRTMVYVSEYKPPHKLTA-PHLRLGLRAMDIHKEVVNR-RTIPTSVDPDARFQYHAEKLTASAMTQTYHYMIESGLEYGLLTTGEAIVFLKVDW-DEPETLYYHLAEPGPEVS---AHP-----NNLQICTAVGQYLAFTLMALGAPGERRGNRQEERLQAMKNLETWTEDFESTLRSIPENERS------ASSDY-SP-------GHEPTTYK--DVD-------------RSPALPR----------KM---TRRTAACQTGEG-SLRKDDRQ---EPSDDESA---PRP-PDTPTPTGRHTRQG-------------TRRSQR-LAL--LALRPR-----------------GGGG---------------------------EQ----GR---------QFCTQKCLLGMVKGGFLDPKCPNVTL----------HC-----------------KSCAP----ARAR-HPVDHK-EWL----------------HLLWIQLKQ---------SLDDG----IRPLGEGGARGVLFQVTLLAHGYTFVSKGTVRAFIKDLEHEAAVYERLKPIQGVHVPVFLGAIDLRSM-------NKTYYYD---HRVYVVHMTFLSWGGCSIDRARRIGDM----------------DRP---LEDEAIRSLRAMHR----EGVIHKDVRLANMLFNPETN----GVMVIDFER--A----LLLKPPR-RPLAQLVP-NKRA----WKSET-MDAKKITGDSSKQGRASQSFS-EDIWLAKTAFLE------WNADRWA---------------------RVARAPC----------------
>GCA_021018635.1_Spok1
-------------PQMISGQVTPRNVLGPHFNSAEL-QNTKHVCDANIHPWKSILTTTSIPHIMEG--------------------------------SLSVEELTRLLQEAEQRA-----------KE----------------------ER----------------------------QRAE---------------------------------------------------------K---EQ--------------Q---------------------------------------RA-------------E----------------------EAERE----------------------------RQEE--------------R---------------------------------------------------------------QRAE---------------------K-------EQQ----------------------------RA-----------E-----------------------------------EA--ERE---------R----Q----------------------EER-------QRAE-------R-------EQ--------------QR-AEASEEQTRLTTLDEYIAACHISV-FSRFAIETDPKLT--SRGSITNPRDKWCPKNLRPWPAFLDQQKLTFGTLYDT----FPTESRVFENRNFLAGLGNRI-SQ-RP-IADEKTLEYFLHNSVEDPVRAIIQ----QLKQVEEVSRAFQIGDGV--VFENHPHAL--------------SDVAEEVVERE---TPST---------PP------------QTPD-HRRDLNQLR--------PDQICVYRS---DNT----ASSRRTMVYVSEYKPPHKLTA-PHLRLGLRAMDIHKEVVNR-RTIPTSVDPDARFQYHAEKLTASAMTQTYHYMIESGLEYGLLTTGEAIVFLKVDW-DEPETLYYHLAEPGPEVS---AHP-----NNLQICTAVGQYLAFTLMALGAPGERRGNRQEERLQAMKNLETWTEDFESTLRSIPENERS------ASSDY-SP-------GHEPTTYK--DVD-------------RSPALPR----------KM---TRRTAACQTGEG-SLRKDDRQ---EPSDDESA---PRP-PDTPTPTGRHTRQG-------------TRRSQR-LAL--LALRPR-----------------GGGG---------------------------EQ----GR---------QFCTQKCLLGMVKGGFLDPKCPNVTL----------HC-----------------KSCAP----ARAR-HPVDHK-EWL----------------HLLWIQLKQ---------SLDDG----IRPLGEGGARGVLFQVTLLAHGYTFVSKGTVRAFIKDLEHEAAVYERLKPIQGVHVPVFLGAIDLRSM-------NKTYYYD---HRVYVVHMTFLSWGGCSIDRARRIGDM----------------DRP---LEDEAIRSLRAMHR----EGVIHKDVRLANMLFNPETN----GVMVIDFER--A----LLLKPPR-RPLAQLVP-NKRA----WKSET-MDAKKITGDSSKQGRASQSFS-EDIWLAKTAFLE------WNADRWA---------------------RVARAPC----------------
>GCA_003315725.1_Spok1
-------------PQMISGQVTPRNVLGPHFNSAEL-QNTKHVCDANIHPWKSILTTTSIPHIMEG--------------------------------SLSVEELTRLLQEAEQRA-----------KE----------------------ER----------------------------QRAE---------------------------------------------------------K---EQ--------------Q---------------------------------------RA-------------E----------------------EAERE----------------------------RQEE--------------R---------------------------------------------------------------QRAE---------------------K-------EQQ----------------------------RA-----------E-----------------------------------EA--ERE---------R----Q----------------------EER-------QRAE-------R-------EQ--------------QR-AEASEEQTRLTTLDEYIAACHISV-FSRFAIETDPKLT--SRGSITNPRDKWCPKNLRPWPAFLDQQKLTFGTLYDT----FPTESRVFENRNFLAGLGNRI-SQ-RP-IADEKTLEYFLHNSVEDPVRAIIQ----QLKQVEEVSRAFQIGDGV--VFENHPHAL--------------SDVAEEVVERE---TPST---------PP------------QTPD-HRRDLNQLR--------PDQICVYRS---DNT----ASSRRTMVYVSEYKPPHKLTA-PHLRLGLRAMDIHKEVVNR-RTIPTSVDPDARFQYHAEKLTASAMTQTYHYMIESGLEYGLLTTGEAIVFLKVDW-DEPETLYYHLAEPGPEVS---AHP-----NNLQICTAVGQYLAFTLMALGAPGERRGNRQEERLQAMKNLETWTEDFESTLRSIPENERS------ASSDY-SP-------GHEPTTYK--DVD-------------RSPALPR----------KM---TRRTAACQTGEG-SLRKDDRQ---EPSDDESA---PRP-PDTPTPTGRHTRQG-------------TRRSQR-LAL--LALRPR-----------------GGGG---------------------------EQ----GR---------QFCTQKCLLGMVKGGFLDPKCPNVTL----------HC-----------------KSCAP----ARAR-HPVDHK-EWL----------------HLLWIQLKQ---------SLDDG----IRPLGEGGARGVLFQVTLLAHGYTFVSKGTVRAFIKDLEHEAAVYERLKPIQGVHVPVFLGAIDLRSM-------NKTYYYD---HRVYVVHMTFLSWGGCSIDRARRIGDM----------------DRP---LEDEAIRSLRAMHR----EGVIHKDVRLANMLFNPETN----GVMVIDFER--A----LLLKPPR-RPLAQLVP-NKRA----WKSET-MDAKKITGDSSKQGRASQSFS-EDIWLAKTAFLE------WNADRWA---------------------RVARAPC----------------
>GCA_003977725.1_Spok3
---------------------------------------------------------------MEG--------------------------------SLSVEELTRLLQEAEQRA-----------KE----------------------ER----------------------------QRAE---------------------------------------------------------K---EQ--------------Q---------------------------------------RA-------------E----------------------EAERE----------------------------RQEE--------------R---------------------------------------------------------------QRAE---------------------K-------EQQ----------------------------RA-----------E-----------------------------------EA--ERE---------R----Q----------------------EER-------QRAE-------R-------EQ--------------QR-AEASEEQTRLTTLDEYIAACHISV-FSRFAIETDPKLT--SRGSITNPRDKWCPKNLRPWPAFLDQQKLTFGTLYDT----FPTESRVFENRNFLAGLGNRI-SQ-RP-IADEKTLEYFLHNSVEDPVRAIIQ----QLKQVEEVSRAFQIGDGV--VFENHPHAL--------------SDVAEEVVERE---TPST---------PP------------QTPD-HRRDLNQLR--------PDQICVYRS---DNT----ASSRRTMVYVSEYKPPHKLTA-PHLRLGLRAMDIHKEVVNR-RTIPTSVDPDARFQYHAEKLTASAMTQTYHYMIESGLEYGLLTTGEAIVFLKVDW-DEPETLYYHLAEPGPEVS---AHP-----NNLQICTAVGQYLAFTLMALGAPGERRGNRQEERLQAMKNLETWTEDFESTLRSIPENERS------ASSDY-SP-------GHEPTTYK--DVD-------------RSPALPR----------KM---TRRTAACQTGEG-SLRKDDRQ---EPSDDESA---PRP-PDTPTPTGRHTRQG-------------TRRSQR-LAL--LALRPR-----------------GGGG---------------------------EQ----GR---------QFCTQKCLLGMVKGGFLDPKCPNVTL----------HC-----------------KSCAP----ARAR-HPVDHK-EWL----------------HLLWIQLKQ---------SLDDG----IRPLGEGGARGVLFQVTLLAHGYTFVSKGTVRAFIKDLEHEAAVYERLKPIQGVHVPVFLGAIDLRSM-------NKTYYYD---HRVYVVHMTFLSWGGCSIDRARRIGDM----------------DRP---LEDEAIRSLRAMHR----EGVIHKDVRLANMLFNPETN----GVMVIDFER--A----LLLKPPR-RPLAQLVP-NKRA----WKSET-MDAKKITGDSSKQGRASQSFS-EDIWLAKTAFLE------WNADRWA---------------------RVARAPC----------------
>FOXG_14256
---------------------------------------------------------------MEG--------------------------------SLSVEELTRLLQEAEQRA-----------KE----------------------ER----------------------------QRAE---------------------------------------------------------K---EQ--------------Q---------------------------------------RA-------------E----------------------EAERE----------------------------RQEE--------------R---------------------------------------------------------------QRAE---------------------K-------EQQ----------------------------RA-----------E-----------------------------------EA--ERE---------R----Q----------------------EER-------QRAE-------R-------EQ--------------QR-AEASEEQTRLTTLDEYIAACHISV-FSRFAIETDPKLT--SRGSITNPRDKWCPKNLRPWPAFLDQQKLTFGTLYDT----FPTESRVFENRNFLAGLGNRI-SQ-RP-IADEKTLEYFLHNSVEDPVRAIIQ----QLKQVEEVSRAFQIGDGV--VFENHPHAL--------------SDVAEEVVERE---TPST---------PP------------QTPD-HRRDLNQLR--------PDQICVYRS---DNT----ASSRRTMVYVSEYKPPHKLTA-PHLRLGLRAMDIHKEVVNR-RTIPTSVDPDARFQYHAEKLTASAMTQTYHYMIESGLEYGLLTTGEAIVFLKVDW-DEPETLYYHLAEPGPEVS---AHP-----NNLQICTAVGQYLAFTLMALGAPGERRGNRQEERLQAMKNLETWTEDFESTLRSIPENERS------ASSDY-SP-------GHEPTTYK--DVD-------------RSPALPR----------KM---TRRTAACQTGEG-SLRKDDRQ---EPSDDESA---PRP-PDTPTPTGRHTRQG-------------TRRSQR-LAL--LALRPR-----------------GGGG---------------------------EQ----GR---------QFCTQKCLLGMVKGGFLDPKCPNVTL----------HC-----------------KSCAP----ARAR-HPVDHK-EWL----------------HLLWIQLKQ---------SLDDG----IRPLGEGGARGVLFQVTLLAHGYTFVSKGTVRAFIKDLEHEAAVYERLKPIQGVHVPVFLGAIDLRSM-------NKTYYYD---HRVYVVHMTFLSWGGCSIDRARRIGDM----------------DRP---LEDEAIRSLRAMHR----EGVIHKDVRLANMLFNPETN----GVMVIDFER--A----LLLKPPR-RPLAQLVP-NKRA----WKSET-MDA----------------------------------------------------------------------------------------
>GCA_021018635.1_Spok3
---------------------------------------------------------------MDG--------------------------------SLSVGELTRLLREAEQRA-----------KE----------------------ER----------------------------QRAE--------------------------------------------------EAERERQE---ER--------------Q---------------------------------------RA-------------E----------------------EAERE----------------------------RQEE--------------R-------------------------------------------------QRAE-------REQQRAE---------------------R-------EQQ----------------------------RA-----------E-----------------------------------EA--ERE---------R----Q----------------------EER-------QRAE-------R-------EQ--------------QR-AEASEEQTRLTTLDEYIAACHTFV-FCRFAIETDPNLA--SRGSITNPRDKWCPKNLRPWPGFLDQQKLTFGTLYGS----FPTESRVFENRNFLAGLGNRI-SQ-RP-IADEKTLEYFLHNSVEDPVRAIIQ----QLKQVEEVSRAFQIGDGV--VFENHPHAL--------------SDVAEEVVERE---TPST--------PPP------------QTPD-HRRDLNQLR--------PDQICVYRS---DNT----ETSRRTMVYVSEYKPPHKLTA-PHLRLGLRAMDIHREVVNR-RTIPTSVDPDARFQYHAEKLTASAITQTYHYMIESGLEYGLLTTGEAIVFLRVEW-DEPETLYYHLAEPGPEVS---AHP-----NNIHICTAVGQYLAFTLMALGSPGERRGNRQEERLKAMKNLKTWAEDFESTLRSIPENERS------ASSDY-SP-------GHEPTTYK--DVD-------------RSPALPR----------KR---TRRTAACQTGEG-SLRKDDRQ---EPSDDESA---PRP-PDTPTPSGRNTRQG-------------TRRSQR-LAL--LALRPR-----------------GGGG---------------------------EQ----GR---------QYCTQKCLLGMVKGGFLDPKCPNVAL----------HC-----------------KSCAP----ARAR-HPVDHN-EWL----------------RLLWIQLKQ---------SLDDG----IRPLGEGGARGVLFQVTLLAHGYTFVSKGTVRAFIKDLEHEAAVYERLKPIQGVNVPVFLGAIDLRSM-------NKTYYYD---HRVYVVHMTFLSWGGCSIDRAQRIGDM----------------DRP---LEDEAIRSLRAMHR----EGVVHKDVRLANMLFSPETN----GVMVIDFER--A----LLLKPPR-RPLAQLVP-NKRA----WKSET-MDANKVTGDSGKQGRPSQNFS-EDIWLAKTAFLE------WNVDRWA---------------------RVARAPC----------------
>GCA_030020275.1_Spok11
--------------------------------------------------------------MMDG--------------------------------SLSVGELTRLLREAEQRA-----------KE----------------------ER----------------------------QRAE--------------------------------------------------EAERERQE---ER--------------Q---------------------------------------RA-------------E----------------------EAERE----------------------------RQEE--------------R-------------------------------------------------QRAE-------REQQRAE---------------------R-------EQQ----------------------------RA-----------E-----------------------------------EA--ERE---------R----Q----------------------EER-------QRAE-------R-------EQ--------------QR-AEASEEQTRLTTLDEYIAACHTFV-FCRFAIETDPNLA--SRGSITNPRDKWCPKNLRPWPGFLDQQKLTFGTLYGS----FPTESRVFENRNFLAGLGNRI-SQ-RP-IADEKTLEYFLHNSVEDPVRAIIQ----QLKQVEEVSRAFQIGDGV--VFENHPHAL--------------SDVAEEVVERE---TPST--------PPP------------QTPD-HRRDLNQLR--------PDQICVYRS---DNT----ETSRRTMVYVSEYKPPHKLTA-PHLRLGLRAMDIHREVVNR-RTIPTSVDPDARFQYHAEKLTASAITQTYHYMIESGLEYGLLTTGEAIVFLRVEW-DEPETLYYHLAEPGPEVS---AHP-----NNIHICTAVGQYLAFTLMALGSPGERRGNRQEERLKAMKNLKTWAEDFESTLRSIPENERS------ASSDY-SP-------GHEPTTYK--DVD-------------RSPALPR----------KR---TRRTAACQTGEG-SLRKDDRQ---EPSDDESA---PRP-PDTPTPSGRNTRQG-------------TRRSQR-LAL--LALRPR-----------------GGGG---------------------------EQ----GR---------QYCTQKCLLGMVKGGFLDPKCPNVAL----------HC-----------------KSCAP----ARAR-HPVDHN-EWL----------------RLLWIQLKQ---------SLDDG----IRPLGEGGARGVLFQVTLLAHGYTFVSKGTVRAFIKDLEHEAAVYERLKPIQGVNVPVFLGAIDLRSM-------NKTYYYD---HRVYVVHMTFLSWGGCSIDRAQRIGDM----------------DRP---LEDEAIRSLRAMHR----EGVVHKDVRLANMLFSPETN----GVMVIDFER--A----LLLKPPR-RPLAQLVP-NKRA----WKSET-MDANKVTGDSGKQGRPSQNFS-EDIWLAKTAFLE------WNVDRWA---------------------RVARAPC----------------
>FOXG_16415
--------------------------------------------------------------MMDG--------------------------------SLSVGELTRLLREAEQRA-----------KE----------------------ER----------------------------QRAE--------------------------------------------------EAERERQE---ER--------------Q---------------------------------------RA-------------E----------------------EAERE----------------------------RQEE--------------R-------------------------------------------------QRAE-------REQQRAE---------------------R-------EQQ----------------------------RA-----------E-----------------------------------EA--ERE---------R----Q----------------------EER-------QRAE-------R-------EQ--------------QR-AEASEEQTRLTTLDEYIAACHTFV-FCRFAIETDPNLA--SRGSITNPRDKWCPKNLRPWPGFLDQQKLTFGTLYGS----FPTESRVFENRNFLAGLGNRI-SQ-RP-IADEKTLEYFLHNSVEDPVRAIIQ----QLKQVEEVSRAFQIGDGV--VFENHPHAL--------------SDVAEEVVERE---TPST--------PPP------------QTPD-HRRDLNQLR--------PDQICVYRS---DNT----ETSRRTMVYVSEYKPPHKLTA-PHLRLGLRAMDIHREVVNR-RTIPTSVDPDARFQYHAEKLTASAITQTYHYMIESGLEYGLLTTGEAIVFLRVEW-DEPETLYYHLAEPGPEVS---AHP-----NNIHICTAVGQYLAFTLMALGSPGERRGNRQEERLKAMKNLKTWAEDFESTLRSIPENERS------ASSDY-SP-------GHEPTTYK--DVD-------------RSPALPR----------KR---TRRTAACQTGEG-SLRKDDRQ---EPSDDESA---PRP-PDTPTPSGRNTRQG-------------TRRSQR-LAL--LALRPR-----------------GGGG---------------------------EQ----GR---------QYCTQKCLLGMVKGGFLDPKCPNVAL----------HC-----------------KSCAP----ARAR-HPVDHN-EWL----------------RLLWIQLKQ---------SLDDG----IRPLGEGGARGVLFQVTLLAHGYTFVSKGTVRAFIKDLEHEAAVYERLKPIQGVNVPVFLGAIDLRSM-------NKTYYYD---HRVYVVHMTFLSWGGCSIDRAQRIGDM----------------DRP---LEDEAIRSLRAMHR----EGVVHKDVRLANMLFSPETN----GVMVIDFER--A----LLLKPPR-RPLAQLVP-NKRA----WKSET-MDANKVTGDSGKQG-----------------------------------------------------------------------------
>GCA_013347345.2_Spok1
---------------------------------------------------------------MDG--------------------------------SLSVEELTRLLREAEQRA-----------KE-ER-------QRA---------ER--------------------------EQQRAER-------EQQRAEEAE----------------------RERQ---EERQRAKR-------EQ--------------Q---------------------------------------RA-------------E----------------------EAERE----------------------------RQEE--------------R---------------------------------------------------------------QRAE---------------------R-------EQQ---------------------RAEREQQRA-----------E-----------------------------------EA--ERE---------R----QE-ERQ-------RAE-------REQ-------QRAE-------KEQQRAEREQ--------------QR-AEASEEQTRLTTLDEYIAACHASV-FSRFAIETDPKLT--SRGSITNPRDKWCPKNLRPWPNFLDQQKLTFGTLYDS----FPTESRVFENRNFLAGLGNRI-SQ-RP-IADEKTLEYFLHNSVEDPVRAIIQ----QLKQVEEVSRAFQIGDGV--VFENHPHAL--------------SDVAEEVVERE---TPST---------PP------------RTPD-HRRDLNQLR--------PDQICVYRS---DNT----LSSRRTMVYVSEYKPPHKLTA-PHLRLGLRAMDIHREVVNR-RTIPTSVDPDARFQYHAEKLTASAITQTYHYMIESGLEYGLLTTGEAIVFLKVDW-DKPETLYYHLAEPGPEVS---AHP-----NNLHICTAVGQYLAFTLMALGSPGERRENRQEERLKAMENLKTWTEDFESTLRSIPENERS------ASSDY-SP-------AYEPTTYK--GFD-------------RSPALPH----------KK---TRRTAKSPIGER-SLRKDDRR---EPSDDESA---PRP-PDTPTPTGRNTRQG-------------TRRSQR------LALRPR----------------GGGGG---------------------------EQ----GR---------QYCTQKCLLGMVKGGFLDPKCPNVAL----------HC-----------------KSCAP----ARAR-HPVSHE-EWL----------------RLLWKQLKQ---------SLDDG----IRPLGEGGARGVLFQVTLLAHGYTFVSKGTVRAFIKDLEHEAAVYERLKPIQGVHVPVFLGAIDLRSM-------NKTYYYD---HRVYVVHMTFLSWGGCSIDRAQRIGDM----------------DRS---LEDEAIRSLRAMHR----EGVIHKDVRLANMLFNPETN----GVMVIDFER--A----LLLKPPR-RPLAQLVP-NKRA----WKSET-MDAKKMIGDSSKRSRASQSFSEEDIWLAKTAFLE------WNADRWT---------------------RVARAPC----------------
>GCA_013347535.2_Spok1
---------------------------------------------------------------MDG--------------------------------SLSVEELTRLLREAEQRA-----------KE-ER-------QRA---------ER--------------------------EQQRAER-------EQQRAEEAE----------------------RERQ---EERQRAKR-------EQ--------------Q---------------------------------------RA-------------E----------------------EAERE----------------------------RQEE--------------R---------------------------------------------------------------QRAE---------------------R-------EQQ---------------------RAEREQQRA-----------E-----------------------------------EA--ERE---------R----QE-ERQ-------RAE-------REQ-------QRAE-------KEQQRAEREQ--------------QR-AEASEEQTRLTTLDEYIAACHASV-FSRFAIETDPKLT--SRGSITNPRDKWCPKNLRPWPNFLDQQKLTFGTLYDS----FPTESRVFENRNFLAGLGNRI-SQ-RP-IADEKTLEYFLHNSVEDPVRAIIQ----QLKQVEEVSRAFQIGDGV--VFENHPHAL--------------SDVAEEVVERE---TPST---------PP------------RTPD-HRRDLNQLR--------PDQICVYRS---DNT----LSSRRTMVYVSEYKPPHKLTA-PHLRLGLRAMDIHREVVNR-RTIPTSVDPDARFQYHAEKLTASAITQTYHYMIESGLEYGLLTTGEAIVFLKVDW-DKPETLYYHLAEPGPEVS---AHP-----NNLHICTAVGQYLAFTLMALGSPGERRENRQEERLKAMENLKTWTEDFESTLRSIPENERS------ASSDY-SP-------AYEPTTYK--GFD-------------RSPALPH----------KK---TRRTAKSPIGER-SLRKDDRR---EPSDDESA---PRP-PDTPTPTGRNTRQG-------------TRRSQR------LALRPR----------------GGGGG---------------------------EQ----GR---------QYCTQKCLLGMVKGGFLDPKCPNVAL----------HC-----------------KSCAP----ARAR-HPVSHE-EWL----------------RLLWKQLKQ---------SLDDG----IRPLGEGGARGVLFQVTLLAHGYTFVSKGTVRAFIKDLEHEAAVYERLKPIQGVHVPVFLGAIDLRSM-------NKTYYYD---HRVYVVHMTFLSWGGCSIDRAQRIGDM----------------DRS---LEDEAIRSLRAMHR----EGVIHKDVRLANMLFNPETN----GVMVIDFER--A----LLLKPPR-RPLAQLVP-NKRA----WKSET-MDAKKMIGDSSKRSRASQSFSEEDIWLAKTAFLE------WNADRWT---------------------RVARAPC----------------
>GCA_013347345.2_Spok2
----------------------------------------------------------------------------------------------------------------------------------------------------------------------------------------------------------------------------------------------K-------EQ--------------Q---------------------------------------RA-------------E----------------------EAERE----------------------------RQEE--------------R---------------------------------------------------------------QRAE---------------------R-------EQQ---------------------RAEKEQQRA-----------E-----------------------------------EA--ERE---------R----QE-ERQ-------RAE-------REQ-------QRAE-------K-------EQ--------------QR-AEASEEQTRLTTLDEYIAACHASV-FSRFAIETDPNLT--SRGSITNPRDKWCPKNLRPWPDFLDQQKLTFGTLYDS----FPTESRVFENRNFLAGLGNRI-SQ-RP-IADEKTLEYFLHNSVEDPVRAIIQ----QLKQVEEVSRAFQIGDGV--VFENHPHAL--------------SDVAEEVVERE---TPST---------PP------------RTPD-HRRDLNQLR--------PDQICVYRS---DNT----LSSRRTMVYVSEYKPPHKLTA-PHLRLGLRAMDIHKEVVNR-RTIPTSVDPDARFQYHAEKLTASAITQTYHYMIESGLEYGLLTTGEAIVFLKVDW-DEPETLYYHLAEPGPEVS---AHP-----NNLHICTAIGQYLAFTLMALGSPGERRENRQEERLKAMKNLKTWAEDFESTLRSIPENERS------ASSDY-SP-------AYEPTTYK--DVD-------------RSPALPH----------KK---TRRTAKSPIGER-SLRKDDRR---EPSDDESA---PRP-PDTPTPTGRNTRQG-------------TRRSQR------LALRPR-----------------GGGG---------------------------EQ----GR---------QYCTQKCLLGMVKGGFLDPKCPNVAL----------HC-----------------KSCAP----ARTR-HPVNHE-EWL----------------RLLWKQLKQ---------SLDDG----IRPLGEGGARGVLFQVTLLAHGYTFVSKGTVRAFIKDLEHEAAVYERLKPIQGVYVPVFLGAIDLRSM-------NKIYYYD---HRVYVVHMTFLSWGGCSIDRAQRIGDM----------------DRS---LEDEAIRSLRAMHR----EGVVHKDVRLANMLFNPETS----GVMVIDFER--A----LLLKPPL-RPLAQLVP-NKRA----RKSET-MDAKKVTGDSSKRSRPSQNIS-EDIWLAKTAFLE-------NADRWT---------------------RVARAPC----------------
>GCA_013347345.2_Spok3
---------------------------------------------------------------MAH--------------------------------QRSVGELEKLLQ--------------------------------------------------------------------------------------------------------------------------------K-------AV--------------Q---------------------------------------RA-------------E----------------------EAERE----------------------------RQEE--------------R---------------------------------------------------------------QRAE---------------------R-------EQ--------------------------------------------------------------------------------------------------------Q-------RAE-------REQ-------QRAE-------R-------EQ--------------QR-AEASEEQTRLTTLDEYIAACHASV-FSRFAIETDPKLT--SRGSITNPRDKWCPKNLRPWPNFLDQQKLTFGTLYDS----FPTESRVFENRNFLAGLGNRI-SQ-RP-IADEKTLEYFLHNSVEDPVRAIIQ----QLKQVEEVSRAFQIGDGV--VFENHPHAL--------------SDVAEEVVDRE---TPST---------PP------------RTPD-HRRDLNQLR--------PDQICVYRS---DNT----LSSRRTMVYVSEYKPPHKLTA-PHLRLGLRAMNIHREVVNR-RTIPTSVDPDARFQYHAEKLTASAITQTYHYMIESGLEYGLLTTGEAIVFLKVDW-DEPETLYYHLAEPGPEVS---AHP-----NNLHICTAVGQYLAFTLMALGSPGERRENSQEERLKAMENLKTWTEDFESTLRSIPENERS------ASSDY-SP-------AYEPTTYK--GFD-------------RSPALPH----------KK---TRRTAKSPIGER-SLRKDDRR---EPSDDESA---PRP-PDTPTPTGRNTRQG-------------TRRSQR------LALRPR-----------------GGGG---------------------------EQ----GR---------QYCTQKCLLGMVKGGFLDPKCPNVAL----------HC-----------------KSCAP----ARAR-HPVNHE-EWL----------------RLLWKQLKQ---------SLDDG----IRPLGEGGARGVLFQVTLLAHGYTFVSKGTVRAFIKDLEHEAAVYERLKPIQGVYVPVFLGAIDLRSM-------NKIYYYD---HRVYVVHMTFLSWGGCSIDNAQTTGDI----------------NRS---LEDEAIRSLRAMHG----EGVIHKDVRLANMLFNPETN----GVMVIDFER--A----LLLKPPR-RPLAQLVP-NKRA----WKSET-MDAKKVTGDSGKQSRPSQNIS-EDIWLAKTAFLE-------NADRWT---------------------RVARAPC----------------
>GCA_013347535.2_Spok2
---------------------------------------------------------------MAH--------------------------------QRSVGELEKLLQ--------------------------------------------------------------------------------------------------------------------------------K-------AV--------------Q---------------------------------------RA-------------E----------------------EAERE----------------------------RQEE--------------R---------------------------------------------------------------QRAE---------------------R-------EQ--------------------------------------------------------------------------------------------------------Q-------RAE-------REQ-------QRAE-------R-------EQ--------------QR-AEASEEQTRLTTLDEYIAACHASV-FSRFAIETDPKLT--SRGSITNPRDKWCPKNLRPWPNFLDQQKLTFGTLYDS----FPTESRVFENRNFLAGLGNRI-SQ-RP-IADEKTLEYFLHNSVEDPVRAIIQ----QLKQVEEVSRAFQIGDGV--VFENHPHAL--------------SDVAEEVVDRE---TPST---------PP------------RTPD-HRRDLNQLR--------PDQICVYRS---DNT----LSSRRTMVYVSEYKPPHKLTA-PHLRLGLRAMNIHREVVNR-RTIPTSVDPDARFQYHAEKLTASAITQTYHYMIESGLEYGLLTTGEAIVFLKVDW-DEPETLYYHLAEPGPEVS---AHP-----NNLHICTAVGQYLAFTLMALGSPGERRENSQEERLKAMENLKTWTEDFESTLRSIPENERS------ASSDY-SP-------AYEPTTYK--GFD-------------RSPALPH----------KK---TRRTAKSPIGER-SLRKDDRR---EPSDDESA---PRP-PDTPTPTGRNTRQG-------------TRRSQR------LALRPR-----------------GGGG---------------------------EQ----GR---------QYCTQKCLLGMVKGGFLDPKCPNVAL----------HC-----------------KSCAP----ARAR-HPVNHE-EWL----------------RLLWKQLKQ---------SLDDG----IRPLGEGGARGVLFQVTLLAHGYTFVSKGTVRAFIKDLEHEAAVYERLKPIQGVYVPVFLGAIDLRSM-------NKIYYYD---HRVYVVHMTFLSWGGCSIDNAQTTGDI----------------NRS---LEDEAIRSLRAMHG----EGVIHKDVRLANMLFNPETN----GVMVIDFER--A----LLLKPPR-RPLAQLVP-NKRA----WKSET-MDAKKVTGDSGKQSRPSQNIS-EDIWLAKTAFLE-------NADRWT---------------------RVARAPC----------------
>GCA_013347345.2_Spok4
---------------------------------------------------------------MAH--------------------------------QRSVGELEKLLQ--------------------------------------------------------------------------------------------------------------------------------E-------AV--------------Q---------------------------------------RA-------------E----------------------EAERE----------------------------RQEE--------------R--------------------------------------------------------------------------------------------------------------------------------------------------------------------------------------------------------------------------------------QRAE-------R-------EQ--------------QR-AEASEEQTRLTTLDEYIAACHASV-FSRFAIETDPKLT--SRGSITNPRDKWCPKNLRPWPDFLDQQKLTFGTLYDS----FPTESRVFENRNFLAGLGNRI-SQ-RP-IADEKTLEYFLHNSVEDPVRAIIQ----QLKQVEEVSRAFQIGDGV--VFENHPHAL--------------SDVAEEVVDRE---TPST---------PP------------RTPD-HRRDLKQLR--------PDQICVYRS---DNT----LSSRRTMVYVSEYKPPHKLTA-PHLRLGLRAMNIHREVVNR-RTIPTSVDPDARFQYHAEKLTASAITQTYHYMIESGLEYGLLTTGEAIVFLKVDW-DEPETLYYHLAEPGPEVS---AHP-----NNLHICTAVGQYLAFTLMALGSPGERRENSQEERLKAMENLKTWTEDFESTLRSIPENERS------ASSDY-SP-------AYEPTTYK--GFD-------------RSPALPH----------KK---TRRTAKSPIGER-SLRKDDRR---EPSDDESA---PRP-PDTPTPTGRNTRQG-------------TRRSQR------LALRPR-----------------GGGG---------------------------EQ----GR---------QYCTQKCLLGMVKGGFLDPKCPNVAL----------HC-----------------KSCAP----ARAR-HPVNHE-EWL----------------RLLWKQLKQ---------SLDDG----IRPLGEGGARGVLFQVTLLAHGYTFVSKGTVRAFIKDLEHEAAVYERLKPIQGVYVPVFLGAIDLRSM-------NKIYYYD---HRVYVVHMTFLSWGGCSIDNAQTTGDI----------------NRS---LEDEAIRSLRAMHG----EGVIHKDVRLANMLFNPETN----GVMVIDFER--A----LLLKPPR-RPLAQLVP-NKRA----WKSET-MDAKKVTGDSGKQSRPSQNIS-EDIWLAKTAFLE-------NADRWT---------------------RVARAPC----------------
>GCA_013347535.2_Spok3
---------------------------------------------------------------MAH--------------------------------QRSVGELEKLLQ--------------------------------------------------------------------------------------------------------------------------------E-------AV--------------Q---------------------------------------RA-------------E----------------------EAERE----------------------------RQEE--------------R--------------------------------------------------------------------------------------------------------------------------------------------------------------------------------------------------------------------------------------QRAE-------R-------EQ--------------QR-AEASEEQTRLTTLDEYIAACHASV-FSRFAIETDPKLT--SRGSITNPRDKWCPKNLRPWPDFLDQQKLTFGTLYDS----FPTESRVFENRNFLAGLGNRI-SQ-RP-IADEKTLEYFLHNSVEDPVRAIIQ----QLKQVEEVSRAFQIGDGV--VFENHPHAL--------------SDVAEEVVDRE---TPST---------PP------------RTPD-HRRDLKQLR--------PDQICVYRS---DNT----LSSRRTMVYVSEYKPPHKLTA-PHLRLGLRAMNIHREVVNR-RTIPTSVDPDARFQYHAEKLTASAITQTYHYMIESGLEYGLLTTGEAIVFLKVDW-DEPETLYYHLAEPGPEVS---AHP-----NNLHICTAVGQYLAFTLMALGSPGERRENSQEERLKAMENLKTWTEDFESTLRSIPENERS------ASSDY-SP-------AYEPTTYK--GFD-------------RSPALPH----------KK---TRRTAKSPIGER-SLRKDDRR---EPSDDESA---PRP-PDTPTPTGRNTRQG-------------TRRSQR------LALRPR-----------------GGGG---------------------------EQ----GR---------QYCTQKCLLGMVKGGFLDPKCPNVAL----------HC-----------------KSCAP----ARAR-HPVNHE-EWL----------------RLLWKQLKQ---------SLDDG----IRPLGEGGARGVLFQVTLLAHGYTFVSKGTVRAFIKDLEHEAAVYERLKPIQGVYVPVFLGAIDLRSM-------NKIYYYD---HRVYVVHMTFLSWGGCSIDNAQTTGDI----------------NRS---LEDEAIRSLRAMHG----EGVIHKDVRLANMLFNPETN----GVMVIDFER--A----LLLKPPR-RPLAQLVP-NKRA----WKSET-MDAKKVTGDSGKQSRPSQNIS-EDIWLAKTAFLE-------NADRWT---------------------RVARAPC----------------
>GCA_001702695.2_Spok3
---------------------------------------------------------------MDG--------------------------------SLSVEELTRLLR--------------------------------------------------------------------------------------------------------------------------------------------------------------------------------------------------------------------------------------EAEQR----------------------------AKEE--------------R---------------------------------------------------------------QRAE---------------------R-------EQ------------------------------------------------------------------------------------------------------------------------------------QRAE-------R-------EQ--------------QR-AEASEEQTRLTTLDEYITACHASV-FSRFAIETDPKLT--SRGSITNPRDKWCPKNLRPWPDFLDQQKLTLGTLYDA----FPTESRVFENRNFLAGLGNRI-SQ-RP-IADEKTLEYFLHNSVEDPVRAIIQ----QLKQAEEVSRAFQIGDGV--VFENHPHAL--------------SDVAEEVVKRQ---TPST---------PP------------RTPD-HRRDLNQLR--------PDQICVYRS---DNT----ETSRRTMVYISEYKPPHKLTA-PHLRLGLRAMDIHKEVVNR-RTIPTSADPDARFQYHAEKLTASAITQTYHYMIESGLEYGLLTTGEAIVFLKVDW-DEPEALYYHLAEPGPEVA---AHP-----NNLPICTAVGQYLAFTLMALGSPGERRENSQEERLKAMEKLKTWTEDFESTLRSIPENERS------ASSDY-SP-------AYEPTTYK--DVD-------------RSPALPR----------KK---TRRTAKRPIGER-SLRKDDRQ---EPSDDESA---PRP-PDTPTPTGRNTRQG-------------TRRSQR------LALRPR-----------------GGGG---------------------------EQ----GR---------QYCTQKCLLGMVKGGFLDPKCPNVAL----------HC-----------------KSRAS----ARAR-HPVNHE-EWL----------------RLLWMQLKQ---------SLDDG----IRPLGEGGARGVLFQVTLLAHGYTFVSKGTVRAFVKDLEHEAAVYECLKPIQGVCVPVFLGAIDLRSM-------NKTYYYD---HRVYVVHMTFLSWGGCSIDNAQKTGDI----------------NRP---LEDEAIRSLRAMHR----EGVVHKDVRLANMLFNPETN----GVMMIDFER--A----LLLNPPR-RPLAQLVP-NKRA----WKSET-MDAKKVTGDSSKRSWLSQNFS-EDIWLAKTAFLE------WNADRWT---------------------RVARAPC----------------
>GCA_001702695.2_Spok4
---------------------------------------------------------------MDG--------------------------------SSSVEELTRLLR--------------------------------------------------------------------------------------------------------------------------------------------------------------------------------------------------------------------------------------EAEQR----------------------------AKEE--------------R---------------------------------------------------------------QRAE---------------------R-------EQQ----------------------------RA-----------E-----------------------------------EA--ERE---------R----QE----------------------ER-------QRAE-------R-------EQ--------------QR-AEASEEQTRLTTLDEYITACHASV-FSRFAIETDPNLT--SRGSITNPRDKWCPKNLRPWPDFLDQQKLTFGTLYDA----FPTESRVFENRNFLAGLGNRI-SQ-RP-IADEKTLEYFLHNSVEDPVRAIIQ----QLKQAEEVSRAFQIGDGV--VFENHPHAL--------------SDVAEEVVERQ---TPST---------PP------------RTPD-HRRDLNQLR--------PDQICVYRS---DNT----ESSRRTMVYISEYKPPHKLTA-PHLRLGLRAMDIHKEVVNR-RTIPTSADPDARFQYHAEKLTASAITQTYHYMIESGLEYGLLTTGEAIVFLKVDW-DEPETLYYHLAEPGPEVA---AHP-----NNLPICTAVGQYLAFTLMALGSPGERRENSQEERLKAMEKLKTWTEDFESTLRSIPENERS------ASSDY-SP-------AYEPTTYK--DVD-------------RSPALPR----------KK---TRRTGKRPIGER-SLRKDDRR---EPSDDESA---PRP-PDTPTPTGRNTRQG-------------TRRSQR------LALRPR-----------------GGGG---------------------------EQ----GR---------QYCTQKCLLGMVKGGFLDPKCPNVAL----------HC-----------------KSRAS----ARAR-HPVNHE-EWL----------------RLLWMQLKQ---------SLDDG----IRPLGEGGARGVLFQVTLLAHGYTFVSKGTVRAFVKDLEHEAAVYERLKPIQGVCVPVFLGAIDLRSM-------NKIYYYH---HRVYVVHMTFLSWGGCSIDNAQKTGDI----------------NRP---LEDEAIRSLRAMHR----EGVIHKDVRLANMLFNPETN----GVMVIDFER--A----LLLKPPR-RPLAQLVP-NKRA----WKSET-MDAKKVTGDSSKRSWPSQSFSEEDIWLAKTAFLQ------WNAERWT---------------------RVARAPC----------------
>GCA_001702695.2_Spok5
---------------------------------------------------------------MDG--------------------------------SLSAEELTRLLR--------------------------------------------------------------------------------------------------------------------------------------------------------------------------------------------------------------------------------------EAEQR----------------------------AKEE--------------R---------------------------------------------------------------QRAE---------------------R-------EQQRAEREQQRAEREQQRAEREQQRAEREQQRA-----------E-----------------------------------EA--ERE---------R----QE----------------------ER-------QRAE-------R-------EQ--------------QR-AEASEEQTRLTTLDEYITACHASV-FSRFAIETDPNLT--SRGSITNPRDKWCPKNLRPWPDFLDQQKLTFGTLYDA----FPTESRVFENRNFLAGLGNRI-SQ-RP-IADEKTLEYFLHNSVEDPVRAIIQ----QLKQVEEVSRAFQIGDGV--VFENHPHAL--------------SDVAEEVVDRE---TPST---------PP------------RTPD-HRRDRNQLR--------PDQICVYRS---DNT----ESSRRTMVYVSEYKPPHKLTA-PHLRLGLRAMDIHKEVVNR-RTIPTSADPDARFQYHAEKLTASAITQTYHYMIESGLEYGLLTTGEAVVFLKVDW-DEPETLYYHLAEPGPEVS---AHP-----NNLHVCTAVGQYLAFTLMALGSPGERRGNSQEERLKAMEKLKTWTEDFESTLRSIPVNERS------ASSEY-SP-------GHEPTTYK--DVD-------------RSPALPR----------KK---TRRIAECQIGER-SLRKDDRR---EPSDDESA---PPP-PDTPTPTGRNTRQG-------------TRRSQR------LALRPR-----------------GGGG---------------------------EQ----GR---------QYCTQKCLLGIVKGGFLDPKCPNVAL----------HC-----------------KSRAS----ARAR-HPVNHE-EWL----------------RLLWKQLKQ---------SLDDG----IRPLGEGGARGVLFQVTLLAHGYTFVSKGTVRAFVKDLEHEAAVYERLKPIQGVCVPVFLGAIDLRSM-------NKIYYYH---HRVYVVHMTFLSWGGCSIDNAQKTGDI----------------NRP---LEDEAIRSLRAMHR----EGVIHKDVRLANMLFNPETN----GVMVIDFER--A----LLLKPPR-RPLAQLVP-NKRA----WKSET-MDAKKVTGDSSKRSWPSQSFSEEDIWLAKTAFLQ------WNAERWT---------------------RVARAPC----------------
>GCA_001703205.2_Spok2
---------------------------------------------------------------MDG--------------------------------SLSVEELTRLLREAEQRA-----------KE-ER-------------------------------------------------QRAER-------EQQRAEEAE----------------------RERQ---EERQRAER-------EQ--------------Q---------------------------------------RA-------------E----------------------EAERE----------------------------RQEE--------------R---------------------------------------------------------------QRAE---------------------R-------EQQ----------------------------RA-----------E-----------------------------------EA--ERE---------R----QE-ERQ-------RAE-------REQ-------QRAE-------EAERERQEER--------------QR-AEASEEQTRLTTLDEYIAACHTSV-FSRFAIETDPKLT--SRGSITNPRDKWCPQNLRPWPDFLDQQKLTFGTLYDS----FPTESRVFENRNFLAGLGNRI-SQ-RP-IADEKTLEYFLHNSVEDPVRAIIQ----QLKQVEEVSRAFQIGDGV--VFENHPHAL--------------SDVAEEVVDRE---TPST---------PP------------QTPD-HRRDLKQLR--------PDQICVYRS---DNT----ESSRRTMVYVSEYKPPHKLTA-PHLRLGLRAMDIHREVVNR-RTIPTSVDPDARFQYHAEKLTASAITQTYHYMIESGLEYGLLTTGEAIVFLKVDW-DEPETLYYHLAEPGPEVS---AHP-----NNLHICTAVGQYLAFTLMALGSPGERRGNSQEERLKAMKNLKTWTEDFESTLRSIPENERS------ASSDY-SP-------AYEPTTYK--GVD-------------RSPALPR----------KK---TRRTAKGPIGER-SLRKDDRR---EPSDDESA---PRP-PDTPTPTGRNTRQG-------------TRRSQR------LALRSR-----------------GGGG---------------------------EQ----GR---------QYCSQKCLLGMVKGGFLDPKCPNVAL----------HC-----------------KRCAPA---ARAR-HPVNHE-QWL----------------RLLWKQLKQ---------SLDDG----IRPLGESGARGVLFQVTLLAHGYTFVSKGTVRAFVKDLEHEAAVYERLKPVQGVHVPVFLGAIDLGSM-------NKIYYYD---HRVYMVHMTFLSWGGCSIDKAQKIGNI----------------IRS---LEDEAIRSLRAMHR----EGVIHKDVRLANMLFNPETN----GVMVIDFER--A----LLLKPPR-HPLAQLVP-NKRA----WKSET-MDAKKMSDDSSNRSRSSQSLS-EDIWLAKTAFLE------WNADRLT----------------------VARAPC----------------
>GCA_001703205.2_Spok3
---------------------------------------------------------------MDG--------------------------------SLSVEELTRLLREAEQRA-----------K-------------------------------------------------------------------------------------------------------------------------------------------------------------------------------------------------------------------------------------------------------EE--------------R---------------------------------------------------------------QRAE---------------------R-------EQQ----------------------------RA-----------E-----------------------------------EA--ERE---------R----QE-ERQ-------RAE-------REQ-------QRAE-------EAERERQEER--------------QR-AEASEEQTRLTTLDEYIAACHTSV-FSRFAIETDPKLT--SRGSITNPRDKWCPKNLRPWPDFLDQQKLTFGTLYDS----FPTESRVFENRNFLAGLGNRI-SQ-RP-IADEKTLEYFLHNSVEDPVRAIIQ----QLKQVEEVSRAFQIGDGV--VFENHPHAL--------------SDVAEEVVERE---TPST---------PP------------QTPD-HRRDLKQLR--------PDQICVYRS---DNT----ESSRRTMVYVSEYKPPHKLTA-PHLRLGLRAMDIHREVVNR-RTIPTSVDPDARFQYHAEKLTASAITQTYHYMIESGLEYGLLTTGEAIVFLKVDW-DEPETLYYHLAEPGPEVS---AHP-----NNLHICTAVGQYLAFTLMALGSPGERRENGQEERLKAMKNLKTWTEDFESTLRSIPENERS------ASSDY-SP-------AYEPTTYK--GVD-------------RSPALPR----------KK---TRRTAKGPIGER-SLRKDDRR---EPSDDESA---PRP-PDTPTPTGRNTRQG-------------TRRSQR------LALRSR-----------------GGGG---------------------------EQ----GR---------QYCSQKCLLGMVKGGFLDPKCPNVAL----------HC-----------------KRCAP----ARAR-HPVNHE-EWL----------------RLLWKQLKQ---------SLDDG----IRPLGESGARGVLFQVTLLAHGYTFVSKGTVRAFVKDLEHEAAVYERLKPVQGVHVPVFLGAIDLGSM-------NKIYYYD---HRVYMVHMTFLSWGGCSIDKAQKIGNI----------------IRS---LEDEAIRSLRAMHR----EGVIHKDVRLANMLFNPETN----GVMVIDFER--A----LLLKPPR-HPLAQLVP-NKRA----WKSET-MDAKKMSDDSSNRSRSSQSLS-EDIWLAKTAFLE------WNADRLT----------------------VARAPC----------------
>FOXG_12536
---------------------------------------------------------------MDG--------------------------------SLSVEELTRLLRDAEQRA-----------KE---------------------------------------------------------------------------------------------------------------------ER--------------Q---------------------------------------RA-------------E----------------------EAERE----------------------------RQEE--------------R---------------------------------------------------------------QRAE---------------------R-------EQQ----------------------------RA-----------E-----------------------------------EA--ERE---------R----QE-ERQ-------RAE-------REQ-------QRAE-------R-------EQ--------------QR-AEASEEQTRLTTLDEYIAACHASV-FSRFAIETDPNLT--SRGSITNPRDKWCPKNLRPWPDFLDQQKLTFGTLYDS----FPTETRVFENRNFLAGLGNRI-SQ-RP-IADEKTLEYFLHNSVEDPVRAIIQ----QLKQVEEVRRAFQIGDGV--VFENHPHAL--------------SDVAEEVVERE---TPSTPPPPPPPPPPP------------QTPD-HRRDLNQLR--------PDQICVYRS---DNT----ESSRRTMVYVSEYKPPHKLTA-PHLRLGLRAMDIHKEVVNR-RTIPTSVDPDARFQYHAEKLTASAITQTYHYMIESGLEYGLLTTGEAIVFLKVDW-DEPETLYYHLAEPGPEVS---AHP-----NNVHICTAVGQYLAFTLMALGLPGERRGNRQEERLQAMKNLKTWAEDFESTLRSIPENERS------ASSDY-SP-------GHEPTTYK--D---------------------------------------------TGEG-SLTKGDRQ---EPSDDESA---PRP-PDTPTPTGRNTRQG-------------TRRSHR-LAL--LALRPR-----------------GGGG---------------------------EQ----GR---------QYCTQKCLLGMVKGGFLDPKCPNVAL----------HC-----------------KSSAP----ARAR-HPVDHK-EWL----------------RLLWIQLKQ---------SLDDG----IRPLGEGGARGVLFQVTLLVHGYTFVSKGTVRAFIKDLEHEAAVYERLKPIQGVHVPVFLGAIDLGSM-------NKTYYYD---HRVYVVHMTFLSWGGCSIDRAQNMGDM----------------NKS---LEDEAIRSLRAMHR----EGVIHKDVRLANMLFNPETN----GVMVIDFER--A----LLLKPPR-RPLAQLVP-NKRA----WKSET-MDAKKVTGDSSKRSRPSQGFS-EDIWLAKTAFLE------WNADRWT--------------------------------------------
>FOXG_12586
---------------------------------------------------------------MDG--------------------------------SLSVEELTRLLRDAEQRA-----------KE---------------------------------------------------------------------------------------------------------------------ER--------------Q---------------------------------------RA-------------E----------------------EAERE----------------------------RQEE--------------R---------------------------------------------------------------QRAE---------------------R-------EQQ----------------------------RA-----------E-----------------------------------EA--ERE---------R----QE-ERQ-------RAE-------REQ-------QRAE-------R-------EQ--------------QR-AEASEEQTRLTTLDEYIAACHASV-FSRFAIETDPNLT--SRGSITNPRDKWCPKNLRPWPDFLDQQKLTFGTLYDS----FPTETRVFENRNFLAGLGNRI-SQ-RP-IADEKTLEYFLHNSVEDPVRAIIQ----QLKQVEEVSRAFQIGDGV--VFENHPHAL--------------SDAAEEVVERE---TPSTPPPPPPPPPPP------------QTPD-HRRDLKQLR--------PDQICVYRS---DNT----LSSRRTMVYVSEYKPPHKLTA-PHLRLGLRAMDIHKEVVNR-RTIPTSVDPDARFQYHAERLTASAITQTYHYMIESGLEYGLLTTGEAIVFLKVDW-DEPETLYYHLAEPGPEVS---AHP-----NNVHICTAVGQYLAFTLMALGLPGERRGNRQEERLQAMKNLKTWAEDFESTLRSIPENERS------ASSDY-SP-------GHEPTTYK--DVD-------------RSPALPR----------KR---TRRTAACQTGEG-SLTKGDRQ---EPSDDESA---PRP-PDTPTPTGRNTRQG-------------TRRSHR-LAL--LALRPR-----------------GGGG---------------------------EQ----GR---------QYCTQKCLLGMVKGGFLDPKCPNVAL----------HC-----------------KSSAP----ARAR-HPVDHK-EWL----------------RLLWIQLKQ---------SLDDG----IRPLGEGGARGVLFQVTLLVHGYTFVSKGTVRAFIKDLEHEAAVYERLKPIQGVHVPVFLGAIDLGSM-------NKTYYYD---HRVYVVHMTFLSWGGCSIDRAQNMGDM----------------NKS---LEDEAIRSLRAMHR----EGVIHKDVRLANMLFNPETN----GVMVIDFER--A----LLLKPPR-RPLAQLVP-NKRA----WKSET-MDAKKVTGDSSKRSRPSQGFS----------------------------------------------------------------------
>FOXG_14003
---------------------------------------------------------------MDG--------------------------------SLSVEELTRLLRDAEQRA-----------KE---------------------------------------------------------------------------------------------------------------------ER--------------Q---------------------------------------RA-------------E----------------------EAERE----------------------------RQEE--------------R---------------------------------------------------------------QRAE---------------------R-------EQQ----------------------------RA-----------E-----------------------------------EA--ERE---------R----QE-ERQ-------RAE-------REQ-------QRAE-------R-------EQ--------------QR-AEASEEQTRLTTLDEYIAACHASV-FSRFAIETDPNLT--SRGSITNPRDKWCPKNLRPWPDFLDQQKLTFGTLYDS----FPTETRVFENRNFLAGLGNRI-SQ-RP-IADEKTLEYFLHNSVEDPVRAIIQ----QLKQVEEVSRAFQIGDGV--VFENHPHAL--------------SDAAEEVVERE---TPSTPPPPPPPPPPP------------QTPD-HRRDLKQLR--------PDQICVYRS---DNT----LSSRRTMVYVSEYKPPHKLTA-PHLRLGLRAMDIHKEVVNR-RTIPTSVDPDARFQYHAERLTASAITQTYHYMIESGLEYGLLTTGEAIVFLKVDW-DEPETLYYHLAEPGPEVS---AHP-----NNVHICTAVGQYLAFTLMALGLPGERRGNRQEERLQAMKNLKTWAEDFESTLRSIPENERS------ASSDY-SP-------GHEPTTYK--DVD-------------RSPALPR----------KR---TRRTAACQTGEG-SLTKGDRQ---EPSDDESA---PRP-PDTPTPTGRNTRQG-------------TRRSHR-LAL--LALRPR-----------------GGGG---------------------------EQ----GR---------QYCTQKCLLGMVKGGFLDPKCPNVAL----------HC-----------------KSSAP----ARAR-HPVDHK-EWL----------------RLLWIQLKQ---------SLDDG----IRPLGGG-------------------CKGTVRAFIKDLEHEAAVYERLKPIQGVHVPVFLGAIDLGSM-------NKTYYYD---HRVYVVHMTFLSWGGCSIDRAQNMGDM----------------NKS---LEDEAIRSLRAMHR----EGVIHKDVRLANMLFNPETN----GVMVIDFER--A----LLLKPPR-RPLAQLVP-NKRA----WKSET-MDAKKVTGDSSKRSRPSQGFS-EDIWLAKTAFLE------WNADRWTNTLSSRRTSEYKP-------PHKLTAPHL---------------
>FOXG_17087
---------------------------------------------------------------MDG--------------------------------SLSVEELTRLLRDAEQRA-----------KE---------------------------------------------------------------------------------------------------------------------ER--------------Q---------------------------------------RA-------------E----------------------EAERE----------------------------RQEE--------------R---------------------------------------------------------------QRAE---------------------R-------EQQ----------------------------RA-----------E-----------------------------------KE--QQR---------A----ER-EQQ-------RAEEAERERQEER-------QRAE-------R-------DQ--------------QR-AEASEEQTRLTTLDEYTLLWLRSV-FSRFAIETDPKLT--SRGSITNPRDKWCPKNLRPWPDFLKKQKLTFGTLYDL----FPTESRVFENRNFLAGLGNRI-SQ-RP-IADEKTLEYFLHNSVEDPVRAIIQ----QLKQVEEVSRAFQIGDGV--VFENHPHAL--------------SDAAEEVVERE---TPSTPPPPPPPPPPP------------QTPD-HRRDLKQLR--------PDQICVYRS---DNT----LSSRRTMVYVSEYKPPHKLTA-PHLRLGLRAMDIHKEVVNR-RTIPTSVDPDARFQYHAEKLTASAITQTYHYMIESGLEYGLLTTGEAIVFLKVDW-DEPETLYYHLAEPGPEVS---AHP-----NNVHICTAVGQYLAFTLMALGSPGERRGNRQEERLKAMKNLKTWAEDFESTLRSIPENERS------TSSDY-SP-------GHEPTTYK--DVD-------------RSPALPR----------KR---TRRTAACQTGEG-SSRKGDRQ---EPSDDESA---PRP-PDTPTPTGRNTRQG-------------TRRSHR-LAL--LALRPR-----------------GGGG---------------------------EQ----GR---------QYCTQKCLLGMVKGGFLDPKCPNVAL----------HC-----------------KSSAP----ARAR-HPVDHK-EWL----------------RLLWIQLKQ---------SLDDG----IRPLGEGGARGVLFQVTLLVHGYTFVSKGTVRAFIKDLEHEAAVYERLKPIQGVHVPVFLGAIDLGSM-------NKTYYYD---HRVYVVHMTFLSWGGCSIDRAQNMGDM----------------NKS---LEDEAIRSLRAMHR----EGVIHKDVRLANMLFNPETN----GVMVIDFER--A----LLLKPPR-RPLAQLVP-NKRA----WKSET-MDAKKVTGDSSKRSRPSQGFS-EDIWLAKTAFLE------WNADRWT--------------------------------------------
>GCA_001702695.2_Spok6
---------------------------------------------------------------MDG--------------------------------SLSVGELTRLLREAEQRA-----------KE-ER-------QRAEAAERERQEER----------------------------QRAER-------EQQRAEK---------------EQQRAE----------KEQQRAEK-------EQ--------------Q---------------------------------------RA-------------E----------------------EAERE----------------------------RQEE--------------R---------------------------------------------------------------QRAE---------------------R-------EQQ----------------------------RA-----------E-----------------------------------EA--ERE---------R----QE--------------------------------------------------ER--------------QR-AEASEEQTRLTTLDEYIAACHASV-FSRFAIETDPKLT--SRGSITNPRDKWCPKNLRPWPDFLDQQKLTFGTLYDT----FPTESRVFENRNFLAGLGNRV-SQ-RP-IADEKTLEYFLHNSVEDPVRAIIQ----QLKQVEEVSRAFQIGDGV--VFENHPHAL--------------SDVAEEVVERE---TPST---------PP------------RTPD-HRRDLKQLR--------PDQICVYRS---DNT----ESSRRTMVYVSEYKPPHKLTA-PHLRLGLRAMDIHKEVVNR-RTIPTSADPDARFQYHAEKLTASAMTQTYHYMIESGLEYGLLTTGEAIVFLKVDW-DEPETLYYHLAEPGPEVS---AHP-----NNLHICTAVGQYLAFTLMALGSPEERREIRQEERLQAMKNLKTWAEDFESTLRSIPENERS------ASSEY-SP-------GHEPTTYK--DVD-------------RLPALPR----------RR---TRRTAVCQIGEG-PLRKDDRQ---EPSDDESA---PRP-PDTPTPTGRNTRQG-------------TRRSQR------LALRPR-----------------GGGG---------------------------EQ----GR---------QYCTQKCLLGMVKGGFLDPKCPNVAL----------HC-----------------KSRAS----ARAR-HPVNHE-EWL----------------RLLWMQLKQ---------SLDDG----IRPLGEGGARGVLFQVTLLAHGYTFVSKGTVRAFVKDLEHEAAVYERLEPIQGVCVPVFLGAIDLRSM-------NKVYYYD---HRVYVVHMTFLSWGGCSIDRAQNMGGM----------------NRS---LEDEAIRSLRAMHR----AGVIHKDVRLANMLFNPETN----GVMVMDFER--A----LLLNPPR-RPLAQLVP-NKRA----WKSET-MDAKKVTGDSSKRGWPSQSFSEEDIWLAKTAFLE------WNADRWT---------------------RVARAPC----------------
>GCA_030020275.1_Spok1
---------------------------------------------------------------MAH--------------------------------QRSVGELEKLLQEAVQRA-----------EEAER---------------ERQEER----------------------------Q-----------------------------------------------------RAER-------EQ--------------Q---------------------------------------RA-------------E----------------------EAERE----------------------------RQEE--------------R---------------------------------------------------------------QRAE---------------------R-------ERQ----------------------------RA-----------E----------------------------------------RE---------Q----Q------------RAE-------KEQ-------QRAEEAERE--R------QEE-------------RKR-AEASEEQTRLTTLDEYMAACHISV-FSRFAIETDPKLT--SRGSITNPRDKWCPKNLRPWPDFLDQQKLTFGTLYGS----FPTESRVFENRNFLAGLGNRI-SQ-RP-IADEKTLEYFLHNSVEDPVRAIIQ----QLKQVEEVRRAFQIGDGV--VFENHPHAL--------------SDVAEEVVERE---TPSTP------PPPP------------QTPD-HRRDLNQLR--------PDQICVYRS---DNT----ESSRRTMVYVSEYKPPHKLTA-PHLRLGLRAMDIHREVVNR-RTIPTSVDPDARFQYHAEKLTASAITQTYHYMIESGLEYGLLTTGEAIVFLRVDW-DEPETLYYHLAEPGPEVS---AHP-----NNVHICTAVGQYLAFTLMALGSPGERRGNRQEERLQAMKNLKTWAEDFESTLRSIPENERS------TSSDY-SP-------GPEPTTYK--DVD-------------RSPALPR----------RR---TRRTAVCQIGEG-SLSKDGRQ---EPSDDESA---PRP-PDTPTPTGRNTRQG-------------TRRSQR------LALRPR-----------------GGGG---------------------------EQ----GR---------QYCTQKCLVGMVKGGFLDPKCPNVAL----------HC-----------------KSCAP----ARAR-HPVDHK-EWL----------------RLLWKQLKQ---------SLDDG----IRPLGEGGARGVLFQVTLLAHGYTFVSKGTVRAFIKDLEHEAAVYERLKPIQGVHVPVFLGAIDLGPM-------NKTYYYD---HRVYVVHMTFLSWGGCSIDKTQRIGGM----------------DRP---LEDEAIRSLRAMHR----EGVVHRDVRLANMLFSPETN----RVMVIDFER--A----LLRKPPR-RPLAQLVP-NKRA----WKSETMMDAKKVTGDSSKRSRPSQGFS-EDIWLAKTAFLE------WNADRWA---------------------RVAGAPC----------------
>GCA_003977725.1_Spok1
---------------------------------------------------------------MAH--------------------------------QRSVGELEKLLQEAVQRA-----------EEAER---------------ERQEER----------------------------Q-----------------------------------------------------RAER-------EQ--------------Q---------------------------------------RA-------------E----------------------EAERE----------------------------RQEE--------------R---------------------------------------------------------------QRAE---------------------R-------ERQ----------------------------RA-----------E----------------------------------------RE---------Q----Q------------RAE-------KEQ-------QRAEEAERE--R------QEE-------------RKR-AEASEEQTRLTTLDEYMAACHISV-FSRFAIETDPKLT--SRGSITNPRDKWCPKNLRPWPDFLDQQKLTFGTLYGS----FPTESRVFENRNFLAGLGNRI-SQ-RP-IADEKTLEYFLHNSVEDPVRAIIQ----QLKQVEEVRRAFQIGDGV--VFENHPHAL--------------SDVAEEVVERE---TPSTP------PPPP------------QTPD-HRRDLNQLR--------PDQICVYRS---DNT----ESSRRTMVYVSEYKPPHKLTA-PHLRLGLRAMDIHREVVNR-RTIPTSVDPDARFQYHAEKLTASAITQTYHYMIESGLEYGLLTTGEAIVFLRVDW-DEPETLYYHLAEPGPEVS---AHP-----NNVHICTAVGQYLAFTLMALGSPGERRGNRQEERLQAMKNLKTWAEDFESTLRSIPENERS------TSSDY-SP-------GPEPTTYK--DVD-------------RSPALPR----------RR---TRRTAVCQIGEG-SLSKDGRQ---EPSDDESA---PRP-PDTPTPTGRNTRQG-------------TRRSQR------LALRPR-----------------GGGG---------------------------EQ----GR---------QYCTQKCLVGMVNGGFLDPKCPNVAL----------HC-----------------KSCAP----ARAR-HPVDHK-EWL----------------RLLWKQLKQ---------SLDDG----IRPLGEGGARGVLFQVTLLAHGYTFVSKGTVRAFIKDLEHEAAVYERLKPIQGVHVPVFLGAIDLGPM-------NKTYYYD---HRVYVVHMTFLSWGGCSIDKTQRIGGM----------------DRP---LEDEAIRSLRAMHR----EGVVHRDVRLANMLFSPETN----RVMVIDFER--A----LLRKPPR-RPLAQLVP-NKRA----WKSETMMDAKKVTGDSSKRSRPSQGFS-EDIWLAKTAFLE------WNADRWA---------------------RVAGAPC----------------
>GCA_014843555.1_Spok2
MVFGHRGAHVLAAPQMVSGRVTPRNPMGLHFD-GRASKHQTHVCDANIHPSKSILTTTSIPHIMDG--------------------------------SLSVEELTKLLRQAEQRA-----------KE---------------------------------------------------------------------------------------------------------------------ER--------------Q---------------------------------------RA-------------E----------------------EAERE----------------------------RQEE--------------R---------------------------------------------------------------QRAE---------------------K-------EQQ----------------------------RA-----------E-----------------------------------EA--ERE---------R----Q----------------------EER-------QRAE-------R-------EQ--------------QR-AEASEEQTRLTTLDEYIAACHAFV-FSRLTIETDPKLT--SRGSITNPRDKWCPKNLRPWPNFLAQQKSIFGTLYDA----FPTQSRVFENRNFLAGLGNRI-SQ-RP-IADEKTLEYFLHNSVEDPVRAIIQ----QLKQVEEVSSAFQIGDGV--VFENHPHAL--------------SDVAEEVVERE---TPST---------PP------------QTPD-RRRDLNQLR--------PDQICVYRS---DNT----ESCRRTMVYVSEYKPPHKLTA-PHLRLGLRAMDIHKEVVNR-RTIPTSVDPDARFQYHAEKLTASAITQTYHYMIESGLEYGLLTTGETIVFLKVDW-DEPETLYYHLAEPGPEVS---AHP-----NNLHICTAVGQYLAFTLMALGSPGERRENSQEERLKAMKNLKTWAEDFESTLRSIPENERS------ASSDY-SP-------AYEPTTYK--GVD-------------RSPALPR----------RR---TRRTAACQTGEG-LLRKDDGQ---EPSDDESA---PRP-PDTPTPTGRNTRQG-------------TRRSQR------LALRPR-----------------GGGG---------------------------EQ----DR---------QYCTQKCLLGMVKGGFLDPKCPNVAL----------HC-----------------KRCAP----ARAR-HPVDHE-EWL----------------RLLWKQLKQ---------SLDDG----IRPLGEGGARGVLFQVTLLAHGYTFVSKGTVRAFIKDLEHEAAVYERLKPIQGVHVPVFLGAVDLRSM-------NKTYYYD---HRVYVVHMTFLSWGGCSIDRAQRIGDMD---------------DRS---LEDEAIRSLRAMHR----EGVIHKDVRLANMLFNPETK----GVMVIDFER--A----LLLKPPR-RPLAQLVP-NKRA----WKSET-MDAKKVTGDSSKRSWLSQNFS-EDIWLAKTAFLE------WNAGRWT---------------------QVARAPC----------------
>GCA_014843565.1_Spok2
MVFGHRGAHVLAAPQMVSGRVTPRNPMGLHFD-GRASKHQTHVCDANIHPSKSILTTTSIPHIMDG--------------------------------SLSVEELTKLLRQAEQRA-----------KE---------------------------------------------------------------------------------------------------------------------ER--------------Q---------------------------------------RA-------------E----------------------EAERE----------------------------RQEE--------------R---------------------------------------------------------------QRAE---------------------K-------EQQ----------------------------RA-----------E-----------------------------------EA--ERE---------R----Q----------------------EER-------QRAE-------R-------EQ--------------QR-AEASEEQTRLTTLDEYIAACHAFV-FSRLTIETDPKLT--SRGSITNPRDKWCPKNLRPWPNFLAQQKSIFGTLYDA----FPTQSRVFENRNFLAGLGNRI-SQ-RP-IADEKTLEYFLHNSVEDPVRAIIQ----QLKQVEEVSSAFQIGDGV--VFENHPHAL--------------SDVAEEVVERE---TPST---------PP------------QTPD-RRRDLNQLR--------PDQICVYRS---DNT----ESCRRTMVYVSEYKPPHKLTA-PHLRLGLRAMDIHKEVVNR-RTIPTSVDPDARFQYHAEKLTASAITQTYHYMIESGLEYGLLTTGETIVFLKVDW-DEPETLYYHLAEPGPEVS---AHP-----NNLHICTAVGQYLAFTLMALGSPGERRENSQEERLKAMKNLKTWAEDFESTLRSIPENERS------ASSDY-SP-------AYEPTTYK--GVD-------------RSPALPR----------RR---TRRTAACQTGEG-LLRKDDGQ---EPSDDESA---PRP-PDTPTPTGRNTRQG-------------TRRSQR------LALRPR-----------------GGGG---------------------------EQ----DR---------QYCTQKCLLGMVKGGFLDPKCPNVAL----------HC-----------------KRCAP----ARAR-HPVDHE-EWL----------------RLLWKQLKQ---------SLDDG----IRPLGEGGARGVLFQVTLLAHGYTFVSKGTVRAFIKDLEHEAAVYERLKPIQGVHVPVFLGAVDLRSM-------NKTYYYD---HRVYVVHMTFLSWGGCSIDRAQRIGDMD---------------DRS---LEDEAIRSLRAMHR----EGVIHKDVRLANMLFNPETK----GVMVIDFER--A----LLLKPPR-RPLAQLVP-NKRA----WKSET-MDAKKVTGDSSKRSWLSQNFS-EDIWLAKTAFLE------WNAGRWT---------------------QVARAPC----------------
>GCA_030064525.1_Spok1
--------------KLPAGNPSQRNGAPLL---GQASKHKTNVYDANIHPSKSILTTISIPHIMDG--------------------------------SLSVEELTRLLREAEQRA-----------KE---------------------------------------------------------------------------------------------------------------------ER--------------Q---------------------------------------RA-------------E---------------------------------------------------------------------------------------------------------------------------------------------------------------------------------------------------------------------------------------------------------------------------------------------------------------------------R-------EK--------------QR-AEASEEQTRLTTLDEYIAACHASV-FSRFAIETDPKLT--SRGSITNPRDKWCPKNLRPWPDFLDQQKLTFGTLYDS----FPTESRVFENRNFLAGLGNRI-SQ-RP-IADEKTLEYFLHNSVEDPVRAIIQ----QLKQVEEVSRAFQIGDGV--VFENHPHAL--------------SDVAEEVVERE---TPST---------PP------------RTPD-HRRDLNQLR--------PDQICVYRS---DNT----LSSRRTMVYVSEYKPPHKLTA-PHLRLGLRAMDIHKEVVNR-RTIPTSVDPDARFQYHAEKLTASAITQTYHYMIESGLEYGLLTTGEAIVFLKVDW-DEPETLYYHLAEPGPEVS---AHP-----NNVHICTAVGQYLAFTLMALGSSGERRGKKQEERLKAMENLKTWAEDFESTLRSIPENERS------ASSDY-SP-------GPEPTTYK--DVD-------------RSPALPR----------RR---TRQTAECQIGEG-LLRKDDRQ---EPSDDEST---SRP-PDTPTPTGRNIRQG-------------TRRSQR------LALRPR-----------------GGDG---------------------------EQ----GR---------QYCTQKCLLGMVKGGFLDPKCPNVTL----------HC-----------------KSCAP----ARAR-HPVSHE-EWL----------------RLLWKQLKQ---------SLDDG----IRPLGEGGARGVLFQVTLLAHGYTFVSKGTVRAFIKDLEHEAVVYERLKPIQGVHVPVFLGAVDLRSM-------NKTYYYD---HRVYVVHMSFLSWGGCSIDRAQKIGDM----------------DRS---LEDEAIRSLRAMHR----EGVVHKDVRLANMLFNPETS----GVMVIDFER--A----LLLNPPR-RPLAQLVP-NKRA----WKSET-MDAKKVTGDSSKRSRPSQSFS-EDIWLAKTAFLE------RNAGPWT---------------------RVARAPC----------------
>GCA_001702695.2_Spok1
---------------------------------------------------------------MDG--------------------------------SLSVEELTRLLREAEQRA-----------KE----------------------ER----------------------------QRAER-------EQQ---------------------------------------RAER-------EQ--------------Q---------------------------------------RA-------------E----------------------EAERERQEERQRAERELQRAEKEQQRAEEAERERQEE--------------R-------------------------------------------------QRAE-------RELQRAE---------------------K-------EQQ----------------------------RA-----------E-----------------------------------EA--ERE---------R----Q----------------------EER-------QRAE-------R-------EQ--------------QR-AEASEEQTQLTTLDEYMAACHASV-FSRFAIEIDPKLT--SRGSITNPRDKWCPKNLRPWPDFLDQQKLTFGTLYDS----FPTESRVFENRNFLAGLGNRI-SQ-RP-IADEKTLEYFLHNSVEDPVRAIIQ----QLKQVEEASRAFQIGDGV--VFENHPHAL--------------SDVAEEVVERE---TPST---------PP------------RTPD-HRRDLNQLR--------PDQICVYRS---DNT----ASSRRTMVYVSEYKPPHKLTA-PHLRLGLRAMDIHKEVVNR-RTIPTSVDPDARFQYHAEKLTASAITQTYHYMIESGLEYGLLTTGEAIVFLKVDW-DEPETLYYHLAEPGPEVS---AHP-----NNLHVCTAVGQYLAFTLMALGSPGERRGNRQEERLKAMENLKTWTEDFESTLRSIPVNERS------ASSDY-SP-------AYEPTTHK--GVD-------------RSPALPR----------KK---ARRTAECQIGER-PLRKDDRR---EPSDDESA---PRP-PDTPTPTGRNTRQG-------------TRRSQR------LALRPH-----------------GGGG---------------------------EQ----GR---------QYCTQKCLLGIVRGGFLDPKCPNVAL----------HC-----------------KSCAS----ARAR-HPVNHE-QWL----------------RLLWKQLKQ---------SLDDG----IRPLGEGGARGVLFQVTLLAHGYTFVSKGTVRAFINDLEHEAAVYERLKPIQGVHVPVFLGAIDLGSM-------NKTYYYD---HRVYVVHMTFLSWGGCSMDRAQRVGGM----------------DRS---LEDEAIRCLRAMHR----EGVIHKDVRLANMLLSPETN----RVMVIDFER--A----LLLKPPR-RPLAQLVP-NKRA----WKSDA-MDAKKVTGDSGKRSRPSQSFS-EDIWLAKAAFLE------WNAPRGV--------------------------------------------
>GCA_001702695.2_Spok2
---------------------------------------------------------------MDG--------------------------------SLSVEELTRLLREAEQRA-----------KE----------------------ER----------------------------QRAER-------EQQ---------------------------------------RAER-------EQ--------------Q---------------------------------------RA-------------E----------------------EAERE----------------------------RQEE--------------R-------------------------------------------------QRAE-------RELQRAE---------------------K-------EQQ----------------------------RA-----------E-----------------------------------EA--ERE---------R----Q----------------------EER-------QRAE-------R-------EQ--------------QR-AEASEEQTRLTTLDEYMAACHTSV-FSRFAIETDPKLT--SRGSITNPRDKWCPKNLRPWPDFLNQQKLTFGTLYDA----FPTESRVFENRNFLAGLGNRI-SQ-RP-IADEKTLEYFLHNSVEDPVRAIIQ----QLKQVEEASRAFQIGDGV--VFENHPHAL--------------SDVAEEVVERE---TPST---------PP------------RTPD-HRRDLNQLR--------PDQICVYRS---DNT----ASSRRTMVYVSEYKPPHKLTA-PHLRLGLRAMDIHKEVVNR-RTIPTSADPDARFQYHAEKLTASAITQTYHYMIESGLEYGLLTTGEAVVFLKVDW-DEPETLYYHLAEPGPEVS---AHP-----NNLHVCTAVGQYLAFTLMALGSPGERRGNRQEERLKAMENLKTWTEDFESTLRSIPVNERS------ASPDY-SP-------AYEPTTYK--GVD-------------RSPALPR----------KK---ARRTAECQIGER-PLRKDDRR---EPSDDESA---PRP-PDTPTPTGRNTRQG-------------TRRSQR------LALRPH-----------------GGGG---------------------------EQ----GR---------QYCTQKCLLGIVRGGFLDPKCPNVAL----------HC-----------------KSCAS----ARAR-HPVNHE-QWL----------------RLLWKQLKQ---------SLDDG----IRPLGEGGARGVLFQVTLLAHGYTFVSKGTVRAFINDLEHEAAVYERLKPIQGVHVPVFLGAIDLGSM-------NKTYYYD---HRVYVVHMTFLSWGGCSMDRAQRVGGM----------------DRS---LEDEAIRCLRAMHR----EGVIHKDVRLANMLFSPETN----RVMVIDFER--A----LLLKPPR-RPLAQLVP-NKRA----WKSDA-MDAKKVTGDSGKRSRPSQSFS-EDIWLAKAAFLE------WNAPRGV--------------------------------------------
>GCA_009755825.1_Spok1
---------------------------------------------------------------MDG--------------------------------SLSVEELTRLLREAEQRA-----------KE-ERQRAEREQQRAEEAERERQEER----------------------------QRAER-------EQQRAEEAE----------------------RERQ---EEQQRAER-------EQ--------------Q---------------------------------------RA-------------E----------------------EAERE----------------------------RQEE--------------R---------------------------------------------------------------QRAE---------------------R-------EQQ----------------------------RA-----------E-----------------------------------EA--ERE---------R----Q----------------------EER-------QRAE-------R-------EQ--------------QR-AEASEEQTRLTTLDEYIAACHTSV-FSRFAIETDPKLT--SRGSITNPRDKWCPKNLRPWPDFIGQQKLTFGTLYNT----FPTESRVFENRNFLAGLGNRI-SQ-RP-IADEKTLEYFLHNSVEDPVRAIIQ----QLKQVEEVVRTFQIGDGV--VFENHPHAL--------------SDIAEEVVERE---TPST---------PP------------QTPD-HRRDLNQLR--------PDQICVYRS---DNT----LSSRRTMVYVSEYKPPHKLTA-PHLRLGLRAMDIHKEVVNR-RTIPTSVDPDARFQYHAEKLTASAITQTYHYMIESGLEYGLLTTGEAIVFLRVDW-DEPETLYYHLAEPGPEVS---AHP-----NNLQICTAVGQYLAFTLMALGSPGERRENSQEERLKAMKSLKTWTEDFESTLRTIPENERS------ASSDY-SP-------AYEPTTYK--GVD-------------RSPALPR----------TK---TRRTAKNPIGER-SLRKDDRR---EPSDDESA---PRP-PDTPTPTGRNTRQG-------------TRRSQR------LALRPR-----------------GGGG---------------------------EQ----GR---------QYCTQNCLLRMVEGGFLDPKCPNVAL----------HCK---------------SKSCAPARARARAR-HPVDHK-EWL----------------RLLWIQLKR---------SLDDG----IRPLGEGGARGVLFQVTLLAHGYTFVSKGTVRAFIKDLEHEAAVYERLKPIQGVHVPVFLGAIDLRSM-------NKTYYYD---HRVYVVHMTFLSWGGCSIDKAQETGDM----------------DRS---LEDEAIRSLRAMHR----EGVIHKDVRLANMLFNPETS----GVMVIDFER--A----LLLKPPR-RPLAQLVP-NKRV----WKLET-MDAKKVAGDSSKRSRPNQNFS-EDIWLAKTAFSE------WNADRWT---------------------RVA--------------------
>GCA_001703205.2_Spok1
----------------------------------------------------------------------------------------------------RAEEAERERQEERQRAE----------RE---------QQRAEEAERERQEER----------------------------QRAKR-------EQQRAEEAE----------------------RERQ---EERQRAER-------EQ--------------Q---------------------------------------RA-------------E----------------------EAERE----------------------------RQEE--------------R---------------------------------------------------------------QRAK---------------------R-------EQQ----------------------------RA-----------E-----------------------------------EA--ERE---------R----Q----------------------EER-------QRAK-------R-------EQ--------------QR-AEEAEEQTRLTALDEYIEACHALV-FSRFAIETDPKLT--SRGSITNPRDKWCPKNLRPWPDFLDQQKLTFGTLYGS----FPTESRVFENRNFLAGLGNRI-SQ-RP-IADEKTLEYFLHNSVEDPVRAIIQ----QLKQVEQVSRAFQIGDGV--VFENHPHAL--------------SDVAEEVVERE---TPST---------PP------------QTPD-HRRDLNQLR--------PDQICVYRS---DNT----ESSRRTMVYVSEYKPPHKLTA-PHLRLGLRVMDIHKEVVNR-RTIPTSVDPDARFKYHAERLTASAITQTYHYMIESGLEYGLLTTGEAIVFLKVDW-DEPETLYYHLAEPGAEVL---AHP-----NNLHVCTAVGQYLAFTLMALGSPGERRENSQEERLKAMENLKTWTEDFESTLRSIPVNERS------ASSDY-SP-------AYEPTTYK--DVD-------------RSPALPR----------RR---TRRTAESQIGEG-SLRKDDRG---EPSDDESA---PRP-PDTPTPTGRNTRQG-------------TRRSQR------LALRPR-----------------GGGG---------------------------EQ----GR---------QYCTQKCLLGMVRGGFLDPKCPNVAL----------HC-----------------KSCAP----ARAR-HPVDHK-EWL----------------RLLWMQLKQ---------SLDDG----IRPLGEGGARGVLFQVTLLAHGYTFVSKGTVRAFIKDLEHEAAVYERLKPIQGVHVPVLLGAIDLGSM-------NKTYYYD---HRVYVVHMTFLSWGGCSIDRAQRTGDM----------------DRP---LEDEAIRSLRAMHR----EGVIHKDVRLANMLFNPETN----RVMMIDFER--A----LLLKLPR-RPLTQLVP-NKRA----WKSET-MDAKKVTGDSSKRSRASQSFS-EDIWLAKTAFSE------WNADRWA---------------------RVARAPC----------------
>GCF_023522795.1_Spok1
---------------------------------------------------------------MDG--------------------------------SRSVEELTRRLREAE-----------------------------------------------------------------------------------------------------------------------------------------------------Q---------------------------------------RA-------------E----------------------EAERE----------------------------RQEE--------------R-------------------------------------------------QRAE-------REQQRAE---------------------R-------EQQ----------------------------RA-----------E-----------------------------------EA--ERE---------R----QE-ERQ-------RAE-------REQQRAEREQQRAE-------R-------EQ--------------QR-AEASEEQTRLTTLDEYIAACHTSV-FSRFAIETDPNLT--SRGSITNPRDKWCPKNLRPWSDFLDQQKLIFGTLYDS----FPTDRRVFENRTFLAGLGNRI-SQ-RP-IADEKTLEYFLHNSVEDPVRAIIQ----QLKLVEEVRRAFQIGDGV--IFENHPHAL--------------SDVAEEVVDRET-QTPAT---------PP------------RTPD-HRRNLNQLR--------PDQICVYRS---DNT----LSSRRTMVYVSEYKPPHKLTA-PHLRLGLRAMDIHKEVVNR-KTIPTSVDPDARFQYHAEKLTASAITQTYHYMIESGLEYGLLTTGETIVFLKIDW-DEPETLYYHLAEPGPEVS---AHP-----NNLHICSAVGQYLAFTLMALGSPGERRENGQEERQRAMGNLKTWAEDFESTLRSIPENERS------ASSDY-SP-------GHEPTTYK--GVD-------------RTPHLPR----------RR---KRRTAKSQIGEG-SLRKDDRR---EPSDDESA---PKP-PDTPTPTGRNTRQG-------------TRRSQR------LARRPR-----------------GGGS---------------------------EQ----GR---------QYCTQKCLLGMVRGGFLDPKCPNVAL----------HC-----------------KSCAP----ARAR-HPVNHE-EWL----------------RLLWKQLEQ---------SLDDG----IRPLGEGGARGVLFQVTLLAHGYTFVSKGTVRAFIKDLEHEAAVYERLKPIQGVYVPVFLGAIDLRSM-------NKIYYYD---HRVYVVHMTFLSWGGCSIDKAQKVGDI----------------NRS---LEDKAIRSLRAMHR----EGVIHEDVRLANMLFNSETN----GVMVIDFER--A----LLLEPPR-RPLAQLVP-NKRA----WKSEA-MDVKKVTGDSSERSRSHRSFS-EDIWLAKTAFLE------RNTHRGI--------------------------------------------
>GCF_023522795.1_Spok2
---------------------------------------------------------------MDG--------------------------------SRSVEELTRRLREAE-----------------------------------------------------------------------------------------------------------------------------------------------------Q---------------------------------------RA-------------E----------------------EAERE----------------------------RQEE--------------R-------------------------------------------------QRAE-------REQQRAE---------------------R-------EQQ----------------------------RA-----------E-----------------------------------EA--ERE---------R----QE-ERQ-------RAE-------REQQRAEREQQRAE-------R-------EQ--------------QR-AEASEEQTRLTTLDEYIAACHTSV-FSRFAIETDPNLT--SRGSITNPRDKWCPKNLRPWSDFLDQQKLIFGTLYDS----FPTDRRVFENRTFLAGLGNRI-SQ-RP-IADEKTLEYFLHNSVEDPVRAIIQ----QLKLVEEVRRAFQIGDGV--IFENHPHAL--------------SDVAEEVVDRET-QTPAT---------PP------------RTPD-HRRNLNQLR--------PDQICVYRS---DNT----LSSRRTMVYVSEYKPPHKLTA-PHLRLGLRAMDIHKEVVNR-KTIPTSVDPDARFQYHAEKLTASAITQTYHYMIESGLEYGLLTTGETIVFLKIDW-DEPETLYYHLAEPGPEVS---AHP-----NNLHICSAVGQYLAFTLMALGSPGERRENGQEERQRAMGNLKTWAEDFESTLRSIPENERS------ASSDY-SP-------GHEPTTYK--GVD-------------RTPHLPR----------RR---KRRTAKSQIGEG-SLRKDDRR---EPSDDESA---PKP-PDTPTPTGRNTRQG-------------TRRSQR------LARRPR-----------------GGGS---------------------------EQ----GR---------QYCTQKCLLGMVRGGFLDPKCPNVAL----------HC-----------------KSCAP----ARAR-HPVNHE-EWL----------------RLLWKQLEQ---------SLDDG----IRPLGEGGARGVLFQVTLLAHGYTFVSKGTVRAFIKDLEHEAAVYERLKPIQGVYVPVFLGAIDLRSM-------NKIYYYD---HRVYVVHMTFLSWGGCSIDKAQKVGDI----------------NRS---LEDKAIRSLRAMHR----EGVIHEDVRLANMLFNSETN----GVMVIDFER--A----LLLEPPR-RPLAQLVP-NKRA----WKSEA-MDVKKVTGDSSERSRSHRSFS-EDIWLAKTAFLE------RNTHRGI--------------------------------------------
>GCF_023522795.1_Spok5
---------------------------------------------------------------MDG--------------------------------SLSVEELTRLLREAEKRA-----------------------------------ER---------------------------------------------------------------------------------------------EQ--------------Q---------------------------------------RA-------------E----------------------EAERE----------------------------RQEE--------------R---------------------------------------------------------------QRAE---------------------R-------EQQ----------------------------RA-----------E-----------------------------------EA--ERE---------R----QE-ER----------------------------QRAE-------R-------EQ--------------QR-AEASEEQTRLTTLDEYIAACHTSV-FSRFTIETDPNLT--SRGSITNPRDKWCPKNLRPWPDFLDQQKLIFGTLYDS----FPTDRRVFENRTFLAGLGNRI-SQ-RP-IADEKTLEYFLHNSVEDPVRAIIQ----QLKLVEEVRRAFQIGDGV--VFENHPHAL--------------SDVAEEVVDRE---TPAT---------PP------------RTPD-HRRDLNQLR--------PDQICVYRS---DNT----LSSRRTMVYVSEYKPPHKLTA-PHLRLGLRAMDIHKEVVNR-KTIPTSVDPDARFQYHAEKLTASAITQTYHYMIESGLEHGLLTTGEAIVFLKIDW-DEPETLYYHLAEPGPEVS---AHP-----NNLHICSAVGQYLAFTLMALGSPGERRENGQEERQKAMENLKTWAEDFESTLRSIPENERS------ASSNY-SP-------GHEPTTYK--GVD-------------RSPALPR----------RR---KRRTAKSQIGEG-SLRKDDRR---EPSDDESA---PKP-PDTPTPTGRNARQG-------------TRRGQR------LARRPR-----------------GGGG---------------------------EQ----GR---------QYCTQKCLLGMVKGGFLDPKCPNVAL----------HC-----------------KSCAP----ARAR-HPVNHE-EWL----------------RLLWKQLEQ---------SLDDG----IRPLGEGGARGVLFQVTLLAHGYTFVSKGTVRAFIKDLEHEAAVYERLKPIQGVYVPVFLGTIDLRSM-------NKIYYYD---HRVYVVHMTFLSWGGCSIDKAQKISDI----------------NRS---LENEAIRSLRAMHR----EGVIHEDVRLANMLFNSETN----GVMVIDFER--A----LLLEPPR-RPLAQLVP-NKRA----WKSEA-MDVKKVTGDSSERSRSHRSFS-EDIWLAKTAFLE------RNTHRGI--------------------------------------------
>GCF_023522795.1_Spok3
---------------------------------------------------------------MDG--------------------------------SLSVEELRRLLREAQ-----------------------------------------------------------------------------------------------------------------------------------------------------Q---------------------------------------RA-------------E----------------------EAERE----------------------------RQEE--------------R-------------------------------------------------QRAERAEREQQREQQRAE---------------------R-------EQQ----------------------------RA-----------E-----------------------------------EA--ERE---------R----QE-ERQ-------RAE-------REQ-------QRAE-------R-------EQ--------------QR-AEASEEQTRLTTLDEYIAACHTSV-FSRFTIETDLNLT--SRGSITNPRDKWCPKNLRPWPDFLDQQKLIFGTLYDS----FPTDRRVFENRTFLAGLGNRI-SQ-RP-IADEKTLEYFLHNSVEDPVRAIIQ----QLKLVEEVRRAFQIGDGV--VFENHPHAL--------------SDVAEEVMDRE---TPAT---------PP------------RTPD-HRRDLNQLR--------PDQICVYRS---DNT----LSSRRTMVYVSEYKPPHKLTA-PHLRLGLRAMDIHKEVVNR-KTIPTSVDPDARFQYHAEKLTASAITQTYHYMIESGLEYGLLTTGEAIVFLKIDW-DEPETLYYHLAEPGPEVS---AHP-----NNLHICTAVGQYLAFTLMALGSPGERRENGQEERQRAMENLKTWAEDFESTLRSIPENERS------ASSDY-SP-------GHEPTTYK--GVD-------------RTPHLPR----------RR---KRRIAKSQIGEG-SLRKDDRR---EPSDDESV---PKP-PDTPTPTGRSTRQG-------------TRRSQR------LAHRPR-----------------GGGG---------------------------EQ----GR---------QYCTQKCLLGMVKGGFLDPKCPNVAL----------HC-----------------KGCAP----ARAR-HPVNHE-EWL----------------RLLWKQLEQ---------SLDDG----IRPLGEGGARGVLFQVTLLAHGYTFVSKGTVRAFIKDLEHEAAVYERLKPIQGVYVPVFLGAIDLRSM-------NKIYYYD---HRVYVVHMTLLSWGGCSIDKAQKVGDI----------------NRS---LEDKAIRPLRAIHR----EGVIHEDVRLANMLFNSETN----GVMVIDFER--A----LLLEPPR-RPLAQLVP-NKRA----WKSEA-MDVMKVTGDSSERSRSHRSFS-EDIWLAKTAFLE------RNTHRGI--------------------------------------------
>GCF_023522795.1_Spok4
---------------------------------------------------------------MDG--------------------------------PRSVEELMRLLREAE-----------------------------------------------------------------------------------------------------------------------------------------------------Q---------------------------------------RA-------------E----------------------EAERE----------------------------RQEE--------------R-------------------------------------------------QRAE-------AERQRAE---------------------R-------EQ------------------------------------------------------------------------------------------------------------------------------------QRAE-------R-------EQ--------------QR-AEASEEQTRLTTLDEYIAACHTSV-FSRFAIETDPNLT--SRGSITNPRDKWCPKNLRPWPDFLDQQKLIFGTLYDS----FPTDRRVFENRTFLAGLGNRI-SQ-RP-IADEKTLEYFLHNSVEDPVRAIIQ----QLKLVEEVRKAFQIGDGV--VFENHPHAL--------------SDVAEEVVDRE---TPAT---------PP------------RTPD-HRRDLNQLR--------PDQICVYRS---DNT----LSSRRTMVYVSEYKPPHKLTA-PHLRLGLRAMDIHKEVVNR-KTIPTSVDPDARFQYHAEKLTASAITQTYHYMIESGLEYGLLTTGEAIVFLKIDW-DEPETLYYHLAEPGPEVS---AHP-----NNLHICSAVGQYLAFTLMALGSPGERRENGQEERQRAMGNLKTWAEDFESTLRSIPENERS------ASSDY-SP-------GHEPTTYK--GVD-------------RTPHLPR----------RR---KRRTAKSQIGEG-SLRKDDRR---EPSDDESA---PKP-PDTPTPTGRSTRQG-------------TRRSQR------LAHRPR-----------------GGGG---------------------------EQ----GR---------QYCTQKCLLGMVKGGFLDPKCPNVAL----------HC-----------------QGCIP----ARAR-HPVSHE-EWL----------------GLLWKQLEQ---------SLDNG----VRPLGEGGARGVLFQVTLLAHGYTFVSKGTIQAFIKDLEHEADVYERLKPIQGVYVPVFLGAIDLRSM-------NKTYYYD---HRVYVVHMTLLSWGGCSIDKAQKVGDI----------------NRS---LEDKAIRSLSAMHR----EGVIHEDVRLANMLFNYETN----GVMMIDFER--A----LLLE-PR-RPLAQLVP-NKRA----RKLEA-MDVKKVTGDSSKRSRSHRSFS-EDIWLAKTAFLE------RNTHRGI--------------------------------------------
>GCF_023522795.1_Spok6
---------------------------------------------------------------MDG--------------------------------SRSVEELTRLLREAEERA-----------------------------------ER---------------------------------------------------------------------------------------------EQ--------------H---------------------------------------RA-------------E----------------------EAERE----------------------------RREE--------------R-------------------------------------------------QRAE-------REQQRAE---------------------R-------EQQ----------------------------RA-----------E-----------------------------------EA--ERE---------R----QE-ER---------------------------------------------------------------QR-AEVLEEQTQLTTLEEYIAACHTSV-FSRFAIETDPKLT--SRGSITNPRDKWCPKNLRPWPDFLDQQKLTFGTLYDS----FPTDRRVFENRTFLAGLGNRI-SQ-RP-IADEKTLEYFLHNSVEDPVRAIIQ----QLKLVEEVRTAFQIGDGV--VFENHPHAL--------------SDVAEEVVDRE---TPAT---------PP------------RTPD-HRRDLNQLR--------PDQICVYRS---DNT----LSSRRTMVYVSEYKPPHKLTA-PHLRLGLRAMDIHKEVVNR-KTIPTSVDPDARFQYHAEKLTASAITQTYHYMIESGLEYGLLTTGEAIVFLKIDW-DEPETLYYHLAEPGPEVS---AHP-----NNLHICTAVGQYLAFTLMALGSPGERRENGQEERQKAMKNLKTWAEDFESTLRSIPENERS------ASSDY-SP-------GHEPTTYK--GVD-------------RSPALPR----------RR---KRRTAKSQIGEG-SLRKDDRR---EPSDDESA---PKP-PDTPTPTGRNTRQG-------------TRRSQR------LAHRPR-----------------GGGG---------------------------EQ----GR---------QYCTQKCLLGMVKGGFLDPKCPNVAL----------HC-----------------KSCAP----ARAR-HPVNHE-EWL----------------RLLWKQLEQ---------SLDDG----IRPLGEGGARGVLFQVTLLAHGYTFVSKGTVRAFIKDLEHEAAVYERLKSIQGVYVPVFLGAIDLRSM-------NKIYYYD---HRVYVVHMTFLSWGGCSIDKAQKISDI----------------NRS---LENEASRSLRAMHR----EGVIHKDVRLANMLFNPETN----GVMMIDFER--A----LLLEPPR-RPLAQLVP-NKRA----WKSEA-MDVKKVTDDSSKRSRSHQSFS-EDIWLAKTAFLE------WNTRYGI---------------------QVTSTPC----------------
>GCA_027920445.1_Spok2
---------------------------------------------------------------MTH--------------------------------QRSVGELEKLLQEAV-----------------------------------------------------------------------------------------------------------------------------------------------------Q---------------------------------------RA-------------E----------------------EAERE----------------------------RQEE--------------R---------------------------------------------------------------QRAE---------------------R----------------------------------------------------------------------------------------------------------------------------------------------------------------EQ--------------QR-AEASEEQTRLTTLDEYMAACHASV-FSRFAIETDPNLT--SRGSITNPRDKWYPKNLRPWPDFLAQQKFIFGTLYDA----FPTESRVFKNRNFLAGLGSRI-SQ-RP-IADKKTLEYFLHNSMEDPVKAIIQ----QLKQVEEVSRAFQIGDGV--VFENHPHAL--------------SDVAEEVVDRE---TPST---------LP------------RTPN-HRRDLNQLQ--------PDQICIYRS---DNT----LSSRRTMVYVSKYKPPYKLTA-LHLRLGLRAMDIYKEVINQ-RTVPTSVDPDARFQYHAEKLTASAITQTYHYIIKSGLKYGLLTTGEAIVFLKVN--DEPETLYYHLAEPGPEVS---AHP-----SNLPICTAVSQYLAFTLMALGSPGERRGNRQEERQKAMEKLRT-TKDFESTLRSIPENKQS------ASSDY-SP-------AYEPTTYK--GVN-------------QSPALPR----------KR---TRRTTICQISEG-SLRKDNRR---EPSDDKSA---PRP-PDTPTPTRRNTRQG-------------TRRSQR------LALQLR-----------------RGGG---------------------------KQ----GR---------QYCTQKYLLGMAKGGFLNSKCPNVAL----------HC-----------------KSCAP----ARTR-HPVNHE-EWL----------------RLLWKQLKQ---------SLDDG----IRPLGEGGARGVLFQVTLLAHGYTFVSKGTVRAFIRDLEHEAAVYERLKPIQGVCVPVFLGAVDLRSI-------NKTYYYD---HRVYVVHMIFLS-GGCSIDRAQKTGDI----------------DRS---LKDEAIRSLRAMHR----EGVVHKDVRLANMLFNPETN----RVIVIDFEQ--A----LLLKPAR-RPLAQLVP-NKRA----WKSET-MDAKKVTGDSSKRSQASQSFS-EDIWLAKTAFLE------WNADRWT---------------------RVARAPC----------------
>GCA_001675295.1_Spok1
---------------------------------------------------------------MDG---------------------PS-----------SIEELTRLLREAEQRA-----------EE----------------------ER----------------------------QRAER-------EQQRAEGAE----------------------RERQ---EERQRAER-------EQQRA-------EREQQ---------------------------------------RA-------------E----------------------REQQR----------------------------AERE--------------Q---------------------------------------------------------------QRAE---------------------R-------EQQ----------------------------RA-----------E-----------------------------------GA--ERE---------R----QE-ER----------------------------QRAE-------R-------EQ--------------QR-AEEAEEHTRLTTLDEYIAACHDSV-FSRFAIETDPKLT--SKGPLTNPRNKWCPKNLRPWPNFLHQQKVTFGTLHHS----FPTERRLFENRNFLAGMGNRV-SQ-RP-IGDEKTLEYFLHNSVEDPVRAIVQ----HLKQVEEVGRDFQIGDGV--VFENHPHAL--------------SDVAEEVVERE---TPST---------PP------------RTPD-HGIDLNQLR--------PDQICVYRS---DNT----PSSQRTMVYVSEYKPPHKLTA-PHLRLGLRPMDIYREVVNR-RTIPTSINPDARFQYHAEKLTASAITQTYHYMIESGLGYGLLTTGEAIVFLNIDWDDDPETLYYHLAEPGPEVS---AHP-----NNLHICTAVGQYLAFTLMALGAPGERREISQEERQKAMNGLKRWSEDFESTFRSIPENERS------VSSAY-SP-------GHEPTTYK--DVD-------------RSPALPR----------RR---TRRTAKCQIGEG-SLRKDGKP---EPSDDESA---SRP-PDTPTPTGRNTRQG-------------TRRSRR------LALRPP-----------------RGDG---------------------------EQ----GR---------QYCTQKCLLGMVKGGFLDPKCPNVAL----------HC-----------------GSCAT----ARAR-HPVDHK-EWL----------------RLLRKQLEQ---------SLDDG----IRPLGEGGARGVLFQVTLLAHGYTFVSKGTVRAFIKDLQHEAAVYERLKPVQGVHVPVFLGAVDLRSM-------NKTYYYD---HRVYVVHLTFLSWGGCSVDGAQRAGDM----------------GRS---LEGEAIRSLRAMHR----ERVVHKDVRLANMLFNPETG----GIMVIDFER--A----LLLNPPR-RPLAQLVP-NKRA----WQSET-MDGKKVTGDSSKRSRSSQSFL-EDIRLAKTAFLE------WNAKP----------------------------------------------
>FPOAC1_013887
---------------------------------------------------------------MDG---------------------PS-----------SIEELTRLLREAEQRA-----------EE----------------------ER----------------------------QRAER-------EQ---------------------------------------QRAER-------EQQRA-------EREQQ---------------------------------------R----------------------------------------------------------------------AERE--------------Q---------------------------------------------------------------QRAE---------------------R-------EQQ----------------------------RA-----------E-----------------------------------GA--ERE---------R----QE-ER----------------------------QRAE-------R-------EQ--------------QR-AEEAEEHTRLTTLDEYIAACHDSV-FSRFAIETDPKLT--SKGPLTNPRNKWCPKNLRPWPNFLHQQKVTFGTLHHS----FPTERRLFENRNFLAGMGNRV-SQ-RP-IGDEKTLEYFLHNSVEDPVRAIVQ----HLKQVEEVGRDFQIGDGV--VFENHPHAL--------------SDVAEEVVERE---TPST---------PP------------RTPD-HGIDLNQLR--------PDQICVYRS---DNT----PSSQRTMVYVSEYKPPHKLTA-PHLRLGLRPMDIYREVVNR-RTIPTSINPDARFQYHAEKLTASAITQTYHYMIESGLGYGLLTTGEAIVFLNIDWDDDPETLYYHLAEPGPEVS---AHP-----NNLHICTAVGQYLAFTLMALGAPGERREISQEERQKAMNGLKRWSEDFESTFRSIPENERS------VSSAY-SP-------GHEPTTYK--DVD-------------RSPALPR----------RR---TRRTAKCQIGEG-SLRKDGKP---EPSDDESA---SRP-PDTPTPTGRNTRQG-------------TRRSRR------LALRPP-----------------RGDG---------------------------EQ----GR---------QYCTQKCLLGMVKGGFLDPKCPNVAL----------HC-----------------GSCAT----ARAR-HPVDHK-EWL----------------RLLRKQLEQ---------SLDDG----IRPLGEGGARGVLFQVTLLAHGYTFVSKGTVRAFIKDLQHEAAVYERLKPVQGVHVPVFLGAVDLRSM-------NKTYYYD---HRVYVVHLTFLSWGGCSVDGAQRAGDM----------------GRS---LEGEAIRSLRAMHR----ERVVHKDVRLANMLFNPETG----GIMVIDFER--A----LLLNPPR-RPLAQLVP-NKRA----WQSET-MDGKKVTGDSSKRSRSSQSFL-EDIRLAKTAFLE------WNAKP----------------------------------------------
>GCA_001675295.1_Spok4
---------------------------------------------------------------MDG---------------------PS-----------SIEELTRLLREAEQRA-----------EE----------------------ER----------------------------QRAER-------EQ--------------------------------------------------------------------------------------------------------------------------------------------------------------------------------------------------------------------------------------------------------------------QRAE---------------------R-------EQQ----------------------------RA-----------E-----------------------------------EA--ERE---------R----QE-ER----------------------------QRAE-------R-------EQ--------------QR-AEEAEEHTRLTTLDEYIAACHDSV-FSRFAIETDPKLT--SKGPLTNPRNKWCPKNLRPWPNFLHQQKVTFGTLHHS----FPTERRLFENRNFLAGMGNRV-SQ-RP-IGDEKTLEYFLHNSVEDPVRAIVQ----HLKQVEEVGRDFQIGDGV--VFENHPHAL--------------SDVAEEVVERE---TPST---------PP------------RTPD-HGIDLNQLR--------PDQICVYRS---DNT----PSSQRTMVYVSEYKPPHKLTA-PHLRLGLRPMDIYREVVNR-RTIPTSINPDARFQYHAEKLTASAITQTYHYMIESGLGYGLLTTGEAIVFLNIDWDDDPETLYYHLAEPGPEVS---AHP-----NNLHICTAVGQYLAFTLMALGAPGERREISQEERQKAMNGLKRWSEDFESTFRSIPENERS------VSSAY-SP-------GHEPTTYK--DVD-------------RSPALPR----------RR---TRRTAKCQIGEG-SLGKDGKP---EPSDDESA---SRP-PDTPTPTGRNTRQG-------------TRRSRR------LALRPP-----------------RGDG---------------------------EQ----GR---------QYCTQKCLLGMVKGGFLDPKCPNVAL----------HC-----------------GSCAT----ARAR-HPVDHK-EWL----------------RLLRKQLEQ---------SLDDG----IRPLGEGGARGVLFQVTLLAHGYTFVSKGTVRAFIKDLQHEAAVYERLKPVQGVHVPVFLGAVDLRSM-------NKTYYYD---HRVYVVHLTFLSWGGCSVDGAQRAGDM----------------GRS---LEDEAIRSLRAMHR----ERVVHKDVRLANMLFNPETG----GIMVIDFER--A----LLLNPPR-RPLAQLVP-NKRA----WQSET-MDGKKVTGDSSKRSRSSQSFL-EDIRLAKTAFLG------WNAKP----------------------------------------------
>FPOAC1_013153
---------------------------------------------------------------MDG---------------------PS-----------SIEELTRLLREAEQRA-----------EE----------------------ER----------------------------QRAER-------EQ--------------------------------------------------------------------------------------------------------------------------------------------------------------------------------------------------------------------------------------------------------------------QRAE---------------------R-------EQQ----------------------------RA-----------E-----------------------------------EA--ERE---------R----QE-ER----------------------------QRAE-------R-------EQ--------------QR-AEEAEEHTRLTTLDEYIAACHDSV-FSRFAIETDPKLT--SKGPLTNPRNKWCPKNLRPWPNFLHQQKVTFGTLHHS----FPTERRLFENRNFLAGMGNRV-SQ-RP-IGDEKTLEYFLHNSVEDPVRAIVQ----HLKQVEEVGRDFQIGDGV--VFENHPHAL--------------SDVAEEVVERE---TPST---------PP------------RTPD-HGIDLNQLR--------PDQICVYRS---DNT----PSSQRTMVYVSEYKPPHKLTA-PHLRLGLRPMDIYREVVNR-RTIPTSINPDARFQYHAEKLTASAITQTYHYMIESGLGYGLLTTGEAIVFLNIDWDDDPETLYYHLAEPGPEVS---AHP-----NNLHICTAVGQYLAFTLMALGAPGERREISQEERQKAMNGLKRWSEDFESTFRSIPENERS------VSSAY-SP-------GHEPTTYK--DVD-------------RSPALPR----------RR---TRRTAKCQIGEG-SLGKDGKP---EPSDDESA---SRP-PDTPTPTGRNTRQG-------------TRRSRR------LALRPP-----------------RGDG---------------------------EQ----GR---------QYCTQKCLLGMVKGGFLDPKCPNVAL----------HC-----------------GSCAT----ARAR-HPVDHK-EWL----------------RLLRKQLEQ---------SLDDG----IRPLGEGGARGVLFQVTLLAHGYTFVSKGTVRAFIKDLQHEAAVYERLKPVQGVHVPVFLGAVDLRSM-------NKTYYYD---HRVYVVHLTFLSWGGCSVDGAQRAGDM----------------GRS---LEDEAIRSLRAMHR----ERVVHKDVRLANMLFNPETG----GIMVIDFER--A----LLLNPPR-RPLAQLVP-NKRA----WQSET-MDGKKVTGDSSKRSRSSQSFL-EDIRLAKTAFLG------WNAKP----------------------------------------------
>GCA_001675295.1_Spok5
---------------------------------------------------------------MDG---------------------PS-----------SIEELTRLLREAEQRA-----------EE----------------------ER----------------------------QRAER-------EQ--------------------------------------------------------------------------------------------------------------------------------------------------------------------------------------------------------------------------------------------------------------------QRAE---------------------R-------EQQ----------------------------RA-----------E-----------------------------------EA--ERE---------R----QE-ER----------------------------QRAE-------R-------EQ--------------QR-AEEAEEHTRLTTLDEYIAACHDSV-FSRFAIETDPKLT--SKGPLTNPRNKWCPKNLRPWPNFLHQQKVTFGTLHHS----FPTERRLFENRNFLAGMGNRV-SQ-RP-IGDEKTLEYFLHNSVEDPVRAIVQ----HLKQVEEVGRDFQIGDGV--VFENHPHAL--------------SDVAEEVVERE---TPST---------PP------------RTPD-HGIDLNQLR--------PDQICVYRS---DNT----PSSQRTMVYVSEYKPPHKLTA-PHLRLGLRPMDIYREVVNR-RTIPTSINPDARFQYHAEKLTASAITQTYHYMIESGLGYGLLTTGEAIVFLNIDWDDDPETLYYHLAEPGPEVS---AHP-----NNLHICTAVGQYLAFTLMALGAPGERREISQEERQKAMNGLKRWSEDFESTFRSIPENERS------VSSAY-SP-------GHEPTTYK--DVD-------------RSPALPR----------RR---TRRTAKCQIGEG-SLGKDGKP---EPSDDESA---SRP-PDTPTPTGRNTRQG-------------TRRSRR------LALRPP-----------------RGDG---------------------------EQ----GR---------QYCTQKCLLGMVKGGFLDPKCPNVAL----------HC-----------------GSCAT----ARAR-HPVDHK-EWL----------------RLLRKQLEQ---------SLDDG----IRPLGEGGARGVLFQVTLLAHGYTFVSKGTVRAFIKDLQHEAAVYERLKPVQGVHVPVFLGAVDLRSM-------NKTYYYD---HRVYVVHLTFLSWGGCSVDGAQRAGDM----------------GRS---LEDEAIRSLRAMHR----ERVVHKDVRLANMLFNPETG----GIMVIDFER--A----LLLNPPR-RPLAQLVP-NKRA----WQSET-MDGKKVTGDSSKRSRSSQSFL-EDIRLAKTAFLG------GMLSHRT---------------------RIARALC----------------
>GCA_001675295.1_Spok3
---------------------------------------------------------------MDA---------------------PS-----------SIEELTRLLREAEQRA-----------EE----------------------ER----------------------------QRAER-------EQQRAEGAE----------------------RERQ---EERQRAER-------EQ---------------------------------------------------------------------------------------------------------------------------------------------------------------------------------------------------------------QRAE---------------------R-------EQQ----------------------------RA-----------E-----------------------------------GA--ERE---------R----QE-ERQ-------RAE-------REQ-------QRAE-------R-------EQ--------------QR-AEEAEEHTRLTTLDEYIAACHDSV-FSRFAIETDPKLT--SKGPLTNPRNKWCPKNLRPWPNFLHQQKVTFGTLHHS----FPTERRLFENRNFLAGMGNRV-SQ-RP-IGDEKTLEYFLHNSVEDPVRAIVQ----HLKQVEEVGRDFQIGDGV--VFENHPHAL--------------SDVAEEVVERE---TPST---------PP------------RTPD-HGIDLNQLR--------PDQICVYRS---DNT----PSSQRTMVYVSEYKPPHKLTA-PHLRVGLRPMDIYREVVNR-RTIPTSINPDARFQYHAEKLTASAITQTYHYMIESGLGYGLLTTGEAIVFLNIDWDDDPETLYYHLAEPGPEVS---AHP-----NNLHICTAVGQYLAFTLMALGAPGERREISQEERQKAMNGLKRWSEDFESTFRSIPENERS------VSSAY-SP-------GHEPTTYK--DVD-------------RSPALPR----------RR---TRRTAKCQIGEG-SLRKDGKP---EPSDDESA---SRP-PDTPTPTGRNTRQG-------------TRRSRR------LALRPP-----------------RGDG---------------------------EQ----GR---------QYCTQKCLLGMVKGGFLDPKCPNVAL----------HC-----------------GSCAT----ARAR-HPVDHK-EWL----------------RLLRKQLEQ---------SLDDG----IRPLGEGGARGVLFQVTLLAHGYTFVSKGTVRAFIKDLQHEAAVYERLKPVQGVHVPVFLGAVDLRSM-------NKTYYYD---HRVYVVHLTFLSWGGCSVDGAQRAGDM----------------GRS---LEGEAIRSLRAMHR----ERVVHKDVRLANMLFNPETG----GIMVIDFER--A----LLLNPPR-RPLAQLVP-NKRA----WQSET-MDGKKVTGDSSKRSRSSQSFL-EDIRLAKTAFLE------WNAKP----------------------------------------------
>GCA_001675295.1_Spok16
---------------------------------------------------------------MDA---------------------PS-----------SIEELTRLLREAEQRA-----------EE----------------------ER----------------------------QRAE--------------GAE----------------------RERQ---EERQRAER-------EQ--------------Q---------------------------------------RA-------------E----------------------EAERE----------------------------RQEE--------------R---------------------------------------------------------------QRAE---------------------R-------EQQ----------------------------R-------------------------------------------------A--ERE---------Q-------------------------------------QRAE-------R-------EQ--------------QR-AEEAEEHTRLTTLDEYIAACHDSV-FSRFAIETDPKLT--SKGPLTNPRNKWCPKNLRPWPNFLHQQRVTFGTLHHS----FPTESRLFENRNFLAGMGNRV-SQ-RP-IGDEKTLEYFLHDSVEDPVRAIVQ----HLKQVEEVGRDFQIGDGV--VFENHPHAL--------------SDVAEEVVERE---TPST---------PP------------RTPD-HGIDLNQLR--------PDQICVYRS---DNT----PSSQRTMVYVSEYKPPHKLTA-PHLRLGLRPMDIYREVVNR-RTIPTSINPDARFQYHAEKLTASAITQTYHYMIESGLGYGLLTTGEAIVFLNIDWDDDPETLYYHLAEPGPEVS---AHP-----NNLHICTAVGQYLAFTLMALGAPGERREISQEERQKAMNGLKRWSEDFESTFRSIPENERS------VSSAY-SP-------GHEPTTYK--DVD-------------RSPALPR----------RR---TRRTAKCQIGEG-SLGKDGKP---EPSDDESA---SRP-PDTPTPTGRNTRQG-------------TRRSRR------LALRPP-----------------RGDG---------------------------EQ----GR---------QYCTQKCLLGMVKGGFLDPKCPNVAL----------HC-----------------GSCAT----ARAR-HPVDHK-EWL----------------RLLRKQLEQ---------SLDDG----IRPLGEGGARGVLFQVTLLAHGYTFVSKGTVRAFIKDLQHEAAVYERLKPVQGVHVPVFLGAVDLRSM-------NKTYYYD---HRVYVVHLTFLSWGGCSVDGAQRAGGM----------------SRS---LEDEAIRSLRAMHR----ERVVHKDVRLANMLFNPETG----GIMVIDFER--A----LLLNPPR-RPLAQLVP-NKRV----WQSET-MDGKKVTGDSSKRSRSSQSFL-EDIRLAKTAFLE------WNAKP----------------------------------------------
>GCA_001675295.1_Spok21
---------------------------------------------------------------MDG---------------------PP-----------SVEELTRLLREAEQRA-----------EE---------------------AER----------------------------ERQE--------ERQRADEAE----------------------RERQ---EERQRAER-------EQ--------------Q---------------------------------------RA-------------D----------------------EAERE----------------------------RQEE--------------R---------------------------------------------------------------QRADEAERE--------------RQE-------ERQ----------------------------RA-----------D-----------------------------------EA--ERE---------R----QE-ER----------------------------QRAE-------R-------EQ--------------QR-AEEAEEQTRLTTLEEYIAACHDSV-FSRFAIETDPKLT--SKGPLTNPRNKWCPKNLRPWPNFLHQQRVTFGTLHHS----FPTESRLFENRNFLAGMGNRV-SQ-RP-IGDEKTLEYFLHNSVEDPVRAIVQ----QLKQVEEVGKDFQIGDGV--VFENHPHAL--------------SDVAEEVVERE---TPST---------PP------------RTPD-HGIDLNQLR--------PDQICVYRS---DNT----PSSQRTMVYVSEYKPPHKLTA-PHLRLGLRPMDIYREVVNR-RTIPTSINPDARFQYHAEKLTASAITQTYHYMIESGLGYGLLTTGEAIVFLNIDWDDDPETLYYHLAEPGPEVS---AHP-----NNLHICTAVGQYLAFTLMALGAPGERREISQEERQKAMNGLKRWSEDFESTFRSIPENERS------VSSAY-SP-------GHEPTTYK--DVD-------------RSPALPR----------RR---TRRTAKCQIGEG-SLRKDGKP---EPSDDESA---SRP-PDTPTPTGRNTRQG-------------TRRSRR------LALRPP-----------------RGDG---------------------------EQ----GR---------QYCTQKCLLGMVKGGFLDPKCPNVAL----------HC-----------------GSCAT----ARAR-HPVDHK-EWL----------------RLLRKQLEQ---------SLDDG----IRPLGEGGARGVLFQVTLLAHGYTFVSKGTVRAFIKDLQHEAAVYERLKPVQGVHVPVFLGAVDLRSM-------NKTYYYD---HRVYVVHLTFLSWGGCSVDGAQRAGGM----------------GRS---LEDEAIRSLRAMHR----ERVVHKDVRLANMLFNPETG----GIMVIDFER--A----LLLNPPR-RPLAQLVP-NKRA----WQSET-MDGKKVTGDSSKRSRSSQSFL-EDIRLAKTAFLE------WNAKP----------------------------------------------
>FPOAC1_007273
---------------------------------------------------------------MDG---------------------PP-----------SVEELTRLLREAEQRA-----------EE---------------------AER----------------------------ERQE--------ERQRADEAE----------------------RERQ---EERQRAER-------EQQRADEAERERQEERQ---------------------------------------RA-------------D----------------------EAERE----------------------------RQEE--------------R---------------------------------------------------------------QRADEAERERQEERQRADEAERERQE-------ERQ----------------------------RA-----------D-----------------------------------EA--ERE---------R----QE-ER---------------------------------------------------------------QR-ADEAEEQTRLTTLDEYIAACHDSV-FSRFAIETDPKLT--SKGPLTNPRNKWCPKNLRPWPNFLHQQKVTFGTLHHS----FPTESRLFENRNFLAGMGNRV-SQ-RP-IGDEKTLEYFLHNSVEDPVRAIVQ----QLKQVEEVGRDFQIGDGV--VFENHPHAL--------------SDVAEEVVERE---TPST---------PP------------RTPD-HGIDLNQLR--------PDQICVYRS---DNT----PSSQRTMVYVSEYKPPHKLTA-PHLRLGLRPMDIYREVVNR-RTIPTSINPDARFQYHAEKLTASAITQTYHYMIESGLGYGLLTTGEAIVFLNIDWDDDPETLYYHLAEPGPEVS---AHP-----NNLHICTAVGQYLAFTLMALGAPGERREISQEERQKAMNGLKRWSEDFESTFRSIPENERS------VSSAY-SP-------GHEPTTYK--DVD-------------RSPALPR----------RR---TRRTAKCQIGEG-SLRKDGKP---EPSDDESA---SRP-PDTPTPTGRNTRQG-------------TRRSRR------LALRPP-----------------RGDG---------------------------EQ----GR---------QYCTQKCLLGMVKGGFLDPKCPNVAL----------HC-----------------GSCAT----ARAR-HPVDHK-EWL----------------RLLRKQLEQ---------SLDDG----IRPLGEGGARGVLFQVTLLAHGYTFVSKGTVRAFIKDLQHEAAVYERLKPVQGVHVPVFLGAVDLRSM-------NKTYYYD---HRVYVVHLTFLSWGGCSVDGAQRAGGM----------------SRS---LEDEAIRSLRAMHR----ERVVHKDVRLANMLFNPETG----GIMVIDFER--A----LLLNPPR-RPLAQLVP-NKRA----WQSET-MDGKKVTGDSSKRSRSSQSFL-EDIRLAKTAFLE------WNAKP----------------------------------------------
>GCA_001675295.1_Spok9
---------------------------------------------------------------MDG---------------------PS-----------SIEELTRLLREAEQRA-----------EE----------------------ER----------------------------QRAER-------EQQRAEEAE----------------------RERQ---EERQRAEE-------AERER-------QEERQ---------------------------------------RA-------------E----------------------REQQR----------------------------AERE--------------Q---------------------------------------------------------------QRAEEAERERQEERQRAEEAERERQE-------ERQ----------------------------RA-----------E-----------------------------------EA--ERE---------R----QE-ERQ-------RAE-------REQ-------QRAE-------R-------EQ--------------QR-AEEAEEHTRLTTLDEYIAACHDSV-FSRFAIETDPKLT--SKGPLTNPRNKWCPKNLRPWPNFLHQQKVTFGTLHHS----FPTERRLFENRNFLAGMGNRV-SQ-RP-IGDEKTLEYFLHNSVEDPVRAIVQ----HLKQVEEVGRDFQIGDGV--VFENHPHAL--------------SDVAEEVVERE---TPST---------PP------------RTPD-HGIDLNQLR--------PDQICVYRS---DNT----PSSQRTMVYVSEYKPPHKLTA-PHLRLGLRPMDIYREVVNR-RTIPTSINPDARFQYHAEKLTASAITQTYHYMIESGLGYGLLTTGEAIVFLNIDWDDDPETLYYHLAEPGPEVS---AHP-----NNLHICTAVGQYLAFTLMALGAPGERREISQEERQKAMNGLKRWSEDFESTFRSIPENERS------VSSAY-SP-------GHEPTTYK--DVD-------------RSPALPR----------RR---TRRTAKCQIGEG-SLRKDGKP---EPSDDESA---SRP-PDTPTPTGRNTRQG-------------TRRSRR------LALRPP-----------------RGDG---------------------------EQ----GR---------QYCTQKCLLGMVKGGFLDPKCPNVAL----------HC-----------------GSCAT----ARAR-HPVDHK-EWL----------------RLLRKQLEQ---------SLDDG----IRPLGEGGARGVLFQVTLLAHGYTFVSKGTVRAFIKDLQHEAAVYERLKPVQGVHVPVFLGAVDLRSM-------NKTYYYD---HRVYVVHLTFLSWGGCSVDGAQRAGGM----------------SRS---LEDEAIRSLRAMHR----ERVVHKDVRLANMLFNPETG----GIMVIDFER--A----LLLNPPR-RPLAQLVP-NKRA----WQSET-MDGKKVTGDSSKRSRSSQSFL-EDIRLAKTAFLE------WNAKP----------------------------------------------
>GCA_001675295.1_Spok14
---------------------------------------------------------------MDA---------------------PS-----------SIEELTRLLREAEQRA-----------E------------------------------------------------------------------------------------------------------------------------------------------------------------------------------------------------------------------------------------------------------------------------------------------------------------------------------------------------------------------------------------------------------------------------------------------------------------------------------E-ERQ-------RAE-------REQ-------QRAE-------R-------EQ--------------QR-AEEAEEHTRLTTLDEYIAACHDSV-FSRFAIETDPKLT--SKGPLTNPRNKWCPKNLRPWPNFLHQQKVTFGTLHHS----FPTERRLFENRNFLAGMGNRV-SQ-RP-IGDEKTLEYFLHNSVEDPVRAIVQ----HLKQVEEVGRDFQIGDGV--VFENHPHAL--------------SDVAEEVVERE---TPST---------PP------------RTPD-HGIDLNQLR--------PDQICVYRS---DNT----PSSQRTMVYVSEYKPPHKLTA-PHLRLGLRPMDIYREVVNR-RTIPTSINPDARFQYHAEKLTASAITQTYHYMIESGLGYGLLTTGEAIVFLNIDWDDDPETLYYHLAEPGPEVS---AHP-----NNLHICTAVGQYLAFTLMALGAPGERREISQEERQKAMNGLKRWSEDFESTFRSIPENERS------VSSAY-SP-------GHEPTTYK--DVD-------------RSPALPR----------RR---TRRTAKCQIGEG-SLRKDGKP---EPSDDESA---SRP-PDTPTPTGRNTRQG-------------TRRSRR------LALRPP-----------------RGDG---------------------------EQ----GR---------QYCTQKCLLGMVKGGFLDPKCPNVAL----------HC-----------------GSCAT----ARAR-HPVDHK-EWL----------------RLLRKQLEQ---------SLDDG----IRPLGEGGARGVLFQVTLLAHGYTFVSKGTVRAFIKDLQHEAAVYERLKPVQGVHVPVFLGAVDLRSM-------NKTYYYD---HRVYVVHLTFLSWGGCSVDGAQRAGGM----------------SRS---LEDEAIRSLRAMHR----ERVVHKDVRLANMLFNPETG----GIMVIDFER--A----LLLNPPR-RPLAQLVP-NKRA----WQSET-MDGKKVTGDSSKRSRSSQSFL-EDIRLAKTAFLE------WNAKP----------------------------------------------
>GCA_001675295.1_Spok6
---------------------------------------------------------------MDG---------------------PS-----------SIEELTRLLREAEQRA-----------EE----------------------ER----------------------------QRAER-------EQQRAEGAE----------------------RERQ---EERQRAER-------EQQRA-------EREQQ---------------------------------------RA-------------E----------------------REQQR----------------------------AERE--------------Q---------------------------------------------------------------QRAEGAERERQEERQRAE-------R-------EQQ----------------------------RA-----------E-----------------------------------EA--ERE---------R----QE-ER----------------------------QRAE-------R-------EQ--------------QR-AEEAEEHTRLTTLDEYIAACHDSV-FSRFAIETDPKLT--SKGPLTNPRNKWCPKNLRPWPNFLHQQKVTFGTLHHS----FPTERRLFENRNFLAGMGNRV-SQ-RP-IGDEKTLEYFLHNSVEDPVRAIVQ----HLKQVEEVGRDFQIGDGV--VFENHPHAL--------------SDVAEEVVERE---TPST---------PP------------RTPD-HGIDLNQLR--------PDQICVYRS---DNT----PSSQRTMVYVSEYKPPHKLTA-PHLRLGLRPMDIYREVVNR-RTIPTSINPDARFQYHAEKLTASAITQTYHYMIESGLGYGLLTTGEAIVFLNIDWDDDPETLYYHLAEPGPEVS---AHP-----NNLHICTAVGQYLAFTLMALGAPGERREISQEERQKAMNGLKRWSEDFESTFRSIPENERS------VSSAY-SP-------GHEPTTYK--DVD-------------RSPALPR----------RR---TRRTAKCQIGEG-SLRKDGKP---EPSDDESA---SRP-PDTPTPTGRNTRQG-------------TRRSRR------LALRPP-----------------RGDG---------------------------EQ----GR---------QYCTQKCLLGMVKGGFLDPKCPNVAL----------HC-----------------GSCAT----ARAR-HPVDHK-EWL----------------RLLRKQLEQ---------SLDDG----IRPLGEGGARGVLFQVTLLAHGYTFVSKGTVRAFIKDLQHEAAVYERLKPVQGVHVPVFLGAVDLRSM-------NKTYYYD---HRVYVVHLTFLSWGGCSVDGAQRAGGM----------------SRS---LEDEAIRSLRAMHR----ERVVHKDVRLANMLFNPETG----GIMVIDFER--A----LLLNPPR-RPLAQLVP-NKRA----WQSET-MDGKKVTGDSSKRSRSSQSFL-EDIRLAKTAFLE------WNAKP----------------------------------------------
>GCA_001675295.1_Spok7
---------------------------------------------------------------MDG---------------------PS-----------SIEELTRLLREAEQRA-----------EE----------------------ER----------------------------QRAER-------EQQRAEGAE----------------------RERQ---EERQRAER-------EQQRA-------EREQQ---------------------------------------RA-------------E----------------------REQQR----------------------------AERE--------------Q---------------------------------------------------------------QRAEGAERERQEERQRAE-------R-------EQQ----------------------------RA-----------E-----------------------------------EA--ERE---------R----QE-ER----------------------------QRAE-------R-------EQ--------------QR-AEEAEEHTRLTTLDEYIAACHDSV-FSRFAIETDPKLT--SKGPLTNPRNKWCPKNLRPWPNFLHQQKVTFGTLHHS----FPTERRLFENRNFLAGMGNRV-SQ-RP-IGDEKTLEYFLHNSVEDPVRAIVQ----HLKQVEEVGRDFQIGDGV--VFENHPHAL--------------SDVAEEVVERE---TPST---------PP------------RTPD-HGIDLNQLR--------PDQICVYRS---DNT----PSSQRTMVYVSEYKPPHKLTA-PHLRLGLRPMDIYREVVNR-RTIPTSINPDARFQYHAEKLTASAITQTYHYMIESGLGYGLLTTGEAIVFLNIDWDDDPETLYYHLAEPGPEVS---AHP-----NNLHICTAVGQYLAFTLMALGAPGERREISQEERQKAMNGLKRWSEDFESTFRSIPENERS------VSSAY-SP-------GHEPTTYK--DVD-------------RSPALPR----------RR---TRRTAKCQIGEG-SLRKDGKP---EPSDDESA---SRP-PDTPTPTGRNTRQG-------------TRRSRR------LALRPP-----------------RGDG---------------------------EQ----GR---------QYCTQKCLLGMVKGGFLDPKCPNVAL----------HC-----------------GSCAT----ARAR-HPVDHK-EWL----------------RLLRKQLEQ---------SLDDG----IRPLGEGGARGVLFQVTLLAHGYTFVSKGTVRAFIKDLQHEAAVYERLKPVQGVHVPVFLGAVDLRSM-------NKTYYYD---HRVYVVHLTFLSWGGCSVDGAQRAGGM----------------SRS---LEDEAIRSLRAMHR----ERVVHKDVRLANMLFNPETG----GIMVIDFER--A----LLLNPPR-RPLAQLVP-NKRA----WQSET-MDGKKVTGDSSKRSRSSQSFL-EDIRLAKTAFLE------WNAKP----------------------------------------------
>GCA_001675295.1_Spok8
---------------------------------------------------------------MDG---------------------PS-----------SIEELTRLLREAEQRA-----------EE----------------------ER----------------------------QRAER-------EQQRAEGAE----------------------RERQ---EERQRAER-------EQQRA-------EREQQ---------------------------------------RA-------------E----------------------REQQR----------------------------AERE--------------Q---------------------------------------------------------------QRAEGAERERQEERQRAE-------R-------EQQ----------------------------RA-----------E-----------------------------------EA--ERE---------R----QE-ER----------------------------QRAE-------R-------EQ--------------QR-AEEAEEHTRLTTLDEYIAACHDSV-FSRFAIETDPKLT--SKGPLTNPRNKWCPKNLRPWPNFLHQQKVTFGTLHHS----FPTERRLFENRNFLAGMGNRV-SQ-RP-IGDEKTLEYFLHNSVEDPVRAIVQ----HLKQVEEVGRDFQIGDGV--VFENHPHAL--------------SDVAEEVVERE---TPST---------PP------------RTPD-HGIDLNQLR--------PDQICVYRS---DNT----PSSQRTMVYVSEYKPPHKLTS-PHLRLGLRPMDIYREVVNR-RTIPTSINPDARFQYHAEKLTASAITQTYHYMIESGLGYGLLTTGEAIVFLNIDWDDDPETLYYHLAEPGPEVS---AHP-----NNLHICTAVGQYLAFTLMALGAPGERREISQEERQKAMNGLKRWSEDFESTFRSIPENERS------VSSAY-SP-------GHEPTTYK--DVD-------------RSPALPR----------RR---TRRTAKCQIGEG-SLRKDGKP---EPSDDESA---SRP-PDTPTPTGRNTRQG-------------TRRSRR------LALRPP-----------------RGDG---------------------------EQ----GR---------QYCTQKCLLGMVKGGFLDPKCPNVAL----------HC-----------------GSCAT----ARAR-HPVDHK-EWL----------------RLLRKQLEQ---------SLDDG----IRPLGEGGARGVLFQVTLLAHGYTFVSKGTVRAFIKDLQHEAAVYERLKPVQGVHVPVFLGAVDLRSM-------NKTYYYD---HRVYVVHLTFLSWGGCSVDGAQRAGGM----------------SRS---LEDEAIRSLRAMHR----ERVVHKDVRLANMLFNPETG----GIMVIDFER--A----LLLNPPR-RPLAQLVP-NKRA----WQSET-MDGKKVTGDSSKRSRSSQSFL-EDIRLAKTAFLE------WNAKP----------------------------------------------
>GCA_001675295.1_Spok12
---------------------------------------------------------------MDG---------------------PS-----------SIEELTRLLREAEQRA-----------EE----------------------ER----------------------------QRAER-------EQ---------------------------------------QRAER-------EQQRA-------EREQQ---------------------------------------RA-------------E----------------------R-----------------------------------E--------------Q---------------------------------------------------------------QRAE-------REQQRAE-------R-------EQQ----------------------------RA-----------E-----------------------------------GA--ERE---------R----QE-ER----------------------------QRAE-------R-------EQ--------------QR-AEEAEEHTRLTTLDEYIAACHDSV-FSRFAIETDPKLT--SKGPLTNPRNKWCPKNLRPWPNFLHQQKVTFGTLHHS----FPTESRLFENRNFLAGMGNRV-SQ-RP-IGDEKTLEYFLHNSVEDPVRVIVQ----QLKQVEEVGRDFQIGDGV--VFENHPHAL--------------SDVAEEVVERE---TPST---------PP------------RTPD-HGIDLNQLR--------PDQICVYRS---DNT----PSSQRTMVYVSEYKPPHKLTA-PHLRLGLRPMDIYREVVNR-RTIPTSINPDARFQYHAEKLTASAITQTYHYMIESGLGYGLLTTGEAIVFLNIDWDDDPETLYYHLAEPGPEVS---AHP-----NNLHICTAVGQYLAFTLMALGAPGERREISQEERQKAMNGLKRWSEDFESTFRSIPENERS------VSSAY-SP-------GHEPTTYK--DVD-------------RSPALPR----------RR---TRRTAKCQIGEG-SLRKDGKP---EPSDDESA---SRP-PDTPTPTGRNTRQG-------------TRRSRR------LALRPP-----------------RGDG---------------------------EQ----GR---------QYCTQKCLLGMVKGGFLDPKCPNVAL----------HC-----------------GSCAT----ARAR-HPVDHK-EWL----------------RLLRKQLEQ---------SLDDG----IRPLGEGGARGVLFQVTLLAHGYTFVSKGTVRAFIKDLQHEAAVYERLKPVQGVHVPVFLGAVDLRSM-------NKTYYYD---HRVYVVHLTFLSWGGCSVDGAQRAGGM----------------SRS---LEDEAIRSLRAMHR----ERVVHKDVRLANMLFNPETG----GIMVIDFER--A----LLLNPPR-RPLAQLVP-NKRA----WQSET-MDGKKVTGDSSKRSRSSQSFL-EDIRLAKTAFLE------WNAKP----------------------------------------------
>FPOAC1_013310
---------------------------------------------------------------MDG---------------------PS-----------SIEELTRLLREAEQRA-----------EE----------------------ER----------------------------QRAER-------EQQRAEGAE----------------------RERQ---EERQRAER-------EQQRA-------EREQQ---------------------------------------RA-------------E----------------------REQQR----------------------------AERE--------------Q---------------------------------------------------------------QRAE-------REQQRAE-------R-------EQQ----------------------------RA-----------E-----------------------------------GA--ERE---------R----QE-ER----------------------------QRAE-------R-------EQ--------------QR-AEEAEEHTRLTTLDEYIAACHDSV-FSRFAIETDPKLT--SKGPLTNPRNKWCPKNLRPWPNFLHQQKVTFGTLHHS----FPTESRLFENRNFLAGMGNRV-SQ-RP-IGDEKTLEYFLHNSVEDPVRAIVQ----HLKQVEEVGRDFQIGDGV--VFENHPHAL--------------SDVAEEVVERE---TPST---------PP------------RTPD-HGIDLNQLR--------PDQICVYRS---DNT----PSSQRTMVYVSEYKPPHKLTA-PHLRLGLRPMDIYREVVNR-RTIPTSINPDARFQYHAEKLTASAITQTYHYMIESGLGYGLLTTGEAIVFLNIDWDDDPETLYYHLAEPGPEVS---AHP-----NNLHICTAVGQYLAFTLMALGAPGERREISQEERQKAMNGLKRWSEDFESTFRSIPENERS------VSSAY-SP-------GHEPTTYK--DVD-------------RSPALPR----------RR---TRRTAKCQIGEG-SLRKDGKP---EPSDDESA---SRP-PDTPTPTGRNTRQG-------------TRRSRR------LALRPP-----------------RGDG---------------------------EQ----GR---------QYCTQKCLLGMVKGGFLDPKCPNVAL----------HC-----------------GSCAT----ARAR-HPVDHK-EWL----------------RLLRKQLEQ---------SLDDG----IRPLGEGGARGVLFQVTLLAHGYTFVSKGTVRAFIKDLQHEAAVYERLKPVQGVHVPVFLGAVDLRSM-------NKTYYYD---HRVYVVHLTFLSWGGCSVDGAQRAGGM----------------SRS---LEDEAIRSLRAMHR----ERVVHKDVRLANMLFNPETG----GIMVIDFER--A----LLLNPPR-RPLAQLVP-NKRA----WQSET-MDGKKVTGDSSKRSRSSQSFL-EDIRLAKTAFLE------WNAKP----------------------------------------------
>GCA_001675295.1_Spok15
---------------------------------------------------------------MDG---------------------PS-----------SIEELTRLLREAEQRA-----------EE----------------------ER----------------------------QRAER-------EQQRAEGAE----------------------RERQ---EERQRAER-------EQQRA-------EREQQ---------------------------------------RA-------------E------------------------------------------------------------------------------------------------------------------------------------------------------------------R-------EQQ----------------------------RA-----------E-----------------------------------GA--ERE---------R----QE-ER----------------------------QRAE-------R-------EQ--------------QR-AEEAEEHTRLTTLDEYIAACHDSV-FSRFAIETDPKLT--SKGPLTNPRNKWCPKNLRPWPNFLHQQKVTFGTLHHS----FPTESRLFENRNFLAGMGNRV-SQ-RP-IGDEKTLEYFLHNSVEDPVRAIVQ----QLKQVEEVGRDFQIGDGV--VFENHPHAL--------------SDVAEEVVERE---TPST---------PP------------RTPD-HGIDLNQLR--------PDQICVYRS---DNT----PSSQRTMVYVSEYKPPHKLTA-PHLRLGLRPMDIYREVVNR-RTIPTSINPDARFQYHAEKLTASAITQTYHYMIESGLGYGLLTTGEAIVFLNIDWDDDPETLYYHLAEPGPEVS---AHP-----NNLHICTAVGQYLAFTLMALGAPGERREISQEERQKAMNGLKRWSEDFESTFRSIPENERS------VSSAY-SP-------GHEPTTYK--DVD-------------RSPALPR----------RR---TRRTAKCQIGEG-SLRKDGKP---EPSDDESA---SRP-PDTPTPTGRNTRQG-------------TRRSRR------LALRPP-----------------RGDG---------------------------EQ----GR---------QYCTQKCLLGMVKGGFLDPKCPNVAL----------HC-----------------GSCAT----ARAR-HPVDHK-EWL----------------RLLRKQLEQ---------SLDDG----IRPLGEGGARGVLFQVTLLAHGYTFVSKGTVRAFIKDLQHEAAVYERLKPVQGVHVPVFLGAVDLRSM-------NKTYYYD---HRVYVVHLTFLSWGGCSVDGAQRAGGM----------------SRS---LEDEAIRSLRAMHR----ERVVHKDVRLANMLFNPETG----GIMVIDFER--A----LLLNPPR-RPLAQLVP-NKRV----WQSET-MDGKKVTGDSSKRSRSSQSFL-EDIRLAKTAFLE------WNAKP----------------------------------------------
>GCA_001675295.1_Spok10
---------------------------------------------------------------MDG---------------------PS-----------SIEELTRLLREAEQRA-----------EE----------------------ER----------------------------QRAE--------------GAE----------------------RERQ---EERQRADE-------AERER-------QEERQ---------------------------------------RA-------------D----------------------E--------------------------------AERE--------------R---------------------------------------------------------------Q------------------------E-------ERQ----------------------------RA-----------D-----------------------------------EA--ERE---------R----QE-ER----------------------------QRAE-------R-------EQ--------------QR-AEEAEEQTRLTTLDEYIAACHDSV-FSRFAIETDPKLT--SKGPLTNPRNKWCPKNLRPWPNFLHQQRVTFGTLHHS----FPTESRLFENRNFLAGMGNRV-SQ-RP-IGDEKTLEYFLHNSVEDPVRAIVQ----HLKQVEEVGRDFQIGDGV--VFENHPHAL--------------SDVAEEVVERE---TPST---------PP------------RTPD-HGIDLNQLR--------PDQICVYRS---DNT----PSSQRTMVYVSEYKPPHKLTA-PHLRLGLRPMDIYREVVNR-RTIPTSINPDARFQYHAEKLTASAITQTYHYMIESGLGYGLLTTGEAIVFLNIDWDDDPETLYYHLAEPGPEVS---AHP-----NNLHICTAVGQYLAFTLMALGAPGERREISQEERQKAMNGLKRWSEDFESTFRSIPENERS------VSSAY-SP-------GHEPTTYK--DVD-------------RSPALPR----------RR---TRRTAKCQIGEG-SLRKDGKP---EPSDDESA---SRP-PDTPTPTGRNTRQG-------------TRRSRR------LALRPP-----------------RGDG---------------------------EQ----GR---------QYCTQKCLLGMVKGGFLDPKCPNVAL----------HC-----------------GSCAT----ARAR-HPVDHK-EWL----------------RLLRKQLEQ---------SLDDG----IRPLGEGGARGVLFQVTLLAHGYTFVSKGTVRAFIKDLQHEAAVYERLKPVQGVHVPVFLGAVDLRSM-------NKTYYYD---HRVYVVHLTFLSWGGCSVDGAQRAGGM----------------SRS---LEDEAIRSLRAMHR----ERVVHKDVRLANMLFNPETG----GIMVIDFER--A----LLLNPPR-RPLAQLVP-NKRA----WQSET-MDGKKVTGDSSKRSRSSQSFL-EDIRLAKTAFLE------WNAKP----------------------------------------------
>FPOAC1_013508
---------------------------------------------------------------MDG---------------------PS-----------SIEELTRLLREAEQRA-----------EE----------------------ER----------------------------QRAE--------------GAE----------------------RERQ---EERQRADE-------AERER-------QEERQ---------------------------------------RA-------------D----------------------E--------------------------------AERE--------------R---------------------------------------------------------------Q------------------------E-------ERQ----------------------------RA-----------D-----------------------------------EA--ERE---------R----QE-ER----------------------------QRAE-------R-------EQ--------------QR-AEEAEEQTRLTTLDEYIAACHDSV-FSRFAIETDPKLT--SKGPLTNPRNKWCPKNLRPWPNFLHQQRVTFGTLHHS----FPTESRLFENRNFLAGMGNRV-SQ-RP-IGDEKTLEYFLHNSVEDPVRAIVQ----HLKQVEEVGRDFQIGDGV--VFENHPHAL--------------SDVAEEVVERE---TPST---------PP------------RTPD-HGIDLNQLR--------PDQICVYRS---DNT----PSSQRTMVYVSEYKPPHKLTA-PHLRVGLRPMDIYREVVNR-RTIPTSINPDARFQYHAEKLTASAITQTYHYMIESGLGYGLLTTGEAIVFLNIDWDDDPETLYYHLAEPGPEVS---AHP-----NNLHICTAVGQYLAFTLMALGAPGERREISQEERQKAMNGLKRWSEDFESTFRSIPENERS------VSSAY-SP-------GHEPTTYK--DVD-------------RSPALPR----------RR---TRRTAKCQIGEG-SLRKDGKP---EPSDDESA---SRP-PDTPTPTGRNTRQG-------------TRRSRR------LALRPP-----------------RGDG---------------------------EQ----GR---------QYCTQKCLLGMVKGGFLDPKCPNVAL----------HC-----------------GSCAT----ARAR-HPVDHK-EWL----------------RLLRKQLEQ---------SLDDG----IRPLGEGGARGVLFQVTLLAHGYTFVSKGTVRAFIKDLQHEAAVYERLKPVQGVHVPVFLGAVDLRSM-------NKTYYYD---HRVYVVHLTFLSWGGCSVDGAQRAGGM----------------SRS---LEDEAIRSLRAMHR----ERVVHKDVRLANMLFNPETG----GIMVIDFER--A----LLLNPPR-RPLAQLVP-NKRA----WQSET-MDGKKVTGDSSKRSRSSQSFL-EDIRLAKTAFLE------WNAKP----------------------------------------------
>FPOAC1_012971
---------------------------------------------------------------MDA---------------------PS-----------SIEELTRLLREAEQRA-----------EE----------------------ER----------------------------QRAEREQQRAEREQQRAEGAE----------------------RERQ---EERQRAER-------EQ--------------Q---------------------------------------RA-------------E----------------------GAERE----------------------------RQEE--------------R---------------------------------------------------------------QRAE---------------------R-------EQQ----------------------------RA-----------E-----------------------------------GA--ERE---------R----QE-ERQRAEREQQRAE-------REQ-------QRAE-------R-------EQ--------------QR-AEEAEEHTRLTTLDEYIAACHDSV-FSRFAIETDPKLT--SKGPLTNPRNKWCPKNLRPWPNFLHQQRVTFGTLHHS----FPTESRLFENRNFLAGMGNRV-SQ-RP-IGDEKTLEYFLHNSVEDPVRAIVQ----HLKQVEEVGRDFQIGDGV--VFENHPHAL--------------SDVAEEVVERE---TPST---------PP------------RTPD-HGIDLNQLR--------PDQICVYRS---DNT----PSSQRTMVYVSEYKPPHKLTA-PHLRLGLRPMDIYREVVNR-RTIPTSINPDARFQYHAEKLTASAITQTYHYMIESGLGYGLLTTGEAIVFLNIDWDDDPETLYYHLAEPGPEVS---AHP-----NNLHICTAVGQYLAFTLMALGAPGERREISQEERQKAMNGLKRWSEDFESTFRSIPENERS------VSSAY-SP-------GHEPTTYK--DVD-------------RSPALPR----------RR---TRRTAKCQIGEG-SLRKDGKP---EPSDDESA---SRP-PDTPTPTGRNARQG-------------TRRSRR------LALRPP-----------------RGDG---------------------------EQ----GR---------QYCTQKCLLGMVKGGFLDPECPNVAL----------HC-----------------GSCAT----ARAR-HPVDHK-EWL----------------RLLRKQLEQ---------SLDDG----IRPLGEGGARGVLFQVTLLAHGYTFVSKGTVRAFIKDLQHEAAVYERLKPVQGVHVPVFLGAVDLRSM-------NKTYYYD---HRVYVVHLTFLSWGGCSVDGAQRAGGM----------------SRS---LEDEAIRSLRAMHR----ERVVHKDVRLANMLFNPETG----GIMVIDFER--A----LLLNPPR-RPLAQLVP-NKRA----WQSET-MDGKKVTGDSSKRSRSSQSFL-EDIRLAKTAFLE------WNAKP----------------------------------------------
>FPOAC1_003900
---------------------------------------------------------------MDA---------------------PS-----------SIEELTRLLREAEQRA-----------EE----------------------ER----------------------------QRAEREQQRAEREQQRAEGAE----------------------RERQ---EERQRAER-------EQ--------------Q---------------------------------------RA-------------E----------------------GAERE----------------------------RQEE--------------R---------------------------------------------------------------QRAE---------------------R-------EQQ----------------------------R-------------------------------------------------A--ERE---------Q----QRAER-------------------EQ-------QRAE-------R-------EQ--------------QR-AEEAEEHTRLTTLDEYIAACHDSV-FSRFAIETDPKLT--SKGPLTNPRNKWCPKNLRPWPNFLHQQKVTFGTLHHS----FPTERRLFENRNFLAGMGNRV-SQ-RP-IGDEKTLEYFLHNSVEDPVRAIVQ----HLKQVEEVGRDFQIGDGV--VFENHPHAL--------------SDVAEEVVERE---TPST---------PP------------RTPD-HGIDLNQLR--------PDQICVYRS---DNT----PSSQRTMVYVSEYKPPHKLTA-PHLRLGLRPMDIYREVVNR-RTIPTSINPDARFQYHAEKLTASAITQTYHYMIESGLGYGLLTTGEAIVFLNIDWDDDPETLYYHLAEPGPEVS---AHP-----NNLHICTAVGQYLAFTLMALGAPGERREISQEERQKAMNGLKRWSEDFESTFRSIPENERS------VSSAY-SP-------GHEPTTYK--DVD-------------RSPALPR----------RR---TRRTAKCQIGEG-SLRKDGKP---EPSDDESA---SRP-PDTPTPTGRNTRQG-------------TRRSRR------LALRPP-----------------RGDG---------------------------EQ----GR---------QYCTQKCLLGMVKGGFLDPKCPNVAL----------HC-----------------GSCAT----ARAR-HPVDHK-EWL----------------RLLRKQLEQ---------SLDDG----IRPLGEGGARGVLFQVTLLAHGYTFVSKGTVRAFIKDLQHEAAVYERLKPVQGVHVPVFLGAVDLRSM-------NKTYYYD---HRVYVVHLTFLSWGGCSVDGAQRAGGM----------------GRS---LEDEAIRSLRAMHR----ERVVHKDVRLANMLFNPETG----GIMVIDFER--A----LLLNPPR-RPLAQLVP-NKRA----WQSET-MDGKKVTGDSSKRSRSSQSFL-EDIRLAKTAFLE------WNAKP----------------------------------------------
>GCA_001675295.1_Spok18
---------------------------------------------------------------MDA---------------------PS-----------SIEELTRLLREAEQRA-----------EE----------------------ER----------------------------QRAER-------EQQRAEGAE----------------------RERQ---EERQRAEE-------AERER-------QEERQ---------------------------------------RA-------------E----------------------EAERE----------------------------RQEE--------------R---------------------------------------------------------------QRAE---------------------R-------EQQ----------------------------RAERE-------QQ-----------------------------------RA--ERE---------Q----QRAER-------------------EQ-------QRAE-------R-------EQ--------------QR-AEEAEEHTRLTTLDEYIAACHDSV-FSRFAIETDPKLT--SKGPLTNPRNKWCPKNLRPWPNFLHQQRVTFGTLHHS----FPTESRLFENRNFLAGMGNRV-SQ-RP-IGDEKTLEYFLHNSVEDPVRAIVQ----QLKQVEEVGRDFQIGDGV--VFENHPHAL--------------SDVAEEVVERE---TPST---------PP------------RTPD-HGIDLNQLR--------PDQICVYRS---DNT----PSSQRTMVYVSEYKPPHKLTA-PHLRVGLRPMDIYREVVNR-RTIPTSINPDARFQYHAEKLTASAITQTYHYMIESGLGYGLLTTGEAIVFLNIDWDDDPETLYYHLAEPGPEVS---AHP-----NNLHICTAVGQYLAFTLMALGAPGERREISQEERQKAMNGLKRWSEDFESTFRSIPENERS------VSSAY-SP-------GHEPTTYK--DVD-------------RSPALPR----------RR---TRRTAKCQIGEG-SLRKDGKP---EPSDDESA---SRP-PDTPTPTGRNTRQG-------------TRRSRR------LALRPP-----------------RGDG---------------------------EQ----GR---------QYCTQKCLLGMVKGGFLDPKCPNVAL----------HC-----------------GSCAT----ARAR-HPVDHK-EWL----------------RLLRKQLEQ---------SLDDG----IRPLGEGGARGVLFQVTLLAHGYTFVSKGTVRAFIKDLQHEAAVYERLKPVQGVHVPVFLGAVDLRSM-------NKTYYYD---HRVYVVHLTFLSWGGCSVDGAQRAGDM----------------GRS---LEDEAIRSLRAMHR----ERVVHKDVRLANMLFNPETG----GIMVIDFER--A----LLLNPPR-RPLAQLVP-NKRA----WQSET-MDGKKVTGDSSKRSRSSQSFL-EDIRLAKTAFLE------WNAKP----------------------------------------------
>FPOAC1_004007
---------------------------------------------------------------MDG---------------------PS-----------SVEELTRLLREAEQRA-----------E-----------------------------------------------------------------------------------------------------------------------------------EERQ---------------------------------------RA-------------E----------------------EAERE----------------------------RQEE--------------R---------------------------------------------------------------QRAE---------------------R-------EQ------------------------------------------Q-----------------------------------RA--ERE---------Q----QRAER-------------------EQ-------QRAE-------R-------EQ--------------QR-AEEAEEQTRLTTLDEYIAACHDSV-FSRFAIEADPKLT--SKGPLTNPRNKWCPKNLRPWPNFLHQQRVTFGTLHHS----FPTESRLFENRNFLAGMGNRV-SQ-RP-IGDEKTLEYFLHNSVEDPVRAIVQ----QLKQVEEVGRDFQIGDGV--VFENHPHAL--------------SDVAEEVVERE---TPST---------PP------------RTPD-HGIDLNQLR--------PDQICVYRS---DNT----PSSQRTMIYVSEYKPPHKLTA-PHLRVGLRPMDIYREVVNR-RTIPTSINPDARFQYHAEKLTASAITQTYHYMIESGLGYGLLTTGEAIVFLNIDWDDDPETLYYHLAEPGPEVS---AHP-----NNLHICTAVGQYLAFTLMALGAPGERREISQEERQKAMNGLKRWSEDFESTFRSIPENERS------VSSAY-SP-------GHEPTTYK--DVD-------------RSPALPR----------RR---TRRTAKCQIGEG-SLRKDGKP---EPSDDESA---SRP-PDTPTPTGRNTRQG-------------TRRSRR------LALRPP-----------------RGDG---------------------------EQ----GR---------QYCTQKCLLGMVKGGFLDPKCPNVAL----------HC-----------------GSCAT----ARAR-HPVDHK-EWL----------------RLLRKQLEQ---------SLDDG----IRPLGEGGARGVLFQVTLLAHGYTFVSKGTVRAFIKDLQHEAAVYERLKPVQGVHVPVFLGAVDLRSM-------NKTYYYD---HRVYVVHLTFLSWGGCSVDGAQRAGDM----------------GRS---LEDEAIRSLRAMHR----ERVVHKDVRLANMLFNPETG----GIMVIDFER--A----LLLNPPR-RPLAQLVP-NKRA----WQSET-MDGKKVTGDSSKRSRSSQSFL-EDIRLAKTAFLE------WNAKP----------------------------------------------
>FPOAC1_013358
---------------------------------------------------------------MDG---------------------PS-----------SIEELTRLLREAEQRA-----------EE----------------------ER----------------------------QRAE--------------------------------------------------------------------------REQQ---------------------------------------RA-------------E----------------------GAERE----------------------------RQEE--------------R---------------------------------------------------------------QRAE---------------------R-------EQ------------------------------------------------------------------------------------------------------------------------------------QRAE-------R-------EQ--------------QR-AEEAEEHTRLTTLDEYIAACHDSV-FSRFAIETDPKLT--SKGPLTNPRNKWCPKNLRPWPNFLHQQKVTFGTLHHS----FPTESRLFENRNFLAGMGNRV-SQ-RP-IGDEKTLEYFLHNSVEDPVRAIVQ----QLKQVEEVGRDFQIGDGV--VFENHPHAL--------------SDVAEEVVERE---TPST---------PP------------RTPD-HGIDLNQLR--------PDQICVYRS---DNT----PSSQRTMVYVSEYKPPHKLTA-PHLRVGLRPMDIYSEVVNR-RTIPTFINPDARFQYHAEKLTASAITQTYQYMIESGLGYGLLTTGEAIVFLNIDWDDDPETLYYHLAEPGPEVS---AHP-----NNLHICTAVGQYLAFTLMALGAPGERREISQEERQKAMNGLKRWSEDFESTFRSIPENERS------VSSAY-SP-------GHEPTTYK--DVD-------------RSPALPR----------RR---TRRTAKCQIGEG-SLRKDGKP---EPSDDESA---SRP-PDTPTPTGRNTRQG-------------TRRSRR------LALRPP-----------------RGDG---------------------------EQ----GR---------QYCTQKCLLGMVKGGFLDPKCPNVAL----------HC-----------------GSCAT----ARAR-HPVDHK-EWL----------------RLLRKQLEQ---------SLDDG----IRPLGEGGARGVLFQVTLLAHGYTFVSKGTVRAFIKDLQHEAAVYERLKPVQGVHVPVFLGAVDLRSM-------NKTYYYD---HRVYVVHLTFLSWGGCSVDGAQRAGDM----------------GRS---LEDEAIRSLRAMHR----ERVVHKDVRLANMLFNPETG----GIMVIDFER--A----LLLNPPR-RPLAQLVP-NKRA----WQSET-MDGKKVTGDSSKRSRSSQSFL-EDIRLAKTAFLE------WNAKP----------------------------------------------
>FPOAC1_013719
[truncated: 441,537 more chars]
