# Supplementary material for: The role of toxin/antidote genes in the maintenance and evolution of accessory chromosomes in Fusarium
Source: Genetics. 2025 Sep 19;231(4):iyaf197. doi: 10.1093/genetics/iyaf197 (PMC12693581; doi:10.1093/genetics/iyaf197)
Supplement: iyaf197_Supplementary_Data [file iyaf197_supplementary_data.zip › Supplementary_Tables_GENETICS-2025-308521.xlsx]

## Sheet: Supplementary Table 1
Genome Code	Genbank Assembly Accession	Genbank Biosample Accession	Genus	Species	Pathotype	Strain	Number of Spok Genes	Number of Spok Genes (excluding small contigs/contig edges/Starships)	Chromosomes annotated as accessory	Accessory contigs/scaffolds/chromsome accessions
fuspoa5	GCF_019609905.1	SAMN13054494	Fusarium	poae		DAOMC252244	15	4	contig_1, contig_2, contig_3, contig_4, contig_6, contig_7, contig_9	NW_025408666.1, NW_025408664.1, NW_025408663.1, NW_025408662.1, NW_025408661.1, NW_025408660.1, NW_025408659.1
fusoxy3	GCA_000149955.2	SAMN02953675	Fusarium	oxysporum	lycopersici	4287	13	9	3, 6, 14, 15	CM000591.1, CM000594.1, CM000602.2, CM000603.1
fusvan1	GCA_000151355.1	SAMN02746079	Fusarium	vanettenii		77-13-4	1	0	14, 15, 16, 17	GG699018.1, GG698951.1, GG698950.1, GG698916.1, GG698915.1, GG698966.1, GG698945.1, GG698917.1, GG698938.1, GG698978.1, GG698963.1, GG698962.1
fuspoa1	GCA_001675295.1	SAMN05178635	Fusarium	poae		2516	25	0	many with “super_” as prefix	LYXU01000007.1, LYXU01000008.1, LYXU01000009.1, LYXU01000010.1, LYXU01000011.1, LYXU01000012.1, LYXU01000013.1, LYXU01000014.1, LYXU01000015.1, LYXU01000016.1, LYXU01000017.1, LYXU01000018.1, LYXU01000019.1, LYXU01000020.1, LYXU01000021.1, LYXU01000022.1, LYXU01000023.1, LYXU01000024.1, LYXU01000025.1, LYXU01000026.1, LYXU01000027.1, LYXU01000028.1, LYXU01000029.1, LYXU01000030.1, LYXU01000031.1,…
fusoxy49	GCA_018894095.1	SAMN10461798	Fusarium	oxysporum	conglutinans	Cong1-1	23	11	SC03, SC08, SC05, SC09, SC16, SC18, SC10, SC20, SC17, SC02	RSAI01000010.1, RSAI01000016.1, RSAI01000018.1, RSAI01000020.1, RSAI01000003.1, RSAI01000005.1, RSAI01000008.1, RSAI01000009.1, RSAI01000017.1, RSAI01000002.1
fusoxy29	GCA_025331925.1	SAMN14853928	Fusarium	oxysporum	conglutinans	Fo5176	21
fusoxy16	GCA_014154955.1	SAMN15472774	Fusarium	oxysporum	conglutinans	Fo5176	20	9	2, 4, 10, 11, 13, 14, 16, 18	CM024361.1, CM024363.1, JACDXP010000010.1, CM024369.1, CM024371.1, CM024372.1, CM024373.1, CM024374.1
fusoxy76	GCA_030020275.1	SAMN35008362	Fusarium	oxysporum		4287	15
fusoxy58	GCA_013423245.1	SAMN14843692	Fusarium	oxysporum	lini	39	13	9	12, 13, 14, 15, 20	CM023981.1, CM023982.1, CM023983.1, CM023984.1, CM023989.1
fusoxy57	GCA_013347535.2	SAMN11520595	Fusarium	oxysporum	spinaciae	Fus167	11
fusoxy147	GCA_003615085.1	SAMN05529097	Fusarium	oxysporum	cepae	FoCFus2	10	1	10, 14, 16, 19-34	MRCU01000010.1, MRCU01000014.1, MRCU01000016.1, MRCU01000019.1, MRCU01000020.1, MRCU01000021.1, MRCU01000022.1, MRCU01000023.1, MRCU01000024.1, MRCU01000025.1, MRCU01000026.1, MRCU01000027.1, MRCU01000028.1, MRCU01000029.1, MRCU01000030.1, MRCU01000031.1, MRCU01000032.1, MRCU01000033.1, MRCU01000034.1
fusoxy65	GCA_030345115.2	SAMN35654617	Fusarium	oxysporum	conglutinans	Fo5176	10
fusoxy55	GCA_013347345.2	SAMN11520602	Fusarium	oxysporum	spinaciae	Fus254	10
fusoxy148	GCA_038050555.1	SAMN40479352	Fusarium	oxysporum	vasinfectum	F17	9	4	Sca4, Sca8, Sca14, Sca15, Sca16	JBBJCF010000004.1, JBBJCF010000008.1, JBBJCF010000014.1, JBBJCF010000015.1, JBBJCF010000016.1
fusoxy129	GCA_019670985.1	SAMN13621866	Fusarium	oxysporum	lini	525	9
fusoxy54	GCA_003977725.1	SAMN10080742	Fusarium	oxysporum	lycopersici	D11race3	9
fussol11	GCF_023522795.1	SAMN26926572	Fusarium	solani		SB1	9
fusoxy66	GCA_001702695.2	SAMN04348764	Fusarium	oxysporum	radiciscucumerinum	Forc016	8	6	RC	CM008298.1
fusoxy60	GCA_016166095.2	SAMN13063981	Fusarium	oxysporum	fragariae	GL1315	8	2	small contigs	WIMK02000012.1, WIMK02000013.1, WIMK02000014.1, WIMK02000015.1, WIMK02000016.1, WIMK02000017.1, WIMK02000018.1, WIMK02000019.1, WIMK02000020.1, WIMK02000021.1, WIMK02000022.1, WIMK02000023.1, WIMK02000024.1, WIMK02000025.1, WIMK02000026.1, WIMK02000027.1, WIMK02000028.1, WIMK02000029.1, WIMK02000030.1, WIMK02000031.1, WIMK02000032.1, WIMK02000033.1, WIMK02000034.1, WIMK02000035.1, WIMK02000036.1,…
fusoxy95	GCA_009602635.1	SAMN12175305	Fusarium	oxysporum	vasinfectum	89-1A	8
fusoxy59	GCA_016164145.2	SAMN13063995	Fusarium	oxysporum	fragariae	MAFF727510	7	0	Y	CM040507.1
fusoxy132	GCA_019671095.1	SAMN13621845	Fusarium	oxysporum	lini	456	7
fusoxy108	GCA_014839635.1	SAMN14895550	Fusarium	oxysporum	conglutinans	IVC1	7
fusoxy111	GCA_014843455.1	SAMN13353349	Fusarium	oxysporum	apii	207.A	7
fusoxy63	GCA_016170095.2	SAMN13063982	Fusarium	oxysporum	fragariae	GL1381	6	3	LS2, LS3, Yfrag1381	CM029247.1, CM029248.1, CM029249.1
fusoxy112	GCA_014843555.1	SAMN13353346	Fusarium	oxysporum	apii	274.AC	6	3	scf13, scf14, scf17,scf5	JAAOOQ010000004.1, JAAOOQ010000005.1, JAAOOQ010000007.1, JAAOOQ010000012.1
fusoxy98	GCA_012026625.1	SAMN13050782	Fusarium	oxysporum	lini	39	6
fusoxy130	GCA_019671045.1	SAMN13621853	Fusarium	oxysporum	lini	476	6
fusoxy131	GCA_019671085.1	SAMN13621856	Fusarium	oxysporum	lini	483	6
fusoxy99	GCA_012610785.1	SAMN14075062	Fusarium	oxysporum	vasinfectum	NRRL25432	6
fusoxy97	GCA_009755825.1	SAMN13192054	Fusarium	oxysporum	matthiolae	PHW726	6
fusoxy113	GCA_014843565.1	SAMN13353348	Fusarium	oxysporum	apii	NRRL38295	6
fusvan2	GCA_025433535.2	SAMN26804632	Fusarium	vanettenii		Fs61	5	1	13, 14, 15 , 16, 17, 18, 19, 20, 21, 22, 23	CM049515.1, CM049516.1, CM049517.1, CM049518.1, CM049519.1, CM049520.1, CM049521.1, CM049522.1, CM049523.1, CM049524.1, CM049525.1
fusoxy110	GCA_014843445.1	SAMN13353351	Fusarium	oxysporum	coriandrii	GL306	5	0	Ctg12, Ctg15, Ctg16, Ctg19, Ctg21	JAAOOM010000012.1, JAAOOM010000015.1, JAAOOM010000016.1, JAAOOM010000019.1, JAAOOM010000021.1
fusoxy62	GCA_016170085.2	SAMN13063977	Fusarium	oxysporum	fragariae	GL1080	5	1	Yfrag1080	CM029235.1
fusoxy146	GCA_036785135.1	SAMN35153052	Fusarium	oxysporum	conglutinans	Fo5176	5
fusoxy124	GCA_019593445.1	SAMN16727278	Fusarium	oxysporum	niveum	150523	5
fusoxy127	GCA_019593505.1	SAMN16727288	Fusarium	oxysporum	niveum	150524	5
fusoxy109	GCA_014843415.1	SAMN13353350	Fusarium	oxysporum	coriandrii	2025-03-02	5
fusfal1	GCA_026873545.1	SAMN26804627	Fusarium	falciforme		Fu3.1	4	1	13, 14	CP104062.1, CP104063.1
fussp.6	GCA_025433615.1	SAMN26804630	Fusarium	sp. (within FSSC)		LHS14	4	3	13, 14, 15	CM046488.1, CM046489.1, CM046490.1
fusoxy115	GCA_015345895.1	SAMN16393954	Fusarium	oxysporum		Fol010	4
fusoxy133	GCA_021018635.1	SAMN20839061	Fusarium	oxysporum	lycopersici	Fol59	4
fusoxy79	GCA_001703205.2	SAMN04348768	Fusarium	oxysporum	melonis	Fom005	4
fussol9	GCA_033085375.1	SAMN37370598	Fusarium	solani		NKNH1	4
fusoxy101	GCA_012610825.1	SAMN14075061	Fusarium	oxysporum	vasinfectum	NRRL25434	4
fusoxy145	GCA_035772935.1	SAMN31807238	Fusarium	oxysporum		QK8	4
fusoxy123	GCA_017979615.1	SAMN16362097	Fusarium	oxysporum	sesami	MR4003	4
fusker2	GCA_025433545.1	SAMN26804628	Fusarium	keratoplasticum		Fu6.1	3	1	13, 14, 15	CM046515.1, CM046516.1, CM046517.1
fusker1	GCA_025433555.1	SAMN26804629	Fusarium	keratoplasticum		LHS11.1	3	1	13, 14, 15, 16	CM046500.1, CM046501.1, CM046502.1, JANGYA010000019.1
fusoxy81	GCA_003315725.1	SAMN08942773	Fusarium	oxysporum	lycopersici	4287	3		3, 6, 14, 15	QESU01000087.1, QESU01000088.1, QESU01000089.1, QESU01000090.1, QESU01000091.1, QESU01000092.1, QESU01000093.1, QESU01000094.1, QESU01000095.1, QESU01000096.1, QESU01000097.1, QESU01000098.1, QESU01000099.1, QESU01000100.1, QESU01000101.1, QESU01000102.1, QESU01000103.1, QESU01000104.1, QESU01000105.1, QESU01000106.1, QESU01000107.1, QESU01000108.1, QESU01000109.1, QESU01000110.1, QESU01000111.1,…
fussol8	GCA_030014125.1	SAMN33716853	Fusarium	solani		CR12	3
fussol12	GCF_020744495.1	SAMN06297339	Fusarium	solani		FSSC5MPISDFRAT0091	3
fusoxy138	GCA_030064525.1	SAMN26278340	Fusarium	oxysporum		HS2	3
fusoxy64	GCA_027920445.1	SAMN32610003	Fusarium	oxysporum	cubense	race4	3
fussp.5	GCA_025433565.1	SAMN26804631	Fusarium	sp. (within FSSC)		Ph1	2	1	13, 14, 15	CM046526.1, CM046527.1, CM046528.1
fusoxy144	GCA_034641985.1	SAMN37865303	Fusarium	oxysporum		19385	2
fuslan4	GCA_018104275.1	SAMN17864699	Fusarium	langsethiae		Fe2391	2
fusoxy114	GCA_015345885.1	SAMN16393955	Fusarium	oxysporum		Fol001	2
fusred4	GCF_020744475.1	SAMN05878234	Fusarium	redolens		MPICAGEAT0023	2
fusoxy139	GCA_030272305.1	SAMN28095882	Fusarium	oxysporum		PkF01	2
fussol10	GCA_035772955.1	SAMN31807239	Fusarium	solani		SX13	2
fusoxy141	GCA_030578155.1	SAMN33550114	Fusarium	oxysporum		TPB	2
fussol2	GCA_023101225.1	SAMN21559421	Fusarium	solani-melongenae		CRI 24-3	2
fusoxy33	GCA_030719095.1	SAMN35724194	Fusarium	oxysporum	vasinfectum	ME23	2
fusoxy61	GCA_016166325.2	SAMN13063970	Fusarium	oxysporum	fragariae	BRIP62122a	1	1	small contigs	WIMV02000013.1, WIMV02000020.1, WIMV02000021.1, WIMV02000022.1, WIMV02000015.1, WIMV02000023.1, WIMV02000024.1, WIMV02000019.1, WIMV02000018.1, WIMV02000014.1, WIMV02000017.1, WIMV02000016.1, WIMV02000025.1, WIMV02000026.1, WIMV02000027.1, WIMV02000028.1, WIMV02000029.1
fusoxy15	GCA_013085055.1	SAMN14572364	Fusarium	oxysporum		Fo47	1	0	VII	CP052044.1
fusoxy122	GCA_016859205.1	SAMN14639263	Fusarium	oxysporum		FoPvo1	1
fusoxy107	GCA_014324445.1	SAMN13221292	Fusarium	oxysporum		Fo47	1
fusoxy128	GCA_019670925.1	SAMN13621855	Fusarium	oxysporum	lini	482	1
fussol7	GCA_019320015.1	SAMN13707002	Fusarium	solani		2024-01-01	1
fusoxy125	GCA_019593455.1	SAMN16725394	Fusarium	oxysporum	niveum	110407311	1
fusoxy126	GCA_019593485.1	SAMN16727279	Fusarium	oxysporum	niveum	140507A	1
fuspse6	GCA_000974265.2	SAMN03177499	Fusarium	pseudograminearum		CS3270	1
fusfla3	GCF_020744385.1	SAMN06296991	Fusarium	flagelliforme		FIESC12MPICAGEAA0113	1
fusodo3	GCA_026745415.1	SAMN19275177	Fusarium	oxysporum	odoratissimum	FocTR403242	1
fusodo4	GCA_026745425.1	SAMN19275239	Fusarium	oxysporum	odoratissimum	FocTR4190203	1
fusoxy135	GCA_024343375.1	SAMN14610696	Fusarium	oxysporum		FoPvo1	1
fuspse10	GCA_024752415.1	SAMN30428581	Fusarium	pseudograminearum		Fp222	1
fussol6	GCA_013168735.1	SAMN09097026	Fusarium	solani		IISc1	1
fussol5	GCA_002215905.1	SAMN06272960	Fusarium	solani		JS169	1
fusoxy96	GCA_009746015.1	SAMN12285937	Fusarium	oxysporum		MRL8996	1
fusred3	GCA_035773055.1	SAMN31807240	Fusarium	redolens		QK1	1
fusoxy83	GCA_009297405.1	SAMN12869103	Fusarium	oxysporum		RBG5783	1
fusoxy86	GCA_009297835.1	SAMN12869121	Fusarium	oxysporum		RBG6418	1
fusoxy88	GCA_009297995.1	SAMN12869126	Fusarium	oxysporum		RBG6423	1
fusoxy87	GCA_009297915.1	SAMN12869136	Fusarium	oxysporum		RBG6462	1
fusoxy134	GCA_021237285.1	SAMN20846513	Fusarium	oxysporum	cubense	TR4	1
fusoxy142	GCA_032173435.1	SAMN29935379	Fusarium	oxysporum		TXL	1
fusoxy90	GCA_009299125.1	SAMN12869180	Fusarium	oxysporum		VPRI42117	1
fusred2	GCA_017562085.1	SAMN17312464	Fusarium	redolens		YP04	1
fusoxy94	GCA_009602625.1	SAMN12175306	Fusarium	oxysporum	vasinfectum	14-004	1
fusoxy93	GCA_009602615.1	SAMN12175307	Fusarium	oxysporum	vasinfectum	LA1E	1
fusoxy92	GCA_009602545.1	SAMN12175308	Fusarium	oxysporum	vasinfectum	LA3B	1
fuspse3	GCA_016952305.1	SAMN15354316	Fusarium	pseudograminearum		Class2-1C	1
fusmus1	GCA_019915245.1	SAMN18537367	Fusarium	musae		F31	1
fusacu2	GCA_027247665.1	SAMN31891902	Fusarium	acuminatum		CHS3	1
fusver6	GCA_027571605.1	SAMN30237424	Fusarium	verticillioides		7600	0
fusoxy80	GCA_002318975.1	SAMN02981378	Fusarium	oxysporum	melonis	26406	0
fusoxy143	GCA_034400335.1	SAMN37757793	Fusarium	oxysporum		ByF01	0
fussp.15	GCA_021533815.1	SAMN18353071	Fusarium	sp		C39	0
fuscir4	GCA_024047395.1	SAMN16955177	Fusarium	circinatum		CMWF1803	0
fuscir5	GCA_024056715.1	SAMN17014827	Fusarium	circinatum		CMWF560	0
fusgra23	GCA_000966645.2	SAMN03329222	Fusarium	graminearum		DAOM241165	0
fusoxy136	GCA_025177585.1	SAMN29790836	Fusarium	oxysporum		FCALT	0
fusgra16	GCA_019343145.1	SAMN19998321	Fusarium	graminearum		FG12	0
fussp.16	GCA_030142105.1	SAMN33476436	Fusarium	sp		FL617	0
fusver10	GCA_031841155.1	SAMN26354322	Fusarium	verticillioides		FN	0
fusoxy121	GCA_016801315.1	SAMN14667514	Fusarium	oxysporum	capsici	Focpep1	0
fuscir7	GCA_000497325.4	SAMN02371877	Fusarium	circinatum		FSP34	0
fusoxy56	GCA_013347355.2	SAMN11520597	Fusarium	oxysporum		Fus187	0
fusver7	GCA_020882315.1	SAMN05225372	Fusarium	verticillioides		Fv10027t1	0
fusver5	GCA_026119585.1	SAMN30164356	Fusarium	verticillioides		HN2	0
fusoxy37	GCA_031834405.1	SAMN29813974	Fusarium	oxysporum		II5	0
fustri2	GCA_003149365.1	SAMN09212923	Fusarium	tricinctum		INRA104	0
fuscir2	GCA_021436905.1	SAMN16935550	Fusarium	circinatum		JAL3	0
fusasi1	GCA_025258505.1	SAMN23497909	Fusarium	asiaticum		KCTC16664	0
fusgra20	GCA_037074415.1	SAMN36457820	Fusarium	graminearum		KSU23389	0
fusgra19	GCA_037074405.1	SAMN36458317	Fusarium	graminearum		KSU23468	0
fusgra22	GCA_037255895.1	SAMN36458802	Fusarium	graminearum		KSU23473	0
fusgra21	GCA_037213105.1	SAMN36176680	Fusarium	graminearum		KSU23522	0
fussp.12	GCA_014885045.1	SAMN16246927	Fusarium	sp		MK7	0
fusoxy102	GCA_012610835.1	SAMN14075060	Fusarium	oxysporum	vasinfectum	NRRL25420	0
fusgra18	GCA_023242275.1	SAMN11160627	Fusarium	graminearum		NRRL29169	0
fusoxy100	GCA_012610815.1	SAMN14075063	Fusarium	oxysporum	vasinfectum	NRRL31665	0
fuspro10	GCA_036288945.1	SAMN35721195	Fusarium	proliferatum		NRRL62905	0
fusgra17	GCA_020991245.1	SAMN23338866	Fusarium	graminearum		PH1	0
fussp.14	GCA_021020635.1	SAMN19692853	Fusarium	sp		PT	0
fusoxy84	GCA_009297485.1	SAMN12869111	Fusarium	oxysporum		RBG6313	0
fusoxy85	GCA_009297725.1	SAMN12869127	Fusarium	oxysporum		RBG6425	0
fusoxy89	GCA_009298085.1	SAMN12869140	Fusarium	oxysporum		RBG6477	0
fussp.13	GCA_019192225.1	SAMN19718677	Fusarium	sp		TH15	0
fuspro9	GCA_033822135.1	SAMN29447699	Fusarium	proliferatum		TQN5TH11	0
fuscir6	GCA_024514935.1	SAMN18585588	Fusarium	circinatum		UG10	0
fuscir3	GCA_021513755.1	SAMN16988101	Fusarium	circinatum		UG27	0
fusave5	GCA_025948275.1	SAMN31286417	Fusarium	avenaceum		WV21P1A	0
fusver11	GCA_037214365.1	SAMN38703850	Fusarium	verticillioides		ZH122	0
fuspro11	GCA_959609175.1	SAMEA114004129	Fusarium	proliferatum		DSM106835	0
fuscir8	GCA_002894005.2	SAMN02870901	Fusarium	circinatum		KS17	0
fusequ3	GCA_003313175.1	SAMN09267440	Fusarium	equiseti		D25-1	0
fusoxy91	GCA_009602505.1	SAMN12175309	Fusarium	oxysporum	vasinfectum	TF1	0
fuscir11	GCA_013168835.2	SAMN14559696	Fusarium	circinatum		S	0
fuscir10	GCA_013168825.2	SAMN14559697	Fusarium	circinatum		LB	0
fuscir9	GCA_013168815.2	SAMN14559698	Fusarium	circinatum		V	0
fuscul1	GCA_016952355.1	SAMN15354315	Fusarium	culmorum		Class2-1B	0
fusacu3	GCA_038181435.1	SAMN36316693	Fusarium	acuminatum		1A	0

## Sheet: Supplementary Table 2
Genome Code	Old Tip	Gene ID	Reference Spok?	Genus	Species	Pathotype	Contig Accession	Start	End	Accessory chromosome status	Present on small contig or edge	Present within Starship	Method for identifying Starship	Used in fisher exact test?	Starship Family
fuspoa5	FPOAC1_004022	FPOAC1_004022	yes	Fusarium	poae					core	TRUE			yes
PaWa87p	Spok4_PaWa87p	Spok4_PaWa87p	yes	Podospora	anserina					core	FALSE	yes	BLAST	yes	Enterprise
PaWa87p	Spok3_PaWa87p	Spok3_PaWa87p	yes	Podospora	anserina					core	FALSE	yes	BLAST	yes	Enterprise
fusoxy3	FOXG_14774	FOXG_14774	yes, tested	Fusarium	oxysporum	lycopersici				core	TRUE	yes	BLAST	yes	Arwing
fuspoa5	FPOAC1_003985	FPOAC1_003985	yes, tested	Fusarium	poae					core	TRUE			yes
fusoxy108	fusoxy108_KAK7588354.1	GCA_014839635.1_Spok6		Fusarium	oxysporum	conglutinans	MU089290.1	1433669	1435279	unknown	TRUE	yes	manual
fusoxy16	fusoxy16_KAF6530554.1	GCA_014154955.1_Spok19		Fusarium	oxysporum	conglutinans	CM024360.1	6444385	6446589	core	TRUE	yes	manual	yes
fuspoa1	fuspoa1_OBS20273.1	GCA_001675295.1_Spok11		Fusarium	poae		LYXU01000003.1	219106	221577	core	TRUE	yes	manual	yes
fusred4	fusred4_XP_046042890.1	GCF_020744475.1_Spok2		Fusarium	redolens		NW_025763686.1	175384	177597	unknown	TRUE	yes	manual
fusoxy54	fusoxy54_KAK2936394.1	GCA_003977725.1_Spok9		Fusarium	oxysporum	lycopersici	RBXW01000007.1	1882529	1884712	unknown	TRUE	yes	BLAST		Arwing
fusoxy66	fusoxy66_PCD38697.1	GCA_001702695.2_Spok8		Fusarium	oxysporum	radiciscucumerinum	CM008290.1	5160911	5162827	core	TRUE	yes	BLAST	yes	Prometheus
fusoxy108	fusoxy108_KAK7594581.1	GCA_014839635.1_Spok7		Fusarium	oxysporum	conglutinans	MU089288.1	2390611	2392794	unknown	FALSE	yes	BLAST		Arwing
fusoxy29	fusoxy29_KAI8402609.1	GCA_025331925.1_Spok21		Fusarium	oxysporum		CM046206.1	2438597	2440786	unknown	TRUE	yes	BLAST		Arwing
fusoxy107	fusoxy107_KAK7570366.1	GCA_014324445.1_Spok1		Fusarium	oxysporum		WXUE01000006.1	143887	146325	unknown	TRUE	yes	BLAST		Defiant
fusoxy29	fusoxy29_KAI8398619.1	GCA_025331925.1_Spok20		Fusarium	oxysporum		CM046209.1	678834	680960	unknown	FALSE	yes	BLAST		Arwing
fusoxy49	fusoxy49_KAG6979603.1	GCA_018894095.1_Spok23		Fusarium	oxysporum	conglutinans	RSAI01000017.1	321387	323576	yes	TRUE	yes	BLAST	yes	Arwing
fusoxy49	fusoxy49_KAG7003872.1	GCA_018894095.1_Spok22		Fusarium	oxysporum	conglutinans	RSAI01000001.1	667713	669839	core	FALSE	yes	BLAST	yes	Arwing
fusoxy65	fusoxy65_KAK2936394.1	GCA_030345115.2_Spok10		Fusarium	oxysporum		CP128285.1	2279230	2281413	unknown	FALSE	yes	BLAST		Arwing
fusoxy66	fusoxy66_PCD38696.1	GCA_001702695.2_Spok7		Fusarium	oxysporum	radiciscucumerinum	CM008290.1	5160281	5162827	core	TRUE	yes	BLAST	yes	Prometheus
fussol12	fussol12_XP_046135286.1	GCF_020744495.1_Spok2		Fusarium	solani		NW_025764821.1	2118543	2120858	unknown	FALSE	yes	BLAST		Arwing
fusoxy133	fusoxy133_KAK7594581.1	GCA_021018635.1_Spok4		Fusarium	oxysporum	lycopersici	JAIUCW010000029.1	2189213	2191396	unknown	TRUE	yes	BLAST		Arwing
fusoxy146	fusoxy146_KAK7570366.1	GCA_036785135.1_Spok3		Fusarium	oxysporum	conglutinans	JASPKS010000016.1	92465	94903	unknown	TRUE	yes	BLAST		Defiant
fusoxy146	fusoxy146_KAK7594581.1	GCA_036785135.1_Spok5		Fusarium	oxysporum	conglutinans	JASPKS010000005.1	2279230	2281413	unknown	FALSE	yes	BLAST		Arwing
fusoxy148	fusoxy148_KAK7594581.1	GCA_038050555.1_Spok9		Fusarium	oxysporum	vasinfectum	JBBJCF010000003.1	4169771	4171954	core	FALSE	yes	BLAST	yes	Arwing
fusoxy15	fusoxy15_QKD50451.2	GCA_013085055.1_Spok1		Fusarium	oxysporum		CP052039.1	5465146	5467584	core	TRUE	yes	BLAST	yes	Defiant
fusoxy16	fusoxy16_KAF6513701.1	GCA_014154955.1_Spok20		Fusarium	oxysporum	conglutinans	JACDXP010000017.1	1364693	1367116	core	FALSE	yes	BLAST	yes	Arwing
fusoxy65	fusoxy65_KAK2922402.1	GCA_030345115.2_Spok6		Fusarium	oxysporum		CP128297.1	92465	94903	unknown	TRUE	yes	BLAST		Defiant
fusoxy76	fusoxy76_KAJ9414867.1	GCA_030020275.1_Spok15		Fusarium	oxysporum		MU838963.1	464128	466311	unknown	TRUE	yes	BLAST		Arwing
fusoxy81	fusoxy81_KAK7594581.1	GCA_003315725.1_Spok3		Fusarium	oxysporum	lycopersici	CM010344.1	2165631	2167814	core	TRUE	yes	BLAST	yes	Arwing
fuspoa1	fuspoa1_OBS20676.1	GCA_001675295.1_Spok25		Fusarium	poae		LYXU01000003.1	1317445	1319658	core	FALSE	yes	BLAST	yes	Galactica
fusmus1	fusmus1_KAG9494958.1	GCA_019915245.1_Spok1		Fusarium	musae		CM034124.1	401358	403808	unknown	TRUE	yes	BLAST		Prometheus
fusoxy147	fusoxy147_RKK18920.1	GCA_003615085.1_Spok10		Fusarium	oxysporum	cepae	MRCU01000005.1	3062670	3064895	core	FALSE	yes	BLAST	yes	Galactica
fusoxy16	fusoxy16_KAF6519519.1	GCA_014154955.1_Spok1		Fusarium	oxysporum	conglutinans	CM024368.1	3189018	3191513	core	TRUE	yes	BLAST	yes	Defiant
fusoxy29	fusoxy29_KAI8405743.1	GCA_025331925.1_Spok1		Fusarium	oxysporum		CM046203.1	3142629	3145124	unknown	TRUE	yes	BLAST		Defiant
fusoxy49	fusoxy49_KAG6985819.1	GCA_018894095.1_Spok1		Fusarium	oxysporum	conglutinans	RSAI01000012.1	80305	82800	core	TRUE	yes	BLAST	yes	Defiant
fussol5	fussol5_KAJ4191929.1	GCA_002215905.1_Spok1		Fusarium	solani		NGZQ01000004.1	7944366	7946585	unknown	FALSE	yes	BLAST		Phoenix
fusoxy3	FOXG_07056	FOXG_07056	yes	Fusarium	oxysporum	lycopersici				yes	FALSE			yes
fusoxy3	FOXG_12536	FOXG_12536	yes	Fusarium	oxysporum	lycopersici				yes	FALSE			yes
fusoxy3	FOXG_12586	FOXG_12586	yes	Fusarium	oxysporum	lycopersici				yes	FALSE			yes
fusoxy3	FOXG_14003	FOXG_14003	yes	Fusarium	oxysporum	lycopersici				yes	FALSE			yes
fusoxy3	FOXG_14235	FOXG_14235	yes	Fusarium	oxysporum	lycopersici				yes	FALSE			yes
fusoxy3	FOXG_14256	FOXG_14256	yes	Fusarium	oxysporum	lycopersici				yes	FALSE			yes
fusoxy3	FOXG_16415	FOXG_16415	yes	Fusarium	oxysporum	lycopersici				yes	TRUE			yes
fusoxy3	FOXG_16420	FOXG_16420	yes	Fusarium	oxysporum	lycopersici				yes	TRUE			yes
fusoxy3	FOXG_17087	FOXG_17087	yes	Fusarium	oxysporum	lycopersici				yes	FALSE			yes
fusoxy3	FOXG_17107	FOXG_17107	yes	Fusarium	oxysporum	lycopersici				yes	TRUE			yes
fuspoa5	FPOAC1_003974	FPOAC1_003974	yes	Fusarium	poae					core	TRUE			yes
fuspoa5	FPOAC1_004007	FPOAC1_004007	yes	Fusarium	poae					core	TRUE			yes
fuspoa5	FPOAC1_007273	FPOAC1_007273	yes	Fusarium	poae					core	TRUE			yes
fuspoa5	FPOAC1_003900	FPOAC1_003900	yes	Fusarium	poae					core	FALSE			yes
fuspoa5	FPOAC1_012902	FPOAC1_012902	yes	Fusarium	poae					yes	TRUE			yes
fuspoa5	FPOAC1_013153	FPOAC1_013153	yes	Fusarium	poae					yes	FALSE			yes
fuspoa5	FPOAC1_013310	FPOAC1_013310	yes	Fusarium	poae					yes	TRUE			yes
fuspoa5	FPOAC1_013358	FPOAC1_013358	yes	Fusarium	poae					yes	TRUE			yes
fuspoa5	FPOAC1_013508	FPOAC1_013508	yes	Fusarium	poae					yes	FALSE			yes
fuspoa5	FPOAC1_013550	FPOAC1_013550	yes	Fusarium	poae					yes	TRUE			yes
fuspoa5	FPOAC1_013719	FPOAC1_013719	yes	Fusarium	poae					yes	TRUE			yes
fuspoa5	FPOAC1_013887	FPOAC1_013887	yes	Fusarium	poae					yes	TRUE			yes
PaWa87p	Spok2_PaWa87p	Spok2_PaWa87p	yes	Podospora	anserina					core	FALSE			yes
PcTp	Spok1_PcTp	Spok1_PcTp	yes	Podospora	comata					core	FALSE			yes
fusoxy3	FOXG_07107	FOXG_07107	yes, tested	Fusarium	oxysporum	lycopersici				yes	FALSE			yes
fusoxy3	FOXG_14281	FOXG_14281	yes, tested	Fusarium	oxysporum	lycopersici				yes	FALSE			yes
fuspoa5	FPOAC1_012971	FPOAC1_012971	yes, tested	Fusarium	poae					yes	FALSE			yes
fusvan1	NECHADRAFT_82228	NECHADRAFT_82228	yes, tested	Fusarium	vanettenii		NW_003315842.1	156235	158462	core	TRUE			yes
fusoxy115	fusoxy115_KAK7570366.1	GCA_015345895.1_Spok4		Fusarium	oxysporum		JADDYO010000004.1	2041156	2043594	unknown	FALSE
fusoxy49	fusoxy49_KAG6979208.1	GCA_018894095.1_Spok11		Fusarium	oxysporum	conglutinans	RSAI01000017.1	2557339	2559612	yes	TRUE			yes
fusoxy98	fusoxy98_KAK7570906.1	GCA_012026625.1_Spok4		Fusarium	oxysporum	lini	WHMS01000011.1	969142	971520	unknown	FALSE
fusacu2	fusacu2_KAF4436980.1	GCA_027247665.1_Spok1		Fusarium	acuminatum		JAPTGE010000008.1	373330	375595	unknown	TRUE
fusodo3	fusodo3_EMT67226.1	GCA_026745415.1_Spok1		Fusarium	oxysporum	odoratissimum	JAHLQQ010000027.1	86472	88835	unknown	too small
fusoxy108	fusoxy108_KAK7575079.1	GCA_014839635.1_Spok3		Fusarium	oxysporum	conglutinans	JABTBS010000015.1	2161309	2163951	unknown	FALSE
fusoxy109	fusoxy109_KAK7575079.1	GCA_014843415.1_Spok1		Fusarium	oxysporum	coriandrii	JAAOON010000007.1	4592565	4595123	unknown	TRUE
fusoxy111	fusoxy111_KAK7570707.1	GCA_014843455.1_Spok1		Fusarium	oxysporum	apii	JAAOOO010000019.1	233985	236459	unknown	TRUE
fusfal1	fusfal1_WAO94396.1	GCA_026873545.1_Spok1		Fusarium	falciforme		CP104058.1	3582357	3584843	core	TRUE			yes
fusfal1	fusfal1_WAO93440.1	GCA_026873545.1_Spok4		Fusarium	falciforme		CP104058.1	250901	253240	core	TRUE			yes
fusoxy109	fusoxy109_KAK7570657.1	GCA_014843415.1_Spok4		Fusarium	oxysporum	coriandrii	JAAOON010000017.1	200150	202504	unknown	TRUE
fusoxy109	fusoxy109_KAK7592471.1	GCA_014843415.1_Spok2		Fusarium	oxysporum	coriandrii	JAAOON010000011.1	723807	726254	unknown	FALSE
fusfal1	fusfal1_WAO93439.1	GCA_026873545.1_Spok2		Fusarium	falciforme		CP104058.1	243276	245657	core	TRUE			yes
fusoxy16	fusoxy16_KAF6515595.1	GCA_014154955.1_Spok11		Fusarium	oxysporum	conglutinans	CM024371.1	326160	328433	yes	TRUE			yes
fusoxy55	fusoxy55_KAK2936394.1	GCA_013347345.2_Spok10		Fusarium	oxysporum	spinaciae	CM056029.1	922247	924409	unknown	FALSE
fusoxy93	fusoxy93_KAK7570366.1	GCA_009602615.1_Spok1		Fusarium	oxysporum	vasinfectum	VINN01000004.1	129239	131614	unknown	TRUE
fusfal1	fusfal1_WAO97061.1	GCA_026873545.1_Spok3		Fusarium	falciforme		CP104062.1	783873	786128	yes	FALSE			yes
fusfla3	fusfla3_XP_045990683.1	GCF_020744385.1_Spok1		Fusarium	flagelliforme		NW_025763503.1	8379589	8381904	unknown	TRUE
fusoxy101	fusoxy101_KAK7592446.1	GCA_012610825.1_Spok2		Fusarium	oxysporum	vasinfectum	JAANYK010000409.1	75162	77804	unknown	too small
fusoxy101	fusoxy101_KAK7592471.1	GCA_012610825.1_Spok3		Fusarium	oxysporum	vasinfectum	JAANYK010000344.1	24506	27013	unknown	too small
fusoxy101	fusoxy101_KAK7570906.1	GCA_012610825.1_Spok4		Fusarium	oxysporum	vasinfectum	JAANYK010000279.1	6241	8574	unknown	too small
fusoxy108	fusoxy108_KAK7592446.1	GCA_014839635.1_Spok2		Fusarium	oxysporum	conglutinans	MU089289.1	120917	123577	unknown	TRUE
fusoxy108	fusoxy108_KAK7570657.1	GCA_014839635.1_Spok4		Fusarium	oxysporum	conglutinans	JABTBS010000015.1	31879	34224	unknown	TRUE
fusoxy108	fusoxy108_KAK7592471.1	GCA_014839635.1_Spok1		Fusarium	oxysporum	conglutinans	JABTBS010000014.1	405763	408279	unknown	TRUE
fusoxy108	fusoxy108_KAK7570906.1	GCA_014839635.1_Spok5		Fusarium	oxysporum	conglutinans	JABTBS010000014.1	173547	176045	unknown	TRUE
fusoxy128	fusoxy128_KAK7594581.1	GCA_019670925.1_Spok1		Fusarium	oxysporum	lini	JAHHDA010000017.1	165351	167533	unknown	TRUE
fusoxy29	fusoxy29_KAI8401966.1	GCA_025331925.1_Spok11		Fusarium	oxysporum		CM046206.1	287379	289652	unknown	TRUE
fusoxy49	fusoxy49_KAG7004205.1	GCA_018894095.1_Spok17		Fusarium	oxysporum	conglutinans	RSAI01000001.1	3543325	3545811	core	FALSE			yes
fusoxy49	fusoxy49_KAG7003421.1	GCA_018894095.1_Spok2		Fusarium	oxysporum	conglutinans	RSAI01000001.1	3311328	3313844	core	FALSE			yes
fusoxy95	fusoxy95_KAK7594581.1	GCA_009602635.1_Spok8		Fusarium	oxysporum	vasinfectum	VINP01000004.1	4157724	4159906	unknown	TRUE
fusoxy98	fusoxy98_KAK7594581.1	GCA_012026625.1_Spok6		Fusarium	oxysporum	lini	WHMS01000005.1	3636697	3638880	unknown	TRUE
fusker1	fusker1_KAI8686560.1	GCA_025433555.1_Spok2		Fusarium	keratoplasticum		CM046492.1	4647291	4649609	core	TRUE			yes
fusker1	fusker1_KAI8658996.1	GCA_025433555.1_Spok3		Fusarium	keratoplasticum		CM046496.1	3117961	3120207	core	TRUE			yes
fusker1	fusker1_KAI8681914.1	GCA_025433555.1_Spok1		Fusarium	keratoplasticum		CM046493.1	3789249	3791630	core	FALSE			yes
fusker2	fusker2_KAI8674491.1	GCA_025433545.1_Spok1		Fusarium	keratoplasticum		CM046505.1	304539	306836	core	TRUE			yes
fusker2	fusker2_KAI8680540.1	GCA_025433545.1_Spok3		Fusarium	keratoplasticum		CM046504.1	4771038	4772771	core	TRUE			yes
fusker2	fusker2_KAI8663492.1	GCA_025433545.1_Spok2		Fusarium	keratoplasticum		CM046509.1	1082072	1084345	core	FALSE			yes
fuslan4	fuslan4_GKU09397.1	GCA_018104275.1_Spok1		Fusarium	langsethiae		JAFFKB010000137.1	21692	23911	unknown	too small
fuslan4	fuslan4_GKU14818.1	GCA_018104275.1_Spok2		Fusarium	langsethiae		JAFFKB010000126.1	288199	290412	unknown	too small
fusodo4	fusodo4_EMT67226.1	GCA_026745425.1_Spok1		Fusarium	oxysporum	odoratissimum	JAHLQR010000027.1	6160	8523	unknown	too small
fusoxy101	fusoxy101_KAK7575079.1	GCA_012610825.1_Spok1		Fusarium	oxysporum	vasinfectum	JAANYK010000151.1	22725	25313	unknown	too small
fusoxy109	fusoxy109_KAK7592143.1	GCA_014843415.1_Spok5		Fusarium	oxysporum	coriandrii	JAAOON010000022.1	136892	139165	unknown	TRUE
fusoxy109	fusoxy109_KAK7570906.1	GCA_014843415.1_Spok3		Fusarium	oxysporum	coriandrii	JAAOON010000011.1	568543	571005	unknown	FALSE
fusoxy110	fusoxy110_KAK7592471.1	GCA_014843445.1_Spok2		Fusarium	oxysporum	coriandrii	JAAOOM010000010.1	1013560	1016007	core	TRUE			yes
fusoxy110	fusoxy110_KAK7570906.1	GCA_014843445.1_Spok3		Fusarium	oxysporum	coriandrii	JAAOOM010000029.1	11522	13942	core	too small			yes
fusoxy110	fusoxy110_KAK7592143.1	GCA_014843445.1_Spok5		Fusarium	oxysporum	coriandrii	JAAOOM010000033.1	148492	150765	core	too small			yes
fusoxy110	fusoxy110_KAK7570657.1	GCA_014843445.1_Spok4		Fusarium	oxysporum	coriandrii	JAAOOM010000015.1	218954	221308	yes	TRUE			yes
fusoxy110	fusoxy110_KAK7575079.1	GCA_014843445.1_Spok1		Fusarium	oxysporum	coriandrii	JAAOOM010000012.1	983161	985719	yes	TRUE			yes
fusoxy111	fusoxy111_KAK7575079.1	GCA_014843455.1_Spok2		Fusarium	oxysporum	apii	JAAOOO010000009.1	3032231	3034945	unknown	TRUE
fusoxy111	fusoxy111_KAK7592471.1	GCA_014843455.1_Spok3		Fusarium	oxysporum	apii	JAAOOO010000019.1	145750	148329	unknown	TRUE
fusoxy111	fusoxy111_KAK7570657.1	GCA_014843455.1_Spok5		Fusarium	oxysporum	apii	JAAOOO010000019.1	596683	599103	unknown	TRUE
fusoxy111	fusoxy111_KAK7592143.1	GCA_014843455.1_Spok6		Fusarium	oxysporum	apii	JAAOOO010000023.1	184942	187236	unknown	TRUE
fusoxy111	fusoxy111_KAK7588354.1	GCA_014843455.1_Spok7		Fusarium	oxysporum	apii	JAAOOO010000009.1	16269	17888	unknown	TRUE
fusoxy111	fusoxy111_KAK7570906.1	GCA_014843455.1_Spok4		Fusarium	oxysporum	apii	JAAOOO010000027.1	52477	54750	unknown	too small
fusoxy112	fusoxy112_KAK7592471.1	GCA_014843555.1_Spok3		Fusarium	oxysporum	apii	JAAOOQ010000011.1	3157859	3160306	core	TRUE			yes
fusoxy112	fusoxy112_KAK7570657.1	GCA_014843555.1_Spok4		Fusarium	oxysporum	apii	JAAOOQ010000046.1	3747290	3749644	core	TRUE			yes
fusoxy112	fusoxy112_KAK7592143.1	GCA_014843555.1_Spok6		Fusarium	oxysporum	apii	JAAOOQ010000014.1	152514	154787	core	TRUE			yes
fusoxy112	fusoxy112_KAK7575079.1	GCA_014843555.1_Spok1		Fusarium	oxysporum	apii	JAAOOQ010000010.1	3453799	3456357	core	FALSE			yes
fusoxy112	fusoxy112_KAK7592446.1	GCA_014843555.1_Spok2		Fusarium	oxysporum	apii	JAAOOQ010000012.1	2553637	2556261	yes	FALSE			yes
fusoxy112	fusoxy112_KAK7570906.1	GCA_014843555.1_Spok5		Fusarium	oxysporum	apii	JAAOOQ010000012.1	4570236	4572572	yes	FALSE			yes
fusoxy113	fusoxy113_KAK7575079.1	GCA_014843565.1_Spok1		Fusarium	oxysporum	apii	JAAOOP010000017.1	175216	177774	unknown	TRUE
fusoxy113	fusoxy113_KAK7592471.1	GCA_014843565.1_Spok3		Fusarium	oxysporum	apii	JAAOOP010000020.1	78633	81080	unknown	TRUE
fusoxy113	fusoxy113_KAK7570657.1	GCA_014843565.1_Spok4		Fusarium	oxysporum	apii	JAAOOP010000006.1	244523	246877	unknown	TRUE
fusoxy113	fusoxy113_KAK7570906.1	GCA_014843565.1_Spok5		Fusarium	oxysporum	apii	JAAOOP010000012.1	469643	471979	unknown	TRUE
fusoxy113	fusoxy113_KAK7592446.1	GCA_014843565.1_Spok2		Fusarium	oxysporum	apii	JAAOOP010000026.1	217145	219769	unknown	too small
fusoxy113	fusoxy113_KAK7592143.1	GCA_014843565.1_Spok6		Fusarium	oxysporum	apii	JAAOOP010000040.1	157507	159780	unknown	too small
fusoxy114	fusoxy114_KAK7592446.1	GCA_015345885.1_Spok1		Fusarium	oxysporum		JADDYN010000014.1	826126	828735	unknown	TRUE
fusoxy114	fusoxy114_KAK7575079.1	GCA_015345885.1_Spok2		Fusarium	oxysporum		JADDYN010000025.1	171635	174409	unknown	too small
fusoxy115	fusoxy115_KAK7592446.1	GCA_015345895.1_Spok1		Fusarium	oxysporum		JADDYO010000013.1	1309257	1311866	unknown	TRUE
fusoxy115	fusoxy115_KAK7575079.1	GCA_015345895.1_Spok2		Fusarium	oxysporum		JADDYO010000013.1	295790	298480	unknown	TRUE
fusoxy115	fusoxy115_KAK7592471.1	GCA_015345895.1_Spok3		Fusarium	oxysporum		JADDYO010000013.1	481524	484049	unknown	TRUE
fusoxy122	fusoxy122_KAK7592143.1	GCA_016859205.1_Spok1		Fusarium	oxysporum		JABFOA010000013.1	442824	445055	unknown	TRUE
fusoxy123	fusoxy123_KAK7570707.1	GCA_017979615.1_Spok1		Fusarium	oxysporum	sesami	JADMNN010000007.1	487051	489492	unknown	TRUE
fusoxy123	fusoxy123_KAK7592471.1	GCA_017979615.1_Spok2		Fusarium	oxysporum	sesami	JADMNN010000007.1	1665799	1668252	unknown	TRUE
fusoxy123	fusoxy123_KAK7575079.1	GCA_017979615.1_Spok3		Fusarium	oxysporum	sesami	JADMNN010000007.1	1927304	1929820	unknown	TRUE
fusoxy123	fusoxy123_KAK7570657.1	GCA_017979615.1_Spok4		Fusarium	oxysporum	sesami	JADMNN010000094.1	315766	318120	unknown	TRUE
fusoxy124	fusoxy124_KAK7570906.1	GCA_019593445.1_Spok3		Fusarium	oxysporum	niveum	JADWMW010000022.1	763532	765889	unknown	TRUE
fusoxy124	fusoxy124_KAK7592143.1	GCA_019593445.1_Spok5		Fusarium	oxysporum	niveum	JADWMW010000021.1	1388707	1390980	unknown	TRUE
fusoxy124	fusoxy124_KAK7575079.1	GCA_019593445.1_Spok1		Fusarium	oxysporum	niveum	JADWMW010000009.1	1048446	1051004	unknown	FALSE
fusoxy124	fusoxy124_KAK7592471.1	GCA_019593445.1_Spok2		Fusarium	oxysporum	niveum	JADWMW010000009.1	1341806	1344199	unknown	FALSE
fusoxy124	fusoxy124_KAK7570657.1	GCA_019593445.1_Spok4		Fusarium	oxysporum	niveum	JADWMW010000009.1	745048	747402	unknown	FALSE
fusoxy125	fusoxy125_KAK7570366.1	GCA_019593455.1_Spok1		Fusarium	oxysporum	niveum	JADWMV010000009.1	112411	114795	unknown	TRUE
fusoxy126	fusoxy126_KAK7594581.1	GCA_019593485.1_Spok1		Fusarium	oxysporum	niveum	JADWMU010000026.1	318630	320771	unknown	too small
fusoxy127	fusoxy127_KAK7570906.1	GCA_019593505.1_Spok3		Fusarium	oxysporum	niveum	JADWMX010000027.1	410328	412685	unknown	TRUE
fusoxy127	fusoxy127_KAK7592143.1	GCA_019593505.1_Spok5		Fusarium	oxysporum	niveum	JADWMX010000025.1	416283	418556	unknown	TRUE
fusoxy127	fusoxy127_KAK7575079.1	GCA_019593505.1_Spok1		Fusarium	oxysporum	niveum	JADWMX010000015.1	1323109	1325667	unknown	FALSE
fusoxy127	fusoxy127_KAK7592471.1	GCA_019593505.1_Spok2		Fusarium	oxysporum	niveum	JADWMX010000015.1	1146532	1148925	unknown	FALSE
fusoxy127	fusoxy127_KAK7570657.1	GCA_019593505.1_Spok4		Fusarium	oxysporum	niveum	JADWMX010000015.1	1606610	1608964	unknown	FALSE
fusoxy129	fusoxy129_KAK7570366.1	GCA_019670985.1_Spok5		Fusarium	oxysporum	lini	JAHHCY010000058.1	13418	15910	unknown	TRUE
fusoxy129	fusoxy129_KAK7570906.1	GCA_019670985.1_Spok6		Fusarium	oxysporum	lini	JAHHCY010000004.1	433689	436067	unknown	TRUE
fusoxy129	fusoxy129_KAK7594581.1	GCA_019670985.1_Spok9		Fusarium	oxysporum	lini	JAHHCY010000078.1	13379	15562	unknown	TRUE
fusoxy129	fusoxy129_KAK7575079.1	GCA_019670985.1_Spok3		Fusarium	oxysporum	lini	JAHHCY010000013.1	86458	88941	unknown	too small
fusoxy129	fusoxy129_KAK7592471.1	GCA_019670985.1_Spok4		Fusarium	oxysporum	lini	JAHHCY010000006.1	235566	238103	unknown	too small
fusoxy129	fusoxy129_KAK7570657.1	GCA_019670985.1_Spok7		Fusarium	oxysporum	lini	JAHHCY010000006.1	60781	63180	unknown	too small
fusoxy129	fusoxy129_KAK7592143.1	GCA_019670985.1_Spok8		Fusarium	oxysporum	lini	JAHHCY010000087.1	154781	157138	unknown	too small
fusoxy129	fusoxy129_KAK7570707.1	GCA_019670985.1_Spok1		Fusarium	oxysporum	lini	JAHHCY010000121.1	603001	605559	unknown	FALSE
fusoxy129	fusoxy129_KAK7592446.1	GCA_019670985.1_Spok2		Fusarium	oxysporum	lini	JAHHCY010000114.1	768218	770770	unknown	FALSE
fusoxy130	fusoxy130_KAK7592471.1	GCA_019671045.1_Spok2		Fusarium	oxysporum	lini	JAHHCX010000007.1	78658	81066	unknown	TRUE
fusoxy130	fusoxy130_KAK7570657.1	GCA_019671045.1_Spok4		Fusarium	oxysporum	lini	JAHHCX010000028.1	4426631	4429051	unknown	TRUE
fusoxy130	fusoxy130_KAK7570906.1	GCA_019671045.1_Spok5		Fusarium	oxysporum	lini	JAHHCX010000007.1	2397632	2400031	unknown	TRUE
fusoxy130	fusoxy130_KAK7570707.1	GCA_019671045.1_Spok1		Fusarium	oxysporum	lini	JAHHCX010000046.1	310116	312674	unknown	too small
fusoxy130	fusoxy130_KAK7575079.1	GCA_019671045.1_Spok3		Fusarium	oxysporum	lini	JAHHCX010000063.1	41324	43861	unknown	too small
fusoxy130	fusoxy130_KAK7592143.1	GCA_019671045.1_Spok6		Fusarium	oxysporum	lini	JAHHCX010000031.1	855190	857421	unknown	FALSE
fusoxy131	fusoxy131_KAK7592471.1	GCA_019671085.1_Spok2		Fusarium	oxysporum	lini	JAHHCW010000006.1	376930	379338	unknown	TRUE
fusoxy131	fusoxy131_KAK7570657.1	GCA_019671085.1_Spok5		Fusarium	oxysporum	lini	JAHHCW010000095.1	420186	422585	unknown	TRUE
fusoxy131	fusoxy131_KAK7592143.1	GCA_019671085.1_Spok6		Fusarium	oxysporum	lini	JAHHCW010000049.1	240888	243119	unknown	TRUE
fusoxy131	fusoxy131_KAK7570707.1	GCA_019671085.1_Spok1		Fusarium	oxysporum	lini	JAHHCW010000053.1	212562	215120	unknown	too small
fusoxy131	fusoxy131_KAK7575079.1	GCA_019671085.1_Spok3		Fusarium	oxysporum	lini	JAHHCW010000027.1	8123	10660	unknown	too small
fusoxy131	fusoxy131_KAK7570906.1	GCA_019671085.1_Spok4		Fusarium	oxysporum	lini	JAHHCW010000048.1	49244	51643	unknown	too small
fusoxy132	fusoxy132_KAK7592471.1	GCA_019671095.1_Spok3		Fusarium	oxysporum	lini	JAHHCZ010000101.1	2376994	2379402	unknown	TRUE
fusoxy132	fusoxy132_KAK7575079.1	GCA_019671095.1_Spok4		Fusarium	oxysporum	lini	JAHHCZ010000045.1	268885	271368	unknown	TRUE
fusoxy132	fusoxy132_KAK7570707.1	GCA_019671095.1_Spok1		Fusarium	oxysporum	lini	JAHHCZ010000096.1	250685	253243	unknown	too small
fusoxy132	fusoxy132_KAK7592446.1	GCA_019671095.1_Spok2		Fusarium	oxysporum	lini	JAHHCZ010000024.1	19614	22166	unknown	too small
fusoxy132	fusoxy132_KAK7570906.1	GCA_019671095.1_Spok6		Fusarium	oxysporum	lini	JAHHCZ010000042.1	153679	156078	unknown	too small
fusoxy132	fusoxy132_KAK7592143.1	GCA_019671095.1_Spok7		Fusarium	oxysporum	lini	JAHHCZ010000087.1	233894	236125	unknown	too small
fusoxy132	fusoxy132_KAK7570657.1	GCA_019671095.1_Spok5		Fusarium	oxysporum	lini	JAHHCZ010000103.1	1299412	1301832	unknown	FALSE
fusoxy133	fusoxy133_KAK7592446.1	GCA_021018635.1_Spok1		Fusarium	oxysporum	lycopersici	JAIUCW010000035.1	184587	187196	unknown	too small
fusoxy133	fusoxy133_KAK7592471.1	GCA_021018635.1_Spok2		Fusarium	oxysporum	lycopersici	JAIUCW010000027.1	162969	165494	unknown	too small
fusoxy133	fusoxy133_KAK7575079.1	GCA_021018635.1_Spok3		Fusarium	oxysporum	lycopersici	JAIUCW010000064.1	40850	43357	unknown	too small
fusoxy134	fusoxy134_KAK7575079.1	GCA_021237285.1_Spok1		Fusarium	oxysporum	cubense	JAJNCA010000098.1	197	2551	unknown	too small
fusoxy135	fusoxy135_KAK7592143.1	GCA_024343375.1_Spok1		Fusarium	oxysporum		JABFIE010000013.1	442824	445055	unknown	TRUE
fusoxy138	fusoxy138_KAK7592446.1	GCA_030064525.1_Spok1		Fusarium	oxysporum		JARFYI010000012.1	2200376	2202847	unknown	TRUE
fusoxy138	fusoxy138_KAK7570906.1	GCA_030064525.1_Spok2		Fusarium	oxysporum		JARFYI010000014.1	1302810	1305125	unknown	TRUE
fusoxy138	fusoxy138_KAK7592143.1	GCA_030064525.1_Spok3		Fusarium	oxysporum		JARFYI010000013.1	646564	648795	unknown	FALSE
fusoxy139	fusoxy139_KAK7575079.1	GCA_030272305.1_Spok1		Fusarium	oxysporum		JAMBQE010000056.1	882325	884408	unknown	TRUE
fusoxy139	fusoxy139_KAK7592143.1	GCA_030272305.1_Spok2		Fusarium	oxysporum		JAMBQE010000026.1	20211	22442	unknown	too small
fusoxy141	fusoxy141_KAK7570707.1	GCA_030578155.1_Spok1		Fusarium	oxysporum		JARVTI010000012.1	417850	420261	unknown	TRUE
fusoxy141	fusoxy141_KAK7592143.1	GCA_030578155.1_Spok2		Fusarium	oxysporum		JARVTI010000016.1	388310	390541	unknown	TRUE
fusoxy142	fusoxy142_KAK7570366.1	GCA_032173435.1_Spok1		Fusarium	oxysporum		JANIBH010000223.1	9907	12345	unknown	too small
fusoxy144	fusoxy144_KAK7570906.1	GCA_034641985.1_Spok1		Fusarium	oxysporum		JAWNYU010000013.1	313809	316166	unknown	TRUE
fusoxy144	fusoxy144_KAK7592143.1	GCA_034641985.1_Spok2		Fusarium	oxysporum		JAWNYU010000019.1	142026	144362	unknown	too small
fusoxy145	fusoxy145_KAK7575079.1	GCA_035772935.1_Spok1		Fusarium	oxysporum		JAPMJM010000012.1	371159	373675	unknown	TRUE
fusoxy145	fusoxy145_KAK7570707.1	GCA_035772935.1_Spok2		Fusarium	oxysporum		JAPMJM010000013.1	36779	39268	unknown	TRUE
fusoxy145	fusoxy145_KAK7592471.1	GCA_035772935.1_Spok3		Fusarium	oxysporum		JAPMJM010000012.1	214123	216576	unknown	TRUE
fusoxy145	fusoxy145_KAK7594581.1	GCA_035772935.1_Spok4		Fusarium	oxysporum		JAPMJM010000009.1	499711	501136	unknown	TRUE
fusoxy146	fusoxy146_KAK7592446.1	GCA_036785135.1_Spok1		Fusarium	oxysporum	conglutinans	JASPKS010000015.1	4768040	4770700	unknown	TRUE
fusoxy146	fusoxy146_KAK7570906.1	GCA_036785135.1_Spok4		Fusarium	oxysporum	conglutinans	JASPKS010000008.1	3109664	3112087	unknown	TRUE
fusoxy146	fusoxy146_KAK7575079.1	GCA_036785135.1_Spok2		Fusarium	oxysporum	conglutinans	JASPKS010000017.1	4739860	4742502	unknown	FALSE
fusoxy147	fusoxy147_RKK12173.1	GCA_003615085.1_Spok2		Fusarium	oxysporum	cepae	CM010807.1	18169	20622	core	TRUE			yes
fusoxy147	fusoxy147_RKK19749.1	GCA_003615085.1_Spok4		Fusarium	oxysporum	cepae	CM010803.1	122735	125173	core	TRUE			yes
fusoxy147	fusoxy147_RKK06627.1	GCA_003615085.1_Spok1		Fusarium	oxysporum	cepae	MRCU01000020.1	333106	335475	yes	too small			yes
fusoxy147	fusoxy147_RKK06814.1	GCA_003615085.1_Spok3		Fusarium	oxysporum	cepae	MRCU01000019.1	123181	125571	yes	too small			yes
fusoxy147	fusoxy147_RKK06562.1	GCA_003615085.1_Spok5		Fusarium	oxysporum	cepae	MRCU01000020.1	176025	178430	yes	too small			yes
fusoxy147	fusoxy147_RKK06834.1	GCA_003615085.1_Spok6		Fusarium	oxysporum	cepae	MRCU01000019.1	436995	439373	yes	too small			yes
fusoxy147	fusoxy147_RKK06903.1	GCA_003615085.1_Spok7		Fusarium	oxysporum	cepae	MRCU01000019.1	52614	55013	yes	too small			yes
fusoxy147	fusoxy147_RKK06890.1	GCA_003615085.1_Spok8		Fusarium	oxysporum	cepae	MRCU01000019.1	107483	109924	yes	too small			yes
fusoxy147	fusoxy147_RKK10532.1	GCA_003615085.1_Spok9		Fusarium	oxysporum	cepae	MRCU01000010.1	430665	433064	yes	TRUE			yes
fusoxy148	fusoxy148_KAK7570366.1	GCA_038050555.1_Spok5		Fusarium	oxysporum	vasinfectum	JBBJCF010000018.1	397410	399794	core	TRUE			yes
fusoxy148	fusoxy148_KAK7575079.1	GCA_038050555.1_Spok2		Fusarium	oxysporum	vasinfectum	JBBJCF010000012.1	1474139	1476727	core	FALSE			yes
fusoxy148	fusoxy148_KAK7570707.1	GCA_038050555.1_Spok1		Fusarium	oxysporum	vasinfectum	JBBJCF010000016.1	735954	738533	yes	TRUE			yes
fusoxy148	fusoxy148_KAK7592446.1	GCA_038050555.1_Spok3		Fusarium	oxysporum	vasinfectum	JBBJCF010000004.1	3865230	3867872	yes	FALSE			yes
fusoxy148	fusoxy148_KAK7592471.1	GCA_038050555.1_Spok4		Fusarium	oxysporum	vasinfectum	JBBJCF010000004.1	4026571	4029078	yes	FALSE			yes
fusoxy148	fusoxy148_KAK7570657.1	GCA_038050555.1_Spok6		Fusarium	oxysporum	vasinfectum	JBBJCF010000016.1	461838	464279	yes	TRUE			yes
fusoxy148	fusoxy148_KAK7570906.1	GCA_038050555.1_Spok7		Fusarium	oxysporum	vasinfectum	JBBJCF010000015.1	391041	393377	yes	TRUE			yes
fusoxy148	fusoxy148_KAK7592143.1	GCA_038050555.1_Spok8		Fusarium	oxysporum	vasinfectum	JBBJCF010000004.1	2299858	2302131	yes	FALSE			yes
fusoxy16	fusoxy16_KAF6515017.1	GCA_014154955.1_Spok15		Fusarium	oxysporum	conglutinans	JACDXP010000015.1	2348757	2351264	core	TRUE			yes
fusoxy16	fusoxy16_KAF6512714.1	GCA_014154955.1_Spok2		Fusarium	oxysporum	conglutinans	JACDXP010000019.1	109048	111564	core	TRUE			yes
fusoxy16	fusoxy16_KAF6517477.1	GCA_014154955.1_Spok10		Fusarium	oxysporum	conglutinans	CM024369.1	1410206	1412626	yes	FALSE			yes
fusoxy16	fusoxy16_KAF6517738.1	GCA_014154955.1_Spok12		Fusarium	oxysporum	conglutinans	CM024369.1	2661186	2663606	yes	TRUE			yes
fusoxy16	fusoxy16_KAF6528167.1	GCA_014154955.1_Spok13		Fusarium	oxysporum	conglutinans	CM024361.1	3114236	3116656	yes	FALSE			yes
fusoxy16	fusoxy16_KAF6518443.1	GCA_014154955.1_Spok14		Fusarium	oxysporum	conglutinans	JACDXP010000010.1	2636740	2639085	yes	FALSE			yes
fusoxy16	fusoxy16_KAF6517812.1	GCA_014154955.1_Spok16		Fusarium	oxysporum	conglutinans	CM024369.1	2980250	2982685	yes	TRUE			yes
fusoxy16	fusoxy16_KAF6528029.1	GCA_014154955.1_Spok17		Fusarium	oxysporum	conglutinans	CM024361.1	2529940	2532339	yes	FALSE			yes
fusoxy16	fusoxy16_KAF6517518.1	GCA_014154955.1_Spok18		Fusarium	oxysporum	conglutinans	CM024369.1	1617562	1620006	yes	FALSE			yes
fusoxy16	fusoxy16_KAF6528050.1	GCA_014154955.1_Spok3		Fusarium	oxysporum	conglutinans	CM024361.1	2655952	2658231	yes	FALSE			yes
fusoxy16	fusoxy16_KAF6518198.1	GCA_014154955.1_Spok4		Fusarium	oxysporum	conglutinans	JACDXP010000010.1	1278470	1280860	yes	FALSE			yes
fusoxy16	fusoxy16_KAF6525901.1	GCA_014154955.1_Spok5		Fusarium	oxysporum	conglutinans	CM024363.1	5033166	5035682	yes	TRUE			yes
fusoxy16	fusoxy16_KAF6513005.1	GCA_014154955.1_Spok6		Fusarium	oxysporum	conglutinans	CM024374.1	138848	141238	yes	TRUE			yes
fusoxy16	fusoxy16_KAF6517731.1	GCA_014154955.1_Spok7		Fusarium	oxysporum	conglutinans	CM024369.1	2636822	2641500	yes	TRUE			yes
fusoxy16	fusoxy16_KAF6528473.1	GCA_014154955.1_Spok8		Fusarium	oxysporum	conglutinans	CM024361.1	4836254	4838896	yes	FALSE			yes
fusoxy16	fusoxy16_KAF6518132.1	GCA_014154955.1_Spok9		Fusarium	oxysporum	conglutinans	JACDXP010000010.1	1009591	1012065	yes	FALSE			yes
fusoxy29	fusoxy29_KAI8404575.1	GCA_025331925.1_Spok12		Fusarium	oxysporum		CM046204.1	2804347	2806767	unknown	TRUE
fusoxy29	fusoxy29_KAI8399960.1	GCA_025331925.1_Spok15		Fusarium	oxysporum		CM046208.1	50244	52751	unknown	TRUE
fusoxy29	fusoxy29_KAI8404640.1	GCA_025331925.1_Spok16		Fusarium	oxysporum		CM046204.1	3123410	3125845	unknown	TRUE
fusoxy29	fusoxy29_KAI8417505.1	GCA_025331925.1_Spok19		Fusarium	oxysporum		CM046194.1	166671	168875	unknown	TRUE
fusoxy29	fusoxy29_KAI8395960.1	GCA_025331925.1_Spok2		Fusarium	oxysporum		CM046212.1	1116460	1118976	unknown	TRUE
fusoxy29	fusoxy29_KAI8410872.1	GCA_025331925.1_Spok5		Fusarium	oxysporum		CM046198.1	120954	123470	unknown	TRUE
fusoxy29	fusoxy29_KAI8396291.1	GCA_025331925.1_Spok6		Fusarium	oxysporum		CM046211.1	88709	91099	unknown	TRUE
fusoxy29	fusoxy29_KAI8404568.1	GCA_025331925.1_Spok7		Fusarium	oxysporum		CM046204.1	2779760	2784661	unknown	TRUE
fusoxy29	fusoxy29_KAI8404253.1	GCA_025331925.1_Spok10		Fusarium	oxysporum		CM046204.1	1553372	1555792	unknown	FALSE
fusoxy29	fusoxy29_KAI8416688.1	GCA_025331925.1_Spok13		Fusarium	oxysporum		CM046195.1	2770939	2773359	unknown	FALSE
fusoxy29	fusoxy29_KAI8406525.1	GCA_025331925.1_Spok14		Fusarium	oxysporum		CM046202.1	2658640	2660985	unknown	FALSE
fusoxy29	fusoxy29_KAI8416834.1	GCA_025331925.1_Spok17		Fusarium	oxysporum		CM046195.1	3355757	3358156	unknown	FALSE
fusoxy29	fusoxy29_KAI8404298.1	GCA_025331925.1_Spok18		Fusarium	oxysporum		CM046204.1	1760732	1763176	unknown	FALSE
fusoxy29	fusoxy29_KAI8416805.1	GCA_025331925.1_Spok3		Fusarium	oxysporum		CM046195.1	3229871	3232150	unknown	FALSE
fusoxy29	fusoxy29_KAI8406165.1	GCA_025331925.1_Spok4		Fusarium	oxysporum		CM046202.1	1278442	1280832	unknown	FALSE
fusoxy29	fusoxy29_KAI8416220.1	GCA_025331925.1_Spok8		Fusarium	oxysporum		CM046195.1	1043269	1045911	unknown	FALSE
fusoxy29	fusoxy29_KAI8406100.1	GCA_025331925.1_Spok9		Fusarium	oxysporum		CM046202.1	1009563	1012037	unknown	FALSE
fusoxy33	fusoxy33_WKT54420.1	GCA_030719095.1_Spok1		Fusarium	oxysporum	vasinfectum	CP130309.1	994601	997063	unknown	TRUE
fusoxy33	fusoxy33_WKT54427.1	GCA_030719095.1_Spok2		Fusarium	oxysporum	vasinfectum	CP130309.1	1028674	1031115	unknown	TRUE
fusoxy49	fusoxy49_KAG6989200.1	GCA_018894095.1_Spok12		Fusarium	oxysporum	conglutinans	RSAI01000009.1	237807	240227	yes	TRUE			yes
fusoxy49	fusoxy49_KAG6990220.1	GCA_018894095.1_Spok15		Fusarium	oxysporum	conglutinans	RSAI01000008.1	3051940	3054285	yes	TRUE			yes
fusoxy49	fusoxy49_KAG6989687.1	GCA_018894095.1_Spok18		Fusarium	oxysporum	conglutinans	RSAI01000009.1	46756	49191	yes	TRUE			yes
fusoxy49	fusoxy49_KAG6992965.1	GCA_018894095.1_Spok21		Fusarium	oxysporum	conglutinans	RSAI01000007.1	270074	272278	core	TRUE			yes
fusoxy49	fusoxy49_KAG6997231.1	GCA_018894095.1_Spok4		Fusarium	oxysporum	conglutinans	RSAI01000005.1	114102	116618	yes	TRUE			yes
fusoxy49	fusoxy49_KAG7001849.1	GCA_018894095.1_Spok5		Fusarium	oxysporum	conglutinans	RSAI01000002.1	1223337	1225727	core	TRUE			yes
fusoxy49	fusoxy49_KAG6989165.1	GCA_018894095.1_Spok6		Fusarium	oxysporum	conglutinans	RSAI01000009.1	259913	262402	yes	TRUE			yes
fusoxy49	fusoxy49_KAG6989297.1	GCA_018894095.1_Spok10		Fusarium	oxysporum	conglutinans	RSAI01000009.1	1516965	1519385	yes	FALSE			yes
fusoxy49	fusoxy49_KAG7000639.1	GCA_018894095.1_Spok13		Fusarium	oxysporum	conglutinans	RSAI01000003.1	2326345	2328765	yes	FALSE			yes
fusoxy49	fusoxy49_KAG7000640.1	GCA_018894095.1_Spok14		Fusarium	oxysporum	conglutinans	RSAI01000003.1	2326981	2328765	yes	FALSE			yes
fusoxy49	fusoxy49_KAG7000314.1	GCA_018894095.1_Spok19		Fusarium	oxysporum	conglutinans	RSAI01000003.1	2902580	2904979	yes	FALSE			yes
fusoxy49	fusoxy49_KAG6989480.1	GCA_018894095.1_Spok20		Fusarium	oxysporum	conglutinans	RSAI01000009.1	1163059	1165503	yes	FALSE			yes
fusoxy49	fusoxy49_KAG7000150.1	GCA_018894095.1_Spok3		Fusarium	oxysporum	conglutinans	RSAI01000003.1	1347335	1349725	yes	FALSE			yes
fusoxy49	fusoxy49_KAG6990080.1	GCA_018894095.1_Spok7		Fusarium	oxysporum	conglutinans	RSAI01000008.1	854599	857241	yes	FALSE			yes
fusoxy49	fusoxy49_KAG6990081.1	GCA_018894095.1_Spok8		Fusarium	oxysporum	conglutinans	RSAI01000008.1	854822	857241	yes	FALSE			yes
fusoxy49	fusoxy49_KAG7000596.1	GCA_018894095.1_Spok9		Fusarium	oxysporum	conglutinans	RSAI01000003.1	1024216	1026690	yes	FALSE			yes
fusoxy54	fusoxy54_KAK2931626.1	GCA_003977725.1_Spok1		Fusarium	oxysporum	lycopersici	CM012196.1	299197	301704	unknown	TRUE
fusoxy54	fusoxy54_KAK2923044.1	GCA_003977725.1_Spok4		Fusarium	oxysporum	lycopersici	CM012196.1	287212	289986	unknown	TRUE
fusoxy54	fusoxy54_KAK2926762.1	GCA_003977725.1_Spok2		Fusarium	oxysporum	lycopersici	CM012196.1	856890	859199	unknown	FALSE
fusoxy54	fusoxy54_KAK2923015.1	GCA_003977725.1_Spok3		Fusarium	oxysporum	lycopersici	CM012196.1	1243189	1245651	unknown	FALSE
fusoxy54	fusoxy54_KAK2923056.1	GCA_003977725.1_Spok5		Fusarium	oxysporum	lycopersici	CM012196.1	548972	551694	unknown	FALSE
fusoxy54	fusoxy54_KAK2922421.1	GCA_003977725.1_Spok6		Fusarium	oxysporum	lycopersici	CM012196.1	523857	526079	unknown	FALSE
fusoxy54	fusoxy54_KAK2926838.1	GCA_003977725.1_Spok7		Fusarium	oxysporum	lycopersici	CM012196.1	1128292	1130559	unknown	FALSE
fusoxy54	fusoxy54_KAK2926507.1	GCA_003977725.1_Spok8		Fusarium	oxysporum	lycopersici	RBXW01000002.1	2880022	2882253	unknown	FALSE
fusoxy55	fusoxy55_KAK2926833.1	GCA_013347345.2_Spok4		Fusarium	oxysporum	spinaciae	JAALGI020000022.1	2268695	2271043	unknown	TRUE
fusoxy55	fusoxy55_KAK2922402.1	GCA_013347345.2_Spok8		Fusarium	oxysporum	spinaciae	CM056025.1	357081	359519	unknown	TRUE
fusoxy55	fusoxy55_KAK2923044.1	GCA_013347345.2_Spok1		Fusarium	oxysporum	spinaciae	JAALGI020000022.1	2032594	2035200	unknown	FALSE
fusoxy55	fusoxy55_KAK2926762.1	GCA_013347345.2_Spok2		Fusarium	oxysporum	spinaciae	JAALGI020000024.1	540245	542653	unknown	FALSE
fusoxy55	fusoxy55_KAK2926571.1	GCA_013347345.2_Spok3		Fusarium	oxysporum	spinaciae	JAALGI020000022.1	1898486	1900876	unknown	FALSE
fusoxy55	fusoxy55_KAK2923056.1	GCA_013347345.2_Spok5		Fusarium	oxysporum	spinaciae	JAALGI020000024.1	595200	597758	unknown	FALSE
fusoxy55	fusoxy55_KAK2922421.1	GCA_013347345.2_Spok6		Fusarium	oxysporum	spinaciae	JAALGI020000022.1	1614027	1616199	unknown	FALSE
fusoxy55	fusoxy55_KAK2923015.1	GCA_013347345.2_Spok7		Fusarium	oxysporum	spinaciae	JAALGI020000026.1	1375884	1378379	unknown	FALSE
fusoxy55	fusoxy55_KAK2926838.1	GCA_013347345.2_Spok9		Fusarium	oxysporum	spinaciae	JAALGI020000022.1	1909433	1911784	unknown	FALSE
fusoxy57	fusoxy57_KAK2926743.1	GCA_013347535.2_Spok10		Fusarium	oxysporum	spinaciae	JAALGP020000011.1	3890443	3892815	unknown	TRUE
fusoxy57	fusoxy57_KAK2926507.1	GCA_013347535.2_Spok11		Fusarium	oxysporum	spinaciae	JAALGP020000014.1	1372089	1374320	unknown	TRUE
fusoxy57	fusoxy57_KAK2923015.1	GCA_013347535.2_Spok6		Fusarium	oxysporum	spinaciae	JAALGP020000011.1	370519	373014	unknown	TRUE
fusoxy57	fusoxy57_KAK2926387.1	GCA_013347535.2_Spok7		Fusarium	oxysporum	spinaciae	JAALGP020000011.1	190658	192895	unknown	TRUE
fusoxy57	fusoxy57_KAK2923044.1	GCA_013347535.2_Spok1		Fusarium	oxysporum	spinaciae	JAALGP020000011.1	2021065	2023671	unknown	FALSE
fusoxy57	fusoxy57_KAK2926571.1	GCA_013347535.2_Spok2		Fusarium	oxysporum	spinaciae	JAALGP020000011.1	1855793	1858183	unknown	FALSE
fusoxy57	fusoxy57_KAK2926833.1	GCA_013347535.2_Spok3		Fusarium	oxysporum	spinaciae	JAALGP020000011.1	2192389	2194737	unknown	FALSE
fusoxy57	fusoxy57_KAK2926762.1	GCA_013347535.2_Spok4		Fusarium	oxysporum	spinaciae	JAALGP020000011.1	1782787	1785237	unknown	FALSE
fusoxy57	fusoxy57_KAK2923056.1	GCA_013347535.2_Spok5		Fusarium	oxysporum	spinaciae	JAALGP020000011.1	3148269	3150827	unknown	FALSE
fusoxy57	fusoxy57_KAK2926838.1	GCA_013347535.2_Spok8		Fusarium	oxysporum	spinaciae	JAALGP020000011.1	1866740	1869091	unknown	FALSE
fusoxy57	fusoxy57_KAK2923051.1	GCA_013347535.2_Spok9		Fusarium	oxysporum	spinaciae	JAALGP020000011.1	1570519	1572870	unknown	FALSE
fusoxy58	fusoxy58_KAK2923015.1	GCA_013423245.1_Spok3		Fusarium	oxysporum	lini	CM023987.1	485600	488008	core	TRUE			yes
fusoxy58	fusoxy58_KAK2922402.1	GCA_013423245.1_Spok8		Fusarium	oxysporum	lini	CM023977.1	5461665	5463992	core	TRUE			yes
fusoxy58	fusoxy58_KAK2936394.1	GCA_013423245.1_Spok13		Fusarium	oxysporum	lini	CM023971.1	1174483	1176666	core	FALSE			yes
fusoxy58	fusoxy58_KAK2926571.1	GCA_013423245.1_Spok1		Fusarium	oxysporum	lini	CM023981.1	1700414	1702831	yes	FALSE			yes
fusoxy58	fusoxy58_KAK2923051.1	GCA_013423245.1_Spok10		Fusarium	oxysporum	lini	CM023981.1	210873	213251	yes	TRUE			yes
fusoxy58	fusoxy58_KAK2926838.1	GCA_013423245.1_Spok11		Fusarium	oxysporum	lini	CM023981.1	4528476	4530770	yes	FALSE			yes
fusoxy58	fusoxy58_KAK2926507.1	GCA_013423245.1_Spok12		Fusarium	oxysporum	lini	CM023982.1	4508595	4510952	yes	FALSE			yes
fusoxy58	fusoxy58_KAK2931626.1	GCA_013423245.1_Spok2		Fusarium	oxysporum	lini	CM023981.1	4655647	4658178	yes	FALSE			yes
fusoxy58	fusoxy58_KAK2923044.1	GCA_013423245.1_Spok4		Fusarium	oxysporum	lini	CM023982.1	1240300	1242892	yes	FALSE			yes
fusoxy58	fusoxy58_KAK2926833.1	GCA_013423245.1_Spok5		Fusarium	oxysporum	lini	CM023981.1	1797506	1799860	yes	FALSE			yes
fusoxy58	fusoxy58_KAK2923056.1	GCA_013423245.1_Spok6		Fusarium	oxysporum	lini	CM023982.1	135265	137796	yes	TRUE			yes
fusoxy58	fusoxy58_KAK2926762.1	GCA_013423245.1_Spok7		Fusarium	oxysporum	lini	CM023981.1	4531929	4534295	yes	FALSE			yes
fusoxy58	fusoxy58_KAK2926743.1	GCA_013423245.1_Spok9		Fusarium	oxysporum	lini	CM023982.1	5995124	5997544	yes	FALSE			yes
fusoxy59	fusoxy59_KAK2926571.1	GCA_016164145.2_Spok1		Fusarium	oxysporum	fragariae	WILW02000036.1	13937	16369	core	too small			yes
fusoxy59	fusoxy59_KAK2926833.1	GCA_016164145.2_Spok3		Fusarium	oxysporum	fragariae	WILW02000034.1	15909	18341	core	too small			yes
fusoxy59	fusoxy59_KAK2931626.1	GCA_016164145.2_Spok4		Fusarium	oxysporum	fragariae	WILW02000033.1	17349	19781	core	too small			yes
fusoxy59	fusoxy59_KAK2926743.1	GCA_016164145.2_Spok7		Fusarium	oxysporum	fragariae	WILW02000019.1	70062	72443	core	too small			yes
fusoxy59	fusoxy59_KAK2923015.1	GCA_016164145.2_Spok6		Fusarium	oxysporum	fragariae	WILW02000017.1	804965	807481	core	TRUE			yes
fusoxy59	fusoxy59_KAK2926762.1	GCA_016164145.2_Spok2		Fusarium	oxysporum	fragariae	CM040507.1	3577022	3579346	yes	TRUE			yes
fusoxy59	fusoxy59_KAK2923044.1	GCA_016164145.2_Spok5		Fusarium	oxysporum	fragariae	CM040507.1	114522	117080	yes	TRUE			yes
fusoxy60	fusoxy60_KAK2926762.1	GCA_016166095.2_Spok2		Fusarium	oxysporum	fragariae	WIMK02000012.1	2518001	2520304	yes	TRUE
fusoxy60	fusoxy60_KAK2923015.1	GCA_016166095.2_Spok3		Fusarium	oxysporum	fragariae	WIMK02000013.1	2410233	2412749	yes	TRUE
fusoxy60	fusoxy60_KAK2922421.1	GCA_016166095.2_Spok4		Fusarium	oxysporum	fragariae	WIMK02000012.1	64997	67293	yes	TRUE
fusoxy60	fusoxy60_KAK2926743.1	GCA_016166095.2_Spok5		Fusarium	oxysporum	fragariae	WIMK02000013.1	46508	48889	yes	TRUE
fusoxy60	fusoxy60_KAK2936394.1	GCA_016166095.2_Spok8		Fusarium	oxysporum	fragariae	CM040197.1	4527993	4530176	core	TRUE
fusoxy60	fusoxy60_KAK2923051.1	GCA_016166095.2_Spok6		Fusarium	oxysporum	fragariae	WIMK02000089.1	20850	23192	yes	too small
fusoxy60	fusoxy60_KAK2923044.1	GCA_016166095.2_Spok1		Fusarium	oxysporum	fragariae	WIMK02000013.1	695992	698550	yes	FALSE
fusoxy60	fusoxy60_KAK2926838.1	GCA_016166095.2_Spok7		Fusarium	oxysporum	fragariae	WIMK02000013.1	538194	540494	yes	FALSE
fusoxy61	fusoxy61_KAK2926571.1	GCA_016166325.2_Spok1		Fusarium	oxysporum	fragariae	WIMV02000013.1	526590	528977	yes	FALSE
fusoxy62	fusoxy62_KAK2923044.1	GCA_016170085.2_Spok1		Fusarium	oxysporum	fragariae	CM029235.1	461690	464248	yes	TRUE			yes
fusoxy62	fusoxy62_KAK2926762.1	GCA_016170085.2_Spok2		Fusarium	oxysporum	fragariae	CM029235.1	329983	332286	yes	TRUE			yes
fusoxy62	fusoxy62_KAK2922421.1	GCA_016170085.2_Spok3		Fusarium	oxysporum	fragariae	CM029235.1	309875	312154	yes	TRUE			yes
fusoxy62	fusoxy62_KAK2923015.1	GCA_016170085.2_Spok4		Fusarium	oxysporum	fragariae	CM029235.1	1492779	1495295	yes	FALSE			yes
fusoxy62	fusoxy62_KAK2926743.1	GCA_016170085.2_Spok5		Fusarium	oxysporum	fragariae	CM029235.1	62426	64807	yes	TRUE			yes
fusoxy63	fusoxy63_KAK2923044.1	GCA_016170095.2_Spok1		Fusarium	oxysporum	fragariae	CM029249.1	2246633	2249191	yes	FALSE			yes
fusoxy63	fusoxy63_KAK2926762.1	GCA_016170095.2_Spok2		Fusarium	oxysporum	fragariae	CM029249.1	2167645	2169900	yes	FALSE			yes
fusoxy63	fusoxy63_KAK2923056.1	GCA_016170095.2_Spok3		Fusarium	oxysporum	fragariae	CM029249.1	2391971	2394409	yes	TRUE			yes
fusoxy63	fusoxy63_KAK2923015.1	GCA_016170095.2_Spok4		Fusarium	oxysporum	fragariae	CM029249.1	1867903	1870419	yes	FALSE			yes
fusoxy63	fusoxy63_KAK2926743.1	GCA_016170095.2_Spok5		Fusarium	oxysporum	fragariae	CM029249.1	2548953	2551334	yes	TRUE			yes
fusoxy63	fusoxy63_KAK2926507.1	GCA_016170095.2_Spok6		Fusarium	oxysporum	fragariae	CM029248.1	2169552	2171846	yes	TRUE			yes
fusoxy64	fusoxy64_KAK2926762.1	GCA_027920445.1_Spok1		Fusarium	oxysporum	cubense	CP115878.1	5384425	5386746	unknown	TRUE
fusoxy64	fusoxy64_KAK2926571.1	GCA_027920445.1_Spok2		Fusarium	oxysporum	cubense	CP115877.1	5842227	5844575	unknown	FALSE
fusoxy64	fusoxy64_KAK2926833.1	GCA_027920445.1_Spok3		Fusarium	oxysporum	cubense	CP115877.1	6027871	6030282	unknown	FALSE
fusoxy66	fusoxy66_PCD21998.1	GCA_001702695.2_Spok1		Fusarium	oxysporum	radiciscucumerinum	CM008298.1	1115263	1117821	yes	FALSE			yes
fusoxy66	fusoxy66_PCD22089.1	GCA_001702695.2_Spok2		Fusarium	oxysporum	radiciscucumerinum	CM008298.1	1422134	1424608	yes	FALSE			yes
fusoxy66	fusoxy66_PCD22103.1	GCA_001702695.2_Spok3		Fusarium	oxysporum	radiciscucumerinum	CM008298.1	1479828	1482176	yes	FALSE			yes
fusoxy66	fusoxy66_PCD22157.1	GCA_001702695.2_Spok4		Fusarium	oxysporum	radiciscucumerinum	CM008298.1	1658453	1660846	yes	FALSE			yes
fusoxy66	fusoxy66_PCD22118.1	GCA_001702695.2_Spok5		Fusarium	oxysporum	radiciscucumerinum	CM008298.1	1532238	1534715	yes	FALSE			yes
fusoxy66	fusoxy66_PCD22061.1	GCA_001702695.2_Spok6		Fusarium	oxysporum	radiciscucumerinum	CM008298.1	1325150	1327690	yes	FALSE			yes
fusoxy76	fusoxy76_KAJ9413841.1	GCA_030020275.1_Spok1		Fusarium	oxysporum		MU838965.1	2002803	2005310	unknown	TRUE
fusoxy76	fusoxy76_KAJ9413806.1	GCA_030020275.1_Spok10		Fusarium	oxysporum		MU838965.1	1867277	1869712	unknown	TRUE
fusoxy76	fusoxy76_KAJ9413835.1	GCA_030020275.1_Spok4		Fusarium	oxysporum		MU838965.1	1990052	1992826	unknown	TRUE
fusoxy76	fusoxy76_KAJ9413803.1	GCA_030020275.1_Spok6		Fusarium	oxysporum		MU838965.1	1841688	1844192	unknown	TRUE
fusoxy76	fusoxy76_KAJ9413848.1	GCA_030020275.1_Spok7		Fusarium	oxysporum		MU838965.1	2031363	2033969	unknown	TRUE
fusoxy76	fusoxy76_KAJ9413470.1	GCA_030020275.1_Spok9		Fusarium	oxysporum		MU838965.1	241492	243828	unknown	TRUE
fusoxy76	fusoxy76_KAJ9413744.1	GCA_030020275.1_Spok11		Fusarium	oxysporum		MU838965.1	1531024	1533534	unknown	FALSE
fusoxy76	fusoxy76_KAJ9413671.1	GCA_030020275.1_Spok12		Fusarium	oxysporum		MU838965.1	1147979	1150246	unknown	FALSE
fusoxy76	fusoxy76_KAJ9419533.1	GCA_030020275.1_Spok13		Fusarium	oxysporum		MU838959.1	1950727	1953000	unknown	FALSE
fusoxy76	fusoxy76_KAJ9419654.1	GCA_030020275.1_Spok14		Fusarium	oxysporum		MU838959.1	2402767	2404998	unknown	FALSE
fusoxy76	fusoxy76_KAJ9413607.1	GCA_030020275.1_Spok2		Fusarium	oxysporum		MU838965.1	891027	893354	unknown	FALSE
fusoxy76	fusoxy76_KAJ9413737.1	GCA_030020275.1_Spok3		Fusarium	oxysporum		MU838965.1	1504155	1506635	unknown	FALSE
fusoxy76	fusoxy76_KAJ9413795.1	GCA_030020275.1_Spok5		Fusarium	oxysporum		MU838965.1	1759528	1761981	unknown	FALSE
fusoxy76	fusoxy76_KAJ9413767.1	GCA_030020275.1_Spok8		Fusarium	oxysporum		MU838965.1	1656171	1658693	unknown	FALSE
fusoxy79	fusoxy79_KAK7570707.1	GCA_001703205.2_Spok1		Fusarium	oxysporum	melonis	MALY02000023.1	111364	113907	unknown	TRUE
fusoxy79	fusoxy79_KAK7575079.1	GCA_001703205.2_Spok2		Fusarium	oxysporum	melonis	MALY02000023.1	399030	401591	unknown	TRUE
fusoxy79	fusoxy79_KAK7592471.1	GCA_001703205.2_Spok3		Fusarium	oxysporum	melonis	MALY02000016.1	1497356	1499788	unknown	TRUE
fusoxy79	fusoxy79_KAK7570366.1	GCA_001703205.2_Spok4		Fusarium	oxysporum	melonis	MALY02000001.1	27622	30168	unknown	TRUE
fusoxy81	fusoxy81_KAK7592446.1	GCA_003315725.1_Spok1		Fusarium	oxysporum	lycopersici	QESU01000245.1	21040	23649	yes	too small			yes
fusoxy81	fusoxy81_KAK7592143.1	GCA_003315725.1_Spok2		Fusarium	oxysporum	lycopersici	QESU01000222.1	4420	6651	yes	too small			yes
fusoxy83	fusoxy83_KAK7570707.1	GCA_009297405.1_Spok1		Fusarium	oxysporum		WGOH01000203.1	21411	23656	unknown	too small
fusoxy86	fusoxy86_KAK7570366.1	GCA_009297835.1_Spok1		Fusarium	oxysporum		WGOZ01001249.1	8552	10927	unknown	too small
fusoxy87	fusoxy87_KAK7594581.1	GCA_009297915.1_Spok1		Fusarium	oxysporum		WGPO01001291.1	1525	3729	unknown	too small
fusoxy88	fusoxy88_KAK7592143.1	GCA_009297995.1_Spok1		Fusarium	oxysporum		WGPE01002055.1	121	2352	unknown	too small
fusoxy90	fusoxy90_KAK7570707.1	GCA_009299125.1_Spok1		Fusarium	oxysporum		WGRG01000210.1	6659	8838	unknown	too small
fusoxy92	fusoxy92_KAK7570906.1	GCA_009602545.1_Spok1		Fusarium	oxysporum	vasinfectum	VINM01000008.1	1804366	1806702	unknown	FALSE
fusoxy94	fusoxy94_KAK7570366.1	GCA_009602625.1_Spok1		Fusarium	oxysporum	vasinfectum	VINO01000009.1	3089512	3091950	unknown	TRUE
fusoxy95	fusoxy95_KAK7570707.1	GCA_009602635.1_Spok1		Fusarium	oxysporum	vasinfectum	VINP01000018.1	386795	389374	unknown	TRUE
fusoxy95	fusoxy95_KAK7570906.1	GCA_009602635.1_Spok6		Fusarium	oxysporum	vasinfectum	VINP01000016.1	298096	300432	unknown	TRUE
fusoxy95	fusoxy95_KAK7592143.1	GCA_009602635.1_Spok7		Fusarium	oxysporum	vasinfectum	VINP01000017.1	649845	652118	unknown	TRUE
fusoxy95	fusoxy95_KAK7575079.1	GCA_009602635.1_Spok2		Fusarium	oxysporum	vasinfectum	VINP01000039.1	143349	145937	unknown	too small
fusoxy95	fusoxy95_KAK7592446.1	GCA_009602635.1_Spok3		Fusarium	oxysporum	vasinfectum	VINP01000022.1	43841	46483	unknown	too small
fusoxy95	fusoxy95_KAK7592471.1	GCA_009602635.1_Spok4		Fusarium	oxysporum	vasinfectum	VINP01000022.1	187882	190389	unknown	too small
fusoxy95	fusoxy95_KAK7570366.1	GCA_009602635.1_Spok5		Fusarium	oxysporum	vasinfectum	VINP01000028.1	210857	213241	unknown	too small
fusoxy96	fusoxy96_KAK7592143.1	GCA_009746015.1_Spok1		Fusarium	oxysporum		VLJC01000159.1	6925	9198	unknown	too small
fusoxy97	fusoxy97_KAK7575079.1	GCA_009755825.1_Spok1		Fusarium	oxysporum	matthiolae	WJXY01000274.1	11618	14202	unknown	too small
fusoxy97	fusoxy97_KAK7570707.1	GCA_009755825.1_Spok2		Fusarium	oxysporum	matthiolae	WJXY01000092.1	54504	56819	unknown	too small
fusoxy97	fusoxy97_KAK7592471.1	GCA_009755825.1_Spok3		Fusarium	oxysporum	matthiolae	WJXY01000403.1	1909	4350	unknown	too small
fusoxy97	fusoxy97_KAK7570657.1	GCA_009755825.1_Spok4		Fusarium	oxysporum	matthiolae	WJXY01000185.1	28407	30716	unknown	too small
fusoxy97	fusoxy97_KAK7570906.1	GCA_009755825.1_Spok5		Fusarium	oxysporum	matthiolae	WJXY01000274.1	7685	10078	unknown	too small
fusoxy97	fusoxy97_KAK7592143.1	GCA_009755825.1_Spok6		Fusarium	oxysporum	matthiolae	WJXY01000201.1	16325	18556	unknown	too small
fusoxy98	fusoxy98_KAK7570707.1	GCA_012026625.1_Spok1		Fusarium	oxysporum	lini	WHMS01000018.1	562673	565231	unknown	TRUE
fusoxy98	fusoxy98_KAK7592446.1	GCA_012026625.1_Spok2		Fusarium	oxysporum	lini	WHMS01000006.1	3460840	3463392	unknown	TRUE
fusoxy98	fusoxy98_KAK7575079.1	GCA_012026625.1_Spok3		Fusarium	oxysporum	lini	WHMS01000018.1	456502	458985	unknown	TRUE
fusoxy98	fusoxy98_KAK7592143.1	GCA_012026625.1_Spok5		Fusarium	oxysporum	lini	WHMS01000019.1	374641	376998	unknown	TRUE
fusoxy99	fusoxy99_KAK7570707.1	GCA_012610785.1_Spok1		Fusarium	oxysporum	vasinfectum	JAANYL010000192.1	46191	48770	unknown	TRUE
fusoxy99	fusoxy99_KAK7592143.1	GCA_012610785.1_Spok6		Fusarium	oxysporum	vasinfectum	JAANYL010000218.1	1597713	1599986	unknown	TRUE
fusoxy99	fusoxy99_KAK7575079.1	GCA_012610785.1_Spok2		Fusarium	oxysporum	vasinfectum	JAANYL010000202.1	147379	149967	unknown	too small
fusoxy99	fusoxy99_KAK7592446.1	GCA_012610785.1_Spok3		Fusarium	oxysporum	vasinfectum	JAANYL010000240.1	47444	50086	unknown	too small
fusoxy99	fusoxy99_KAK7570906.1	GCA_012610785.1_Spok4		Fusarium	oxysporum	vasinfectum	JAANYL010000267.1	16016	18436	unknown	too small
fusoxy99	fusoxy99_KAK7570657.1	GCA_012610785.1_Spok5		Fusarium	oxysporum	vasinfectum	JAANYL010000095.1	84988	87387	unknown	too small
fuspoa1	fuspoa1_OBS14965.1	GCA_001675295.1_Spok1		Fusarium	poae		LYXU01000176.1	13910	16423	yes	too small			yes
fuspoa1	fuspoa1_OBS17173.1	GCA_001675295.1_Spok10		Fusarium	poae		LYXU01000040.1	12875	15346	yes	too small			yes
fuspoa1	fuspoa1_OBS17224.1	GCA_001675295.1_Spok12		Fusarium	poae		LYXU01000036.1	44118	46589	yes	too small			yes
fuspoa1	fuspoa1_OBS15008.1	GCA_001675295.1_Spok13		Fusarium	poae		LYXU01000176.1	128501	131056	yes	too small			yes
fuspoa1	fuspoa1_OBS16916.1	GCA_001675295.1_Spok14		Fusarium	poae		LYXU01000056.1	121928	124252	yes	too small			yes
fuspoa1	fuspoa1_OBS17517.1	GCA_001675295.1_Spok15		Fusarium	poae		LYXU01000014.1	29385	31856	yes	too small			yes
fuspoa1	fuspoa1_OBS15284.1	GCA_001675295.1_Spok16		Fusarium	poae		LYXU01000164.1	136325	138775	yes	too small			yes
fuspoa1	fuspoa1_OBS15190.1	GCA_001675295.1_Spok17		Fusarium	poae		LYXU01000166.1	46312	48909	yes	too small			yes
fuspoa1	fuspoa1_OBS17091.1	GCA_001675295.1_Spok18		Fusarium	poae		LYXU01000046.1	51960	54494	yes	too small			yes
fuspoa1	fuspoa1_OBS15703.1	GCA_001675295.1_Spok19		Fusarium	poae		LYXU01000139.1	92896	95409	yes	too small			yes
fuspoa1	fuspoa1_OBS16222.1	GCA_001675295.1_Spok2		Fusarium	poae		LYXU01000108.1	34260	36836	yes	too small			yes
fuspoa1	fuspoa1_OBS15889.1	GCA_001675295.1_Spok20		Fusarium	poae		LYXU01000120.1	3085	5598	yes	too small			yes
fuspoa1	fuspoa1_OBS15915.1	GCA_001675295.1_Spok21		Fusarium	poae		LYXU01000120.1	76105	78618	yes	too small			yes
fuspoa1	fuspoa1_OBS16149.1	GCA_001675295.1_Spok22		Fusarium	poae		LYXU01000115.1	279695	282040	yes	too small			yes
fuspoa1	fuspoa1_OBS16077.1	GCA_001675295.1_Spok23		Fusarium	poae		LYXU01000115.1	54074	56503	yes	too small			yes
fuspoa1	fuspoa1_OBS16272.1	GCA_001675295.1_Spok24		Fusarium	poae		LYXU01000108.1	176153	178684	yes	too small			yes
fuspoa1	fuspoa1_OBS17329.1	GCA_001675295.1_Spok3		Fusarium	poae		LYXU01000023.1	15986	18457	yes	too small			yes
fuspoa1	fuspoa1_OBS15690.1	GCA_001675295.1_Spok4		Fusarium	poae		LYXU01000140.1	4018	6405	yes	too small			yes
fuspoa1	fuspoa1_OBS17265.1	GCA_001675295.1_Spok5		Fusarium	poae		LYXU01000033.1	481	2895	yes	too small			yes
fuspoa1	fuspoa1_OBS16643.1	GCA_001675295.1_Spok6		Fusarium	poae		LYXU01000073.1	1302	3857	yes	too small			yes
fuspoa1	fuspoa1_OBS16701.1	GCA_001675295.1_Spok7		Fusarium	poae		LYXU01000072.1	147368	149923	yes	too small			yes
fuspoa1	fuspoa1_OBS17352.1	GCA_001675295.1_Spok8		Fusarium	poae		LYXU01000023.1	90666	93221	yes	too small			yes
fuspoa1	fuspoa1_OBS16033.1	GCA_001675295.1_Spok9		Fusarium	poae		LYXU01000116.1	62820	65417	yes	too small			yes
fuspse10	fuspse10_UZP37532.1	GCA_024752415.1_Spok1		Fusarium	pseudograminearum		CP102998.1	2075551	2077176	unknown	FALSE
fuspse3	fuspse3_QPC69854.1	GCA_016952305.1_Spok1		Fusarium	pseudograminearum		CP064753.1	1986044	1988287	unknown	FALSE
fuspse6	fuspse6_QPC69854.1	GCA_000974265.2_Spok1		Fusarium	pseudograminearum		CM003203.2	1989922	1992165	unknown	FALSE
fusred2	fusred2_KAH7231275.1	GCA_017562085.1_Spok1		Fusarium	redolens		JAFFJM010000015.1	457498	459647	unknown	TRUE
fusred3	fusred3_KAH7247491.1	GCA_035773055.1_Spok1		Fusarium	redolens		JAPMJO010000013.1	1533712	1536228	unknown	TRUE
fusred4	fusred4_XP_046048074.1	GCF_020744475.1_Spok1		Fusarium	redolens		NW_025763673.1	1027880	1030291	unknown	FALSE
fussol10	fussol10_KAJ4200802.1	GCA_035772955.1_Spok1		Fusarium	solani		JAPMJN010000009.1	2476227	2478551	unknown	TRUE
fussol10	fussol10_KAJ4191929.1	GCA_035772955.1_Spok2		Fusarium	solani		JAPMJN010000016.1	550177	552432	unknown	FALSE
fussol11	fussol11_KAJ3453202.1	GCF_023522795.1_Spok1		Fusarium	solani		JAMBZA010000002.1	525632	528091	unknown	TRUE
fussol11	fussol11_KAJ3454511.1	GCF_023522795.1_Spok2		Fusarium	solani		JAMBZA010000006.1	148052	150511	unknown	TRUE
fussol11	fussol11_KAJ3453274.1	GCF_023522795.1_Spok3		Fusarium	solani		JAMBZA010000003.1	116864	119359	unknown	TRUE
fussol11	fussol11_KAJ3453998.1	GCF_023522795.1_Spok4		Fusarium	solani		JAMBZA010000004.1	871862	874228	unknown	TRUE
fussol11	fussol11_KAJ3455527.1	GCF_023522795.1_Spok7		Fusarium	solani		JAMBZA010000007.1	312366	314972	unknown	TRUE
fussol11	fussol11_KAJ3469800.1	GCF_023522795.1_Spok8		Fusarium	solani		JAMBZA010000018.1	5538939	5541512	unknown	TRUE
fussol11	fussol11_KAJ3455282.1	GCF_023522795.1_Spok5		Fusarium	solani		JAMBZA010000006.1	2675650	2678061	unknown	FALSE
fussol11	fussol11_KAJ3454764.1	GCF_023522795.1_Spok6		Fusarium	solani		JAMBZA010000006.1	957203	959635	unknown	FALSE
fussol11	fussol11_KAJ3455669.1	GCF_023522795.1_Spok9		Fusarium	solani		JAMBZA010000007.1	817018	819429	unknown	FALSE
fussol12	fussol12_XP_046127206.1	GCF_020744495.1_Spok1		Fusarium	solani		NW_025764834.1	774010	776619	unknown	TRUE
fussol12	fussol12_XP_046127057.1	GCF_020744495.1_Spok3		Fusarium	solani		NW_025764834.1	210455	212710	unknown	TRUE
fussol2	fussol2_UPK92606.1	GCA_023101225.1_Spok1		Fusarium	solani-melongenae		CP090032.1	2187448	2189772	unknown	FALSE
fussol2	fussol2_UPK91528.1	GCA_023101225.1_Spok2		Fusarium	solani-melongenae		CP090031.1	3507499	3509769	unknown	FALSE
fussol6	fussol6_KAJ4191929.1	GCA_013168735.1_Spok1		Fusarium	solani		JABJVU010000108.1	2371473	2373719	unknown	TRUE
fussol7	fussol7_KAJ4200802.1	GCA_019320015.1_Spok1		Fusarium	solani		WUYW01000036.1	107093	109441	unknown	too small
fussol8	fussol8_KAJ4200802.1	GCA_030014125.1_Spok1		Fusarium	solani		JARIYF010000005.1	2787804	2790110	unknown	TRUE
fussol8	fussol8_KAJ4191929.1	GCA_030014125.1_Spok2		Fusarium	solani		JARIYF010000010.1	573328	575583	unknown	TRUE
fussol8	fussol8_KAJ4193665.1	GCA_030014125.1_Spok3		Fusarium	solani		JARIYF010000026.1	1337596	1339686	unknown	FALSE
fussol9	fussol9_KAJ4200802.1	GCA_033085375.1_Spok2		Fusarium	solani		JAVLUL010000004.1	34783	37113	unknown	TRUE
fussol9	fussol9_KAJ4193665.1	GCA_033085375.1_Spok3		Fusarium	solani		JAVLUL010000004.1	235231	237429	unknown	TRUE
fussol9	fussol9_KAJ4177382.1	GCA_033085375.1_Spok1		Fusarium	solani		JAVLUL010000023.1	66529	68953	unknown	too small
fussol9	fussol9_KAJ4191929.1	GCA_033085375.1_Spok4		Fusarium	solani		JAVLUL010000011.1	1487533	1489830	unknown	FALSE
fussp.5	fussp.5_KAI8676089.1	GCA_025433565.1_Spok1		Fusarium	sp. (within FSSC)		CM046519.1	98585	101125	core	TRUE			yes
fussp.5	fussp.5_KAI8691492.1	GCA_025433565.1_Spok2		Fusarium	sp. (within FSSC)		JANGYC010000002.1	3606851	3609217	core	FALSE			yes
fussp.6	fussp.6_KAI8717088.1	GCA_025433615.1_Spok1		Fusarium	sp. (within FSSC)		CM046482.1	163571	165883	core	TRUE			yes
fussp.6	fussp.6_KAI8715201.1	GCA_025433615.1_Spok2		Fusarium	sp. (within FSSC)		CM046484.1	974186	976525	core	FALSE			yes
fussp.6	fussp.6_KAI8722543.1	GCA_025433615.1_Spok4		Fusarium	sp. (within FSSC)		CM046479.1	3700452	3702836	core	FALSE			yes
fussp.6	fussp.6_KAI8711235.1	GCA_025433615.1_Spok3		Fusarium	sp. (within FSSC)		CM046488.1	1122035	1124407	yes	FALSE			yes
fusvan2	fusvan2_EEU36831.1	GCA_025433535.2_Spok3		Fusarium	vanettenii		JANGYD020000009.1	405083	407438	core	TRUE			yes
fusvan2	fusvan2_EEU35793.1	GCA_025433535.2_Spok4		Fusarium	vanettenii		CM049510.1	485465	487680	core	TRUE			yes
fusvan2	fusvan2_EEU47048.1	GCA_025433535.2_Spok5		Fusarium	vanettenii		CM049509.1	3216549	3218753	core	FALSE			yes
fusvan2	fusvan2_EEU38426.1	GCA_025433535.2_Spok1		Fusarium	vanettenii		CM049523.1	347878	350451	yes	TRUE			yes
fusvan2	fusvan2_EEU38623.1	GCA_025433535.2_Spok2		Fusarium	vanettenii		CM049519.1	173546	175699	yes	TRUE			yes
fusoxy65	fusoxy65_KAK2926762.1	GCA_030345115.2_Spok1		Fusarium	oxysporum		CP128284.1	326210	328513	unknown	TRUE
fusoxy65	fusoxy65_KAK2926571.1	GCA_030345115.2_Spok2		Fusarium	oxysporum		CP128282.1	79979	82291	unknown	TRUE
fusoxy65	fusoxy65_KAK2923056.1	GCA_030345115.2_Spok3		Fusarium	oxysporum		CP128288.1	2783407	2785942	unknown	TRUE
fusoxy65	fusoxy65_KAK2923015.1	GCA_030345115.2_Spok5		Fusarium	oxysporum		CP128284.1	65373	67847	unknown	TRUE
fusoxy65	fusoxy65_KAK2926838.1	GCA_030345115.2_Spok8		Fusarium	oxysporum		CP128288.1	3109664	3112087	unknown	TRUE
fusoxy65	fusoxy65_KAK2923044.1	GCA_030345115.2_Spok4		Fusarium	oxysporum		CP128298.1	4739860	4742502	unknown	FALSE
fusoxy65	fusoxy65_KAK2926387.1	GCA_030345115.2_Spok7		Fusarium	oxysporum		CP128288.1	1554270	1556507	unknown	FALSE
fusoxy65	fusoxy65_KAK2926743.1	GCA_030345115.2_Spok9		Fusarium	oxysporum		CP128298.1	2451213	2453612	unknown	FALSE

## Sheet: Supplementary Table 3
Name	Sequence (5' -> 3')*	Use	Note			*	capital letters correspond to Fusarium genomic DNA sequences
KO_trp1_ura3_Fp	CACCCGCACGGCAGAGACCAATCAGTAAAAATCAACGGTTTTCAATTCATCTTTTTTTTTTTTG	amplification of URA3 from plasmid, and knockout of TRP1 in BY4742					bold letters correspond to mutagenized nucleotides/positions
KO_trp1_ura3_Rp	TATGTTTAGATCTTTTATGCTTGCTTTTCAAAAGGCCTGCGGGTAATAACTGATATAATTAAATTG	amplification of URA3 from plasmid, and knockout of TRP1 in BY4742					underlined letters : restriction sites
FOXG_14774
Fx14774_SpeI_Fp	GCCTCCCACTAGTTAGTCATC	genomic amplification
Fx14774_ Acc65I_Rp	CCTCGGGTACCTGCTTTG	genomic amplification
cyc1_fox14774_Fp	CTTCTATAGACACGCAAACACAAATACACACACTAAATTAGGATCCAATGGAAGAAGTAGAGAGGCTG	gap repair
term_fox14774_Rp	CACCAGTAGAGACATGGGAGATCCCCCGCGAATTCCTTAGGTCATCCGATAACCTCTTGGATC	gap repair
FOXG14774_SDM_30Fp	CCAGTACCGAATCTTGCACCACGCTGCGGAGCCAC	sdm
FOXG14774_SDM_30Rp	GGACGTTGCGTGGCTCCGCAGCGTGGTGCAAG	sdm
FOXG_14281
Foxg14281_Fp3	CCAGGACTCGAGCGTCGGATG	genomic amplification
Foxg14281_Rp0522	CTATGTTCTAGAATTCTTTGCTCCAGTAGGG	genomic amplification
p008_SDM_Fp	ACGGCGCAGAGCGCGAGG	sdm
p008_SDM_Rp	TCTGCGCCGTGGTCGACG	sdm
SDM_7226_Fp	TTCGTCGCAGGCCGTCTGG	sdm repair
SDM_7226_Rp	TGCGACGAACGCTGCAATTC	sdm repair
cyc1_fox14281_Fp	CTTCTATAGACACGCAAACACAAATACACACACTAAATTAggatccaATGTCGGACCATCTTCGAGA	gap repair
term_fox14281_Rp	ACCAGTAGAGACATGGGAGATCCCCCGCGAATTCCTTAGGCTACACTGACTGCAGGTCAC	gap repair
FOXG_07107
FOXG07107_SphI_Fp	CCGAGCATGCCCCGAATTGCGT	genomic amplification
FOXG_07107_Rp	TTGATGCCGTTCTTGCCGCAGT	genomic amplification	EcoRI cut site already in sequence downstream of gene
cyc1_fox07107_Fp	CTTCTATAGACACGCAAACACAAATACACACACTAAATTAGGATCCAATGTCGGACCATCGTCGAGAG	gap repair
term_fox07107_Rp	ACCAGTAGAGACATGGGAGATCCCCCGCGAATTCCTTAGGCTACACTGACTGCAGGTGATATTGTC	gap repair
FOXG07107_SDM_30Fp	GAGGGCGTCGACCACGGCGCCGAGCACGAGG	sdm
FOXG07107_SDM_30Rp	CAAAGCCGGTTGGCCTCGTGCTCGGCGCCGTGGTCG	sdm
NECHADRAFT_82228
Necha_Aaron_Fp	TAGACTAGCATGCCTCACATCGGG	genomic amplification
Necha_Rp_ EcoR1_2m	CAACTTTCTTTTCGAATTCTCTTCCG	genomic amplification
Necha_SDM_D647A_Fp	CGCTATGCGGCATCGGAA	sdm
Necha_SDM_D647A_Rp	ATAGCGTTATGAGAAACGCCAT	sdm
cyc1_nech82228_Fp	TTCTATAGACACGCAAACACAAATACACACACTAAATTAggatccaATGTCCGAGAATGATGAATCGC	gap repair
term_nech82228_Rp	ACCAGTAGAGACATGGGAGATCCCCCGCGAATTCCTTAGGCTACATCCCCGAAGAGGGAATCG	gap repair
FPOAC1_012971 (con1a)
Fpoae_Fp1	ACCTCGAGGAAAGATGTCTCACGATGATAC	genomic amplification
Fpoae_Rp1	CTGAATTCTCGAAAAGAATCCGGAGCGTTT	genomic amplification
p005_sdm_Fp	CAAAGCCGTGAGGCTCGCAAAC	sdm
p005_sdm_Rp	CACGGCTTTGTGGACCACGC	sdm
cyc1_poaeCon1a_Fp	CTTCTATAGACACGCAAACACAAATACACACACTAAATTAggatccaATGGATGCACCATCGAGTATAGAGG	gap repair
term_poaeCon1_Rp	CACCAGTAGAGACATGGGAGATCCCCCGCGAATTCCTTAGGCTATGGCTTAGCATTCCACTCCAAG	gap repair
FPOAC1_003985 (chr2b)
cyc1_poaeChr2b_Fp	CTTCTATAGACACGCAAACACAAATACACACACTAAATTAggatccaATGGATGGACCATCGAGTATAGAGG	gap repair
SPOK3
1017	GTCGACATGTCCGACAAAGACAGGATTAC	amplification of SPOK3 plasmid (P1UpstreamDownstreamPKS1_Spok3, Vogan et al. 2019) and restriction cloning (SalI)
1018	GCGAATTCTTATCCACCATGTGATGGGG	amplification of SPOK3 plasmid (P1UpstreamDownstreamPKS1_Spok3, Vogan et al. 2019) and restriction cloning (EcoRI)
SPOK3(1-490)
996	GACACGCAAACACAAATACACACACTAAATTACCGGATCCAATGTCCGACAAAGACAGGATTAC	amplification of SPOK3 plasmid (P1UpstreamDownstreamPKS1_Spok3, Vogan et al. 2019) and gap repair
997	CCAAAGAAGCACCACCACCAGTAGAGACATGGGAGATCTTACCTAGTGGGCTGCGGGTCAAC	amplification of SPOK3 plasmid (P1UpstreamDownstreamPKS1_Spok3, Vogan et al. 2019) and gap repair

## Sheet: Supplementary Table 4
Gene names	Chromosome	Start position	End Position	Notes	Nucleotide position mutated	Mutation	Amino acid position mutated	Protein length	Uniprot accession	Coiled-coil domain length	RMSD	TM-Score	Identity	AlignedResidues
SPOK3							667	745	A0A516F180	35	-	-	-	-
FOXG_14774	12	2125244	2128153		1964	A->C	655	727	A0A0J9W019	33	4.64	0.64	0.26	426
FOXG_14281	14	935714	938649		2066, 2067	AC -> CA	689	755	A0A0D2YD97	26	3.14	0.78	0.51	566
FOXG_07107	6	907852	911860		2072	A->C	691	757	A0A0J9V551	32	2.85	0.78	0.52	583
NECHADRAFT_82228	7	156235	158462	predicted intron in end of sequence	1940	A->C	647	708	C7ZJL7	11	5.24	0.6	0.3	359
FPOAC1_003985	2	195997	198467	chr2b, no premature stop codon, p005	2213	A->C	776	823		87	4.88	0.65	0.28	432
FPOAC1_012971	contig1	527839	530394	852 basepairs, matches spok alignment, benchling, and genbank, p007	2297	A->C	668	851		114	4.91	0.65	0.28	430
* In comparison to SPOK3, as found on FoldSeek
